# Supplementary material for: Bias at the third nucleotide of codon pairs in virus and host genomes
Source: Sci Rep. 2022 Mar 16;12:4522. doi: 10.1038/s41598-022-08570-w (PMC8927144; doi:10.1038/s41598-022-08570-w)
Supplement: Supplementary file 1 — Supplementary Information 1. [file 41598_2022_8570_MOESM1_ESM.xlsx]

## Sheet: CUTs
Codon-Pair Frequency Data from the CoCoPUTs database is available from https://hive.biochemistry.gwu.edu/cuts/about
select (ctrl A) and copy (ctrl C) CUT table from CoCoPUTS database and paste (ctrl V) into cell A3														T	C	A	G
TTT	21.07	99	TCT	10.21	48	TAT	12.13	57	TGT	11.7	55		T	99	48	57	55	T
TTC	18.09	85	TCC	12.98	61	TAC	13.19	62	TGC	10.85	51			85	61	62	51	C
TTA	7.24	34	TCA	12.13	57	TAA	0.21	1	TGA	0.21	1			34	57	1	1	A
TTG	18.3	86	TCG	13.62	64	TAG	0.00	0	TGG	22.77	-107			86	64	0	107	G
CTT	12.34	58	CCT	11.92	56	CAT	13.62	64	CGT	13.83	65		C	58	56	64	65	T
CTC	21.07	99	CCC	10.85	51	CAC	10.85	51	CGC	13.41	63			99	51	51	63	C
CTA	10.64	50	CCA	15.75	74	CAA	18.3	86	CGA	10.85	51			50	74	86	51	A
CTG	15.96	75	CCG	10	47	CAG	10.85	51	CGG	8.73	41			75	47	51	41	G
ATT	22.77	-107	ACT	17.88	84	AAT	15.11	71	AGT	12.34	58		A	107	84	71	58	T
ATC	19.79	93	ACC	18.3	86	AAC	20.22	95	AGC	14.9	70			93	86	95	70	C
ATA	13.62	64	ACA	16.39	77	AAA	24.26	-114	AGA	11.7	55			64	77	114	55	A
ATG	31.92	-150	ACG	16.6	78	AAG	14.9	70	AGG	9.15	43			150	78	70	43	G
GTT	28.09	-132	GCT	18.73	88	GAT	17.02	80	GGT	14.05	66		G	132	88	80	66	T
GTC	22.77	-107	GCC	25.11	-118	GAC	32.77	-154	GGC	16.81	79			107	118	154	79	C
GTA	12.56	59	GCA	11.7	55	GAA	25.11	-118	GGA	29.16	-137			59	55	118	137	A
GTG	23.41	-110	GCG	9.36	44	GAG	21.49	-101	GGG	18.3	86			110	44	101	86	G
TTT	TTC	TTA	TTG	CTT	CTC	CTA	CTG	ATT	ATC	ATA	ATG	GTT	GTC	GTA	GTG	TAT	TAC	TAA	TAG	CAT	CAC	CAA	CAG	AAT	AAC	AAA	AAG	GAT	GAC	GAA	GAG	TCT	TCC	TCA	TCG	CCT	CCC	CCA	CCG	ACT	ACC	ACA	ACG	GCT	GCC	GCA	GCG	TGT	TGC
0.0210683	0.018089	0.00723558	0.0183018	0.0123431	0.0210683	0.0106406	0.0159608	0.0227708	0.0197914	0.0136199	0.0319217	0.0280911	0.0227708	0.0125559	0.0234092	0.0121302	0.0131943	0.000212811	0	0.0136199	0.0108534	0.0183018	0.0108534	0.0151096	0.0202171	0.0242605	0.0148968	0.0170249	0.0327729	0.0251117	0.0214939	0.0102149	0.0129815	0.0121302	0.0136199	0.0119174	0.0108534	0.015748	0.0100021	0.0178761	0.0183018	0.0163865	0.0165993	0.0187274	0.0251117	0.0117046	0.00936369	0.0117046	0.0108534
The purpose of this page: converting codon usage table data into a row of frequencies for each species added to Species sheet													4699	Number of codons used to calculte frequencies
The number of codons included for each species are in columns C, F, I and L. If there are parentheses () around the number
these must be removed. A negative sign is acceptable. Absolute values in columns O through R are used to calculate frequencies.
The codon frequencies (cells A23:BL23) need to be copied and the values pasted to columns FAZ to FDK of Species sheet
[truncated: 14 more columns]

## Sheet: Species Frequency Tables
Codon-Pair Frequency Data from the CoCoPUTs database is available from https://hive.biochemistry.gwu.edu/cuts/about
CUTs from hive must be arranged in a row (CUT sheet) & added (paste values) to columns FAZ to FDK for Expected frequencies
To use calculator: copy (ctrl C) the row with the desired species and paste (ctrl V) it into row2 of the calculation sheet
Virus Families used in Plant & Ye
SPECIES	TAXID	ORGANELLE	SOURCE	#CODON PAIRS	#CDS	GC%	GC1%	GC2%	GC3%	TTTTTT	TTTTTC	TTTTTA	TTTTTG	TTTCTT	TTTCTC	TTTCTA	TTTCTG	TTTATT	TTTATC	TTTATA	TTTATG	TTTGTT	TTTGTC	TTTGTA	TTTGTG	TTTTAT	TTTTAC	TTTTAA	TTTTAG	TTTCAT	TTTCAC	TTTCAA	TTTCAG	TTTAAT	TTTAAC	TTTAAA	TTTAAG	TTTGAT	TTTGAC	TTTGAA	TTTGAG	TTTTCT	TTTTCC	TTTTCA	TTTTCG	TTTCCT	TTTCCC	TTTCCA	TTTCCG
Adenoviridae	10508	genomic	RefSeq	1068792	3194	50.99	54.58	43.08	55.39	888	538	652	701	327	305	262	477	627	297	421	667	536	340	495	783	643	631	116	35	329	380	563	468	816	685	806	457	940	906	929	677	645	328	390	178	497	428	388	200
Polyomaviridae	151341	genomic	RefSeq	233024	680	42.64	50.29	40.88	36.81	163	36	217	130	115	45	83	86	140	29	88	111	142	31	107	87	70	37	12	9	133	61	181	97	219	97	258	141	244	110	424	247	178	52	114	10	316	77	107	7
Poxviridae	10240	genomic	RefSeq	2955817	9789	33.31	38.39	30.76	30.89	2993	874	4948	1224	952	365	1268	402	4569	1359	6374	2197	2093	449	2463	720	4011	1195	268	55	1125	420	1168	414	7060	2520	7157	1565	4819	1210	3524	848	2543	566	2159	559	1300	336	1273	332
Herpesviridae	10292	genomic	RefSeq	3453274	7536	54.41	56.3	45.33	61.64	2711	1767	2386	1910	816	1263	1008	2001	1855	1367	1547	1798	1383	1201	1196	2204	1713	1756	110	56	777	1085	1273	1216	1639	1734	2305	1450	2121	2259	2067	1800	1545	1217	1241	827	839	1211	1129	811
Papillomaviridae	151340	genomic	RefSeq	495454	1406	44.79	51.81	43.53	39.11	596	180	564	376	233	80	213	195	397	71	320	220	328	97	334	323	469	175	53	10	174	72	352	277	490	216	794	314	750	425	733	488	258	100	181	33	261	107	233	25
Parvoviridae	10780	genomic	RefSeq	274652	510	45.02	50.22	42.42	42.48	132	92	111	73	66	47	55	55	107	96	89	175	113	65	138	83	129	99	6	3	86	98	234	106	294	257	231	77	239	216	274	134	96	31	74	22	177	78	225	42
Reoviridae	10880	genomic	RefSeq	638017	1003	42.43	48.97	38.95	39.39	175	195	344	235	212	128	202	162	464	195	263	313	416	184	233	195	354	179	8	3	226	123	342	248	565	298	503	300	900	386	679	413	304	145	433	164	236	106	294	91
Coronaviridae	11118	genomic	RefSeq	578765	466	39.48	47.87	38.2	32.38	113	277	409	507	336	105	108	118	723	144	378	484	1502	435	564	642	846	306	7	5	133	56	271	230	1158	503	864	741	1232	654	669	561	497	137	353	59	167	50	140	42
Picornaviridae	12058	genomic	RefSeq	386188	173	45.84	51.35	42.23	43.95	74	199	91	182	187	124	55	125	189	55	91	204	376	216	130	279	223	160	12	16	160	124	204	218	288	142	288	203	673	383	430	373	327	243	209	30	196	124	180	26
Flaviviridae	11050	genomic	RefSeq	547130	194	50.75	53.34	44.71	54.21	87	145	75	159	131	159	103	205	79	93	54	127	262	235	94	385	84	107	5	0	103	119	72	107	70	82	121	161	282	341	357	389	115	115	166	52	79	57	107	51
Caliciviridae	11974	genomic	RefSeq	148031	157	50.76	54.74	44.66	52.91	1	28	12	23	24	35	15	32	19	29	13	27	75	87	29	113	52	57	0	0	26	24	33	33	45	28	44	42	149	158	98	132	43	61	38	6	22	24	56	7
Togaviridae	11018	genomic	RefSeq	155467	96	51.23	53.71	44.27	55.71	5	14	57	21	10	10	10	27	22	28	15	42	22	51	35	56	15	24	0	0	27	35	15	29	38	77	90	88	77	134	41	52	48	51	40	64	30	28	62	55
Filoviridae	11266	genomic	RefSeq	47870	77	43.44	49.94	40.52	39.9	19	16	39	21	38	18	24	35	21	16	15	8	37	18	14	19	21	6	0	1	25	26	38	13	17	3	28	23	58	16	27	33	25	19	38	4	26	9	26	6
Paramyxoviridae	11158	genomic	RefSeq	344517	509	42.47	47.29	39.77	40.38	113	91	107	90	95	73	99	68	137	117	155	128	143	125	126	129	91	52	8	3	53	29	71	65	185	99	115	158	296	175	223	234	129	39	116	13	48	22	57	22
Rhabdoviridae	11270	genomic	RefSeq	687271	1161	41.96	45.37	37.72	42.83	321	269	294	351	252	193	185	225	224	198	243	247	394	307	298	314	298	206	22	5	229	146	354	229	288	184	485	342	728	410	600	582	327	177	298	75	301	151	217	109
Orthomyxoviridae	11308	genomic	RefSeq	69302	152	43.91	47.2	39.61	44.95	8	24	9	19	24	18	29	24	10	6	8	15	24	44	25	57	14	14	0	0	16	8	37	33	19	15	23	11	39	43	119	66	22	11	35	5	14	6	4	1
Bunyavirales	1980410	genomic	RefSeq	1102222	1093	38.21	42.63	35.38	36.64	618	397	749	547	366	185	415	302	625	345	790	621	855	400	505	551	770	429	15	3	340	149	481	342	943	458	1446	814	1651	771	1798	1133	776	204	775	75	316	109	317	45
Retroviridae	11632	genomic	RefSeq	210007	353	45.36	52.38	42.88	40.87	42	34	97	53	71	31	57	39	93	43	72	52	96	29	86	58	82	27	5	0	63	27	110	64	105	59	120	79	124	90	119	76	79	64	60	10	85	63	52	20
Hepadnaviridae	10404	genomic	RefSeq	37016	98	47.74	50.3	47.61	45.38	14	44	6	18	51	37	23	17	8	29	3	17	38	7	18	17	25	7	1	0	11	13	13	6	22	13	18	5	13	6	7	4	18	14	15	7	37	16	44	7
Additional Viruses used in Plant & Ye
SPECIES	TAXID	ORGANELLE	SOURCE	#CODON PAIRS	#CDS	GC%	GC1%	GC2%	GC3%	TTTTTT	TTTTTC	TTTTTA	TTTTTG	TTTCTT	TTTCTC	TTTCTA	TTTCTG	TTTATT	TTTATC	TTTATA	TTTATG	TTTGTT	TTTGTC	TTTGTA	TTTGTG	TTTTAT	TTTTAC	TTTTAA	TTTTAG	TTTCAT	TTTCAC	TTTCAA	TTTCAG	TTTAAT	TTTAAC	TTTAAA	TTTAAG	TTTGAT	TTTGAC	TTTGAA	TTTGAG	TTTTCT	TTTTCC	TTTTCA	TTTTCG	TTTCCT	TTTCCC	TTTCCA	TTTCCG
Yellow fever virus	11089	genomic	RefSeq	3411	1	49.7	52.83	42.6	53.68	2	2	0	4	0	0	0	1	2	1	2	0	0	2	0	1	1	0	0	0	2	2	0	2	0	0	1	1	1	0	4	5	0	2	3	0	0	0	1	0
Dengue virus	12637	genomic	RefSeq	13560	4	46.39	49.48	42.97	46.74	3	2	4	3	1	5	5	3	2	0	1	4	3	4	1	16	0	1	0	0	1	3	5	2	2	0	9	9	8	5	14	4	5	2	10	0	3	1	3	0
Culex flavivirus	390844	genomic	RefSeq	3363	1	52.94	55.22	43.24	60.36	0	1	0	2	1	0	0	3	0	0	0	0	5	2	1	3	0	1	0	0	0	1	1	0	1	0	0	3	1	7	1	1	0	0	1	1	1	0	1	2
Aedes flavivirus	390845	genomic	RefSeq	4697	2	50.45	53.57	45.03	52.76	0	6	1	1	0	3	1	2	0	1	0	5	3	7	2	1	1	3	0	0	2	4	0	0	0	0	3	0	0	2	3	4	0	1	1	3	2	1	2	0
Saccharomyces cerevisiae virus L-A	11008	genomic	RefSeq	2916	3	45.88	52.54	41.26	43.9	0	0	0	4	0	0	0	2	0	0	0	4	4	4	2	0	0	2	0	0	0	0	0	0	4	0	0	0	6	3	0	0	2	0	0	2	0	0	4	0
Cauliflower mosaic virus	10641	genomic	RefSeq	2403	7	39.94	45.19	33.71	41.03	0	0	0	0	1	1	0	1	1	1	0	1	0	0	0	0	0	0	0	1	0	0	2	1	1	0	3	2	1	1	1	0	0	0	0	0	1	0	1	0
Escherichia virus T4	10665	genomic	RefSeq	54691	278	35.49	47.17	34.9	24.57	18	18	49	16	20	1	7	4	97	20	22	42	48	6	28	14	71	16	11	2	16	8	23	17	93	44	151	30	105	44	143	30	32	5	32	11	18	0	17	7
Escherichia virus phiX174	10847	genomic	RefSeq	2327	11	44.94	52.69	40.83	41.38	2	0	1	0	2	0	0	1	2	4	0	4	3	0	1	1	4	0	1	0	1	0	0	2	1	0	1	1	2	3	0	3	2	0	2	0	2	0	0	1
Cellular Genomes used in Plant & Ye
SPECIES	TAXID	ORGANELLE	SOURCE	#CODON PAIRS	#CDS	GC%	GC1%	GC2%	GC3%	TTTTTT	TTTTTC	TTTTTA	TTTTTG	TTTCTT	TTTCTC	TTTCTA	TTTCTG	TTTATT	TTTATC	TTTATA	TTTATG	TTTGTT	TTTGTC	TTTGTA	TTTGTG	TTTTAT	TTTTAC	TTTTAA	TTTTAG	TTTCAT	TTTCAC	TTTCAA	TTTCAG	TTTAAT	TTTAAC	TTTAAA	TTTAAG	TTTGAT	TTTGAC	TTTGAA	TTTGAG	TTTTCT	TTTTCC	TTTTCA	TTTTCG	TTTCCT	TTTCCC	TTTCCA	TTTCCG
Saccharomyces cerevisiae	4932	genomic	RefSeq	2925659	5989	39.66	44.52	36.51	37.99	1970	1944	2395	2483	877	421	839	678	2361	1279	1068	1171	2286	1115	1005	836	1662	1436	99	51	1008	568	2146	885	1912	1300	2131	1229	3501	1888	4146	1555	1888	1136	1477	664	948	623	1106	391
Sus scrofa	9823	genomic	RefSeq	42262736	61621	52.93	56.62	43.09	59.1	10417	11034	7405	9426	10761	10963	5316	16383	11867	8435	5563	8469	13082	13770	8412	25411	10900	7200	553	250	8212	6690	9263	16843	12000	9262	15225	13019	27687	24530	33803	30359	14133	10145	10943	1926	13344	8605	11594	2132
Takifugu rubripes	31033	genomic	RefSeq	34151096	46294	54.15	56.02	42.67	63.77	4297	7622	3024	5134	4591	7051	2473	12730	5130	6171	2210	4884	10205	14912	4383	20544	4491	7202	290	170	3742	6265	4376	12725	5505	8665	9687	9425	15613	25009	17451	30177	6680	7982	5248	1231	7683	6631	6795	1799
Danio rerio	7955	genomic	RefSeq	40081269	57060	49.88	54.36	41.59	53.72	7430	10985	5245	8850	8781	9722	5134	22215	10350	7674	4940	8587	14553	12239	7719	29664	8217	10312	588	241	7898	9584	7787	20747	11466	12492	18523	14362	25764	26817	23680	38712	10612	8018	9096	1809	12706	7263	11076	2274
Homo sapiens	9606	genomic	RefSeq	78008436	120426	51.06	55.64	42.35	55.2	19577	18826	15143	18818	23522	19700	12062	30495	23761	14792	11255	17498	27449	25644	18294	47737	21323	12882	1013	444	18375	13172	19753	34259	24153	18475	30893	26593	56854	45993	69642	60421	27965	19173	21663	2664	27583	16083	24279	2994
Myotis lucifugus	59463	genomic	RefSeq	23570081	40626	51.23	55.49	42.02	56.21	6725	6081	4600	5603	7037	5960	3618	9086	7707	4609	3481	5579	7924	8170	5579	15388	6750	4094	302	152	5422	4044	6084	10192	7121	5212	10084	8704	17490	13816	21503	17535	8850	5712	6528	818	8093	4886	7311	1090
Gallus gallus	9031	genomic	RefSeq	35771952	49356	50.26	55.01	42.27	53.52	8983	8644	5830	8025	10490	7242	4929	13611	9858	6856	5156	7262	15182	12292	9221	22383	8618	6559	456	254	7617	6160	8159	15383	10065	8375	13655	10402	28578	18891	32122	27109	12118	7921	9710	1280	11623	5806	11198	1721
Columba livia	8932	genomic	RefSeq	18827607	30699	48.82	53.42	41.12	51.94	6054	5636	3824	5239	6733	4572	2834	8679	6394	4102	3108	4166	8735	7147	5347	12784	5493	4118	259	148	4606	3895	5048	8678	5814	5114	8383	5986	15666	10961	18719	13832	7720	5074	5681	931	6405	3584	6563	943
Mus musculus	10090	genomic	RefSeq	59479472	88579	51.99	55.97	42.87	57.15	12019	14107	8204	10968	14667	14674	9014	23973	13593	12665	6503	11411	18447	21696	13278	39929	12813	10138	489	363	10648	9543	11806	23292	13509	12746	17909	18707	38404	38033	45543	47765	18617	14286	12517	1723	18008	12215	14999	2797
Culicidae	7157	genomic	RefSeq	57619581	98350	52.52	54.79	41.37	61.45	5550	18694	5629	16869	6656	11588	6852	24045	9317	15086	5551	14724	10933	16059	8950	25871	6089	10860	993	540	5931	9353	10689	12172	6856	10433	8873	11476	17736	20153	23499	21001	5359	15069	7005	15013	5410	9612	8721	13550
Arabidopsis thaliana	3702	genomic	RefSeq	20805070	48146	43.93	50.56	40.16	41.12	5265	8480	3798	7596	14573	9288	5569	6811	6397	5916	4636	7110	16361	7926	6772	12866	6059	5690	444	335	7424	4633	8659	9119	6750	6238	7723	8875	25377	9700	16702	18418	10532	4570	7792	3885	10019	2918	7662	4001
Phoenix dactylifera	42345	genomic	RefSeq	18005874	39575	47.93	53.49	42.38	47.95	5313	4879	3429	6201	10585	5462	3834	5824	6375	3770	3517	5218	12739	6062	4973	9435	5497	2732	266	223	6273	2749	5950	7462	6441	3127	5325	6347	20541	7907	13773	15249	9545	3649	6870	1715	8156	3046	6828	1799
Escherichia coli	562	genomic	RefSeq	27833298381	95679132	51.66	58.7	40.93	55.45	10548819	10440502	10690232	8643582	6884184	7893974	970361	13741304	27690816	24064933	3004677	19971685	15416091	16342138	4516818	13550149	12701114	7265250	1188959	231187	6849362	4138305	2758222	9969712	14144845	17193597	17643364	5560180	24586349	14470661	23818608	10090842	7756746	8210841	6287269	5120370	3726577	3182545	2477673	7296771
Bacillus subtilis	1423	genomic	RefSeq	372344345	1296997	44.44	52.4	36.06	44.98	299886	265899	404241	284240	172196	143353	64352	180020	462650	412384	118183	297381	232678	286984	141909	209185	303806	150599	32081	7915	193791	79912	255887	214755	216225	167026	426662	150846	449429	260881	608966	232380	214281	124174	234012	94872	100463	37846	79308	148551
Microcystis aeruginosa	1126	genomic	RefSeq	52450273	192197	43.41	52.48	38.27	39.57	44835	26520	65614	31928	16697	35685	11663	23920	57029	54003	6884	19568	28290	40509	6855	19569	43389	13128	4000	2522	16553	9654	47245	27981	51742	28721	47463	19099	60887	24400	57545	34291	28945	27204	7801	8399	19978	41056	5396	6490
Vibrionaceae	641	genomic	RefSeq	5857121384	18801881	46.47	55.46	38.28	45.76	2250603	2161820	2947725	2654393	1670928	1139267	952001	1338228	5082701	3977756	581560	3287459	4424005	2745258	1675227	3395082	2281605	1717977	275858	111210	1406449	890322	2263764	1354671	2946346	3240758	4367127	2146748	7924525	3094679	7928279	3701962	2661289	999762	1810592	1111672	1298805	435498	1002046	731355
[truncated: 4,121 more columns]

## Sheet: calculation
SPECIES	TAXID	ORGANELLE	SOURCE	#CODON PAIRS	#CDS	GC%	GC1%	GC2%	GC3%	TTTTTT	TTTTTC	TTTTTA	TTTTTG	TTTCTT	TTTCTC	TTTCTA	TTTCTG	TTTATT	TTTATC	TTTATA	TTTATG	TTTGTT	TTTGTC	TTTGTA	TTTGTG	TTTTAT	TTTTAC	TTTTAA	TTTTAG	TTTCAT	TTTCAC	TTTCAA	TTTCAG	TTTAAT	TTTAAC	TTTAAA	TTTAAG	TTTGAT	TTTGAC	TTTGAA	TTTGAG	TTTTCT	TTTTCC	TTTTCA	TTTTCG	TTTCCT	TTTCCC	TTTCCA	TTTCCG
Flaviviridae	11050	genomic	RefSeq	547130	194	50.75	53.34	44.71	54.21	87	145	75	159	131	159	103	205	79	93	54	127	262	235	94	385	84	107	5	0	103	119	72	107	70	82	121	161	282	341	357	389	115	115	166	52	79	57	107	51
After PASTING the Species Frequency Table data in ROW2 above									FREQ	0.000159012	0.000265019	0.000137079	0.000290607	0.000239431	0.000290607	0.000188255	0.000374682	0.00014439	0.000169978	9.86968e-05	0.00023212	0.000478862	0.000429514	0.000171806	0.000703672	0.000153528	0.000195566	9.1386e-06	0	0.000188255	0.000217499	0.000131596	0.000195566	0.00012794	0.000149873	0.000221154	0.000294263	0.000515417	0.000623252	0.000652496	0.000710983	0.000210188	0.000210188	0.000303401	9.50414e-05	0.00014439	0.00010418	0.000195566	9.32137e-05
the remaining sheets, tables and graphs will autopopulate								299	ABSENT	0	0	0	0	0	0	0	0	0	0	0	0	0	0	0	0	0	0	0	1	0	0	0	0	0	0	0	0	0	0	0	0	0	0	0	0	0	0	0	0
Expected and Observed frequencies with codons classified by									log	-8.74653	-8.23571	-8.89495	-8.14354	-8.33724	-8.14354	-8.57771	-7.88943	-8.84299	-8.67984	-9.22346	-8.36825	-7.6441	-7.75286	-8.66915	-7.2592	-8.78162	-8.53961	-11.603	'x	-8.57771	-8.43332	-8.93578	-8.53961	-8.96395	-8.80572	-8.41665	-8.13104	-7.57053	-7.38056	-7.33471	-7.24886	-8.46751	-8.46751	-8.10045	-9.2612	-8.84299	-9.16939	-8.53961	-9.28062
network interaction characteristics can be viewed on this page									EXPECTED	0.000251834	0.000278038	0.000116091	0.000334068	0.000214847	0.000255892	0.000178817	0.000364591	0.000253283	0.000313517	0.000233515	0.000464362	0.000308589	0.000324097	0.000152555	0.000521263	0.00019047	0.000271458	2.5508e-06	1.30439e-06	0.000163773	0.000188238	0.000204354	0.00022679	0.000228413	0.000305314	0.000401665	0.00042552	0.00031256	0.000415375	0.00042955	0.000443289	0.000163367	0.000165541	0.00022534	0.000104583	0.000189716	0.000187107	0.000263863	0.000116264
HEATMAPS can be viewed in 'Heatmap' sheet, tab below.									logExp	-8.28674	-8.18775	-9.06114	-8.00416	-8.44558	-8.27076	-8.62915	-7.91673	-8.281	-8.06766	-8.36227	-7.67485	-8.0835	-8.03447	-8.78798	-7.55926	-8.56602	-8.2117	-12.8791	-13.5498	-8.71703	-8.5778	-8.49566	-8.39149	-8.38436	-8.09417	-7.81989	-7.7622	-8.07071	-7.78633	-7.75277	-7.72129	-8.71951	-8.70629	-8.3979	-9.16553	-8.56998	-8.58383	-8.24008	-9.05964
																		OBSERVED FREQUENCY DISTRIBUTIONS																		EXPECTED FREQUENCY DISTRIBUTIONS
	FREQUENCIES					Absent Pairs by Type				The pair order worksheet checks if the mean or variance								FREQUENCY		LOG Transformed																FREQUENCY		LOG Transformed
PAIR TYPE	EXPECTED	OBSERVED	ratio			ABSENT	Pair Type	n possible		differs when different types of codons are in different orders								BINS	Pairs (n)	Pairs (n)	BINS log															BINS	Pairs (n)	Pairs (n)	BINS log
Weak-Weak	0.0656978	0.0658089	1.00169			0	W:W	196			MEANS differ> 1%		T<0.05	variance				0	299	0	0															0	0	0	0
Weak-Intermediate	0.259679	0.260019	1.00131			0	W:I + I:W	868		WI or IW pair bias >1%?	no	no	no	similar				0.0001	527	0	-0.5															0.0001	713	0	-0.5
Intermediate-Intermediate	0.256603	0.25601	0.99769			0	I:I	961		SI or IS pair bias >1%?	no	no	no	similar				0.0002	1216	0	-1															0.0002	1164	0	-1
Weak-Strong	0.121383	0.120688	0.994273			0	W:S + S:W	448		SW or WS pair bias >1%?	YES	no	no	similar				0.0003	861	0	-1.5															0.0003	945	0	-1.5
Strong-Intermediate	0.239891	0.241272	1.00576			0	S:I + I:S	992										0.0004	511	0	-2															0.0004	631	0	-2
Strong-Strong	0.0560668	0.0558624	0.996355			0	S:S	256										0.0005	286	0	-2.5															0.0005	309	0	-2.5
with termination	0.00067937	0.000339956	0.500398			299	term	375										0.0006	161	0	-3															0.0006	178	0	-3
																		0.0007	97	0	-3.5															0.0007	84	0	-3.5
TOTALS	1	1				299				Most genomes have similar frequencies								0.0008	56	0	-4															0.0008	43	0	-4
	Expected Frequency only available if					Most pairs beginning with a				of pairs composed of differing types								0.0009	39	0	-4.5															0.0009	21	0	-4.5
	CUTs added to columns FAZ to FDK					termination codon are absent.				in either order BUT NOT ALL,								0.001	28	0	-5															0.001	7	0	-5
	in Species Frequency Tables sheet					Visual display in 'absent' tab..				especially if the number of pairs is small.								0.0011	8	0	-5.5															0.0011	1	0	-5.5
	Exprect & Observed frequency totals																	0.0012	5	0	-6															0.0012	0	0	-6
	should equal 1.00000																	0.0013	1	34	-6.5															0.0013	0	7	-6.5
																		0.0014	1	200	-7															0.0014	0	213	-7
																		0.0015	0	501	-7.5															0.0015	0	777	-7.5
																		0.0016	0	792	-8															0.0016	0	1171	-8
																		0.0017	0	767	-8.5															0.0017	0	972	-8.5
																		0.0018	0	462	-9															0.0018	0	452	-9
																		0.0019	0	136	-9.5															0.0019	0	112	-9.5
																		0.002	0	14	-10															0.002	0	17	-10
																		0.0021	0	5	-10.5															0.0021	0	0	-10.5
																		0.0022	0	1	-11															0.0022	0	0	-11
																		0.0023	0	4	-11.5															0.0023	0	0	-11.5
																		0.0024	0	7	-12															0.0024	0	22	-12
																		0.0025	0	13	-12.5															0.0025	0	80	-12.5
																		0.0026	0	30	-13															0.0026	0	132	-13
																		0.0027	0	0	-13.5															0.0027	0	102	-13.5
																		0.0028	0	0	-14															0.0028	0	28	-14
																		0.0029	0	0	-14.5															0.0029	0	2	-14.5
																		0.003	0	0	-15															0.003	0	9	-15
																			0	0																	0	0
																		TOTALS	4096	2966																TOTALS	4096	4096
																				1130	absent codon-pairs																	0	absent codon-pairs
	Percentage of rank ordered frequencies in each percentile							CORRELATION between EXPECTED and OBSERVED
PERCENTILE	0.01	0.025	0.05	0.1	0.25			MEAN		TTTTTT	TTTTTC	TTTTTA	TTTTTG	TTTCTT	TTTCTC	TTTCTA	TTTCTG	TTTATT	TTTATC	TTTATA	TTTATG	TTTGTT	TTTGTC	TTTGTA	TTTGTG	TTTTAT	TTTTAC	TTTTAA	TTTTAG	TTTCAT	TTTCAC	TTTCAA	TTTCAG	TTTAAT	TTTAAC	TTTAAA	TTTAAG	TTTGAT	TTTGAC	TTTGAA	TTTGAG	TTTTCT	TTTTCC	TTTTCA	TTTTCG	TTTCCT	TTTCCC	TTTCCA	TTTCCG
Expected, n in upper %	40	102	205	410	1019			0.000244141	Expected	0.00114417	0.000444416	0.00126853	0.000430604	0.000338399	0.000236123	0.000429087	0.000343646	0.00120914	0.000469418	0.00171497	0.000820945	0.000602067	0.000255513	0.000702975	0.000390957	0.0013498	0.000522888	7.28832e-05	1.70631e-05	0.00042773	0.00022547	0.000481656	0.000227694	0.00196575	0.000715179	0.00201732	0.000637722	0.00153994	0.000590639	0.00132896	0.000511859	0.000707035	0.000251202	0.000552315	0.000263429	0.000348664	0.000176733	0.000347547	0.000206594
Observed, n in upper %	40	101	205	407	1019			0.000244141	Observed	0.000159012	0.000265019	0.000137079	0.000290607	0.000239431	0.000290607	0.000188255	0.000374682	0.00014439	0.000169978	9.86968e-05	0.00023212	0.000478862	0.000429514	0.000171806	0.000703672	0.000153528	0.000195566	9.1386e-06	0	0.000188255	0.000217499	0.000131596	0.000195566	0.00012794	0.000149873	0.000221154	0.000294263	0.000515417	0.000623252	0.000652496	0.000710983	0.000210188	0.000210188	0.000303401	9.50414e-05	0.00014439	0.00010418	0.000195566	9.32137e-05
Expected, n in lower %	42	103	206	410	1021				Rank Exp	103	587.5	81.5	617.5	836.5	1255.5	619.5	822.5	99.5	539.5	49.5	210.5	384.5	1149.5	292.5	697.5	74.5	471.5	2900.5	3816.5	621.5	1309.5	523.5	1297.5	39.5	278.5	35.5	344.5	59.5	402.5	78.5	491.5	282.5	1167.5	443.5	1125.5	806.5	1634.5	808.5	1439.5
Observed, n in lower %	0	0	299	415	1032				Rank Obs	2500	1446	2825	1264.5	1674	1264.5	2180.5	781	2711	2372.5	3280.5	1743	432.5	567.5	2344.5	137.5	2584.5	2105	3727.5	3947	2180.5	1882.5	2896.5	2105	2934	2634	1845	1236.5	361.5	209	177	132.5	1945.5	1945.5	1176.5	3319.5	2711	3214.5	2105	3338.5
									df	p	Spearman rho
									4095	8.51677e-168	0.412155
4
[truncated: 4,121 more columns]

## Sheet: Heatmap
	Flaviviridae
	EXPECTED										OBSERVED
		F/C	I/S	Y/H	N/D	L	R	Q	K/E			F/C	I/S	Y/H	N/D	L	R	Q	K/E
	2-BOX	TKY	AKY	YAY	RAY	TTR	AGR	CAR	RAR		2-BOX	TKY	AKY	YAY	RAY	TTR	AGR	CAR	RAR
	W:I U>C	-1.10405	-1.23781	-1.4252	-1.33668	-2.87765			-1.05939		W:I U>C	-1.02442	-1.14913	-1.34618	-1.20049	-2.86259			-1.05195
	W:S U>C	-1.10405	-1.23781	-1.4252	-1.33668	-2.87765			-1.05939		W:S U>C	1.56158	1.43722	1.18228	1.18128	-2.72263			1.22489
	W:W U>C	-1.10405	-1.23781	-1.4252	-1.33668	-2.87765			-1.05939		W:W U>C	-2.15235	-2.40285	-2.63479	-2.59074	-3.07403			-1.35956
	I:I U>C	-1.1272	-1.15095	-1.14938	-1.32894		1.1361	-1.10979	-1.03199		I:I U>C	-1.06401	-1.10351	-1.12028	-1.16174		1.20015	-1.16008	-1.03648
	I:S U>C	-1.1272	-1.15095	-1.14938	-1.32894		1.1361	-1.10979	-1.03199		I:S U>C	1.25213	1.37814	1.35294	1.18101		1.3692	1.01454	1.13622
	I:W U>C	-1.1272	-1.15095	-1.14938	-1.32894		1.1361	-1.10979	-1.03199		I:W U>C	-2.18043	-1.96475	-1.96475	-2.55584		-1.17131	-1.13712	-1.17489
	I:I U>C	-1.19104	-1.05025	-1.01331	-1.17255	-2.0389	-3.41687	2.15466	1.85624		I:I U>C	-1.12938	1.04471	1.00787	-1.05572	-2.11904	-3.6357	2.15987	1.93802
	I:S U>C	-1.19104	-1.05025	-1.01331	-1.17255	-2.0389	-3.41687	2.15466	1.85624		I:S U>C	1.33474	1.55789	1.59004	1.33665	-1.81972	-2.86486	1.91042	1.6827
	I:W U>C	-1.19104	-1.05025	-1.01331	-1.17255	-2.0389	-3.41687	2.15466	1.85624		I:W U>C	-2.01574	-1.90605	-1.61925	-2.11898	-2.11536	-3.58632	2.46329	1.90233
	S:I U>C	-1.32752	1.01394	-1.23909	1.01636	-1.21365	1.57042	2.26951	1.58009		S:I U>C	-1.22814	1.06727	-1.10676	1.09853	-1.18584	1.62481	2.22018	1.5599
	S:S U>C	-1.32752	1.01394	-1.23909	1.01636	-1.21365	1.57042	2.26951	1.58009		S:S U>C	1.06222	1.42169	1.08643	1.44562	1.01877	1.73017	2.18442	1.44713
	S:W U>C	-1.32752	1.01394	-1.23909	1.01636	-1.21365	1.57042	2.26951	1.58009		S:W U>C	-2.37002	-1.53767	-1.99138	-1.54471	-1.64832	1.35169	2.49141	1.79102
	4-BOX	CKY	GKY	YCY	RCY	CKR	GKR	YCR	RCR		4-BOX	CKY	GKY	YCY	RCY	CKR	GKR	YCR	RCR
		L/R	V/G	S/P	T/A	L/R	V/G	S/P	T/A			L/R	V/G	S/P	T/A	L/R	V/G	S/P	T/A
				Data used to generate EXPECTED and OBSERVED heatmaps
				can be viewed in the 'expect' and 'freq' sheets.							BIAS MISMATCH
												F/C	I/S	Y/H	N/D	L	R	Q	K/E
	NOTE: the green/red shading of the cells is based on the range of numbers in the table.										2-BOX	TKY	AKY	YAY	RAY	TTR	AGR	CAR	RAR
	Depending on the range positive numbers may be shaded red and negative numbers green.										W:I U>C
	Heatmaps ratio numbers were manually highlighted in the manuscript for clarity.										W:S U>C	BIAS	BIAS	BIAS	BIAS				BIAS
											W:W U>C
	Wobble position bias differences between the EXPECTED and OBSERVED heatmaps are										I:I U>C
	highlighted in the BIAS MISMATCH table to the right.										I:S U>C	BIAS	BIAS	BIAS	BIAS				BIAS
	This is obtained by identifying cells in the tables above that differ in bias and both have a										I:W U>C						BIAS
	frequency >1.05 to avoid identifying small differences in evenly biased datasets.										I:I U>C
											I:S U>C	BIAS	BIAS	BIAS	BIAS
											I:W U>C
											S:I U>C
											S:S U>C	BIAS		BIAS
											S:W U>C
											4-BOX	CKY	GKY	YCY	RCY	CKR	GKR	YCR	RCR
												L/R	V/G	S/P	T/A	L/R	V/G	S/P	T/A
	BIAS MATCH										FREQUENCY (>1.05)
		F/C	I/S	Y/H	N/D	L	R	Q	K/E			F/C	I/S	Y/H	N/D	L	R	Q	K/E
	2-BOX	TKY	AKY	YAY	RAY	TTR	AGR	CAR	RAR		2-BOX	TKY	AKY	YAY	RAY	TTR	AGR	CAR	RAR
	W:I U>C	NO	NO	NO	NO	NO			NO		W:I U>C
	W:S U>C	NO	NO	NO	NO	NO			NO		W:S U>C	X	X	X	X				X
	W:W U>C	NO	NO	NO	NO	NO			NO		W:W U>C
	I:I U>C	NO	NO	NO	NO			NO	NO		I:I U>C						X
	I:S U>C	NO	NO	NO	NO			NO	NO		I:S U>C	X	X	X	X		X		X
	I:W U>C	NO	NO	NO	NO		NO	NO	NO		I:W U>C						X
	I:I U>C	NO	NO	NO	NO	NO	NO				I:I U>C							X	X
	I:S U>C	NO	NO	NO	NO	NO	NO				I:S U>C	X	X	X	X			X	X
	I:W U>C	NO	NO	NO	NO	NO	NO				I:W U>C							X	X
	S:I U>C	NO		NO		NO					S:I U>C		X		X		X	X	X
	S:S U>C	NO		NO		NO					S:S U>C	X	X	X	X		X	X	X
	S:W U>C	NO	NO	NO	NO	NO					S:W U>C						X	X	X
	4-BOX	CKY	GKY	YCY	RCY	CKR	GKR	YCR	RCR		4-BOX	CKY	GKY	YCY	RCY	CKR	GKR	YCR	RCR
		L/R	V/G	S/P	T/A	L/R	V/G	S/P	T/A			L/R	V/G	S/P	T/A	L/R	V/G	S/P	T/A

## Sheet: expect
	0.0158693	0.0175205	0.00731543	0.0210513	0.0135386	0.016125	0.0112681	0.0229746	0.0159606	0.0197562	0.0147149	0.0292617	0.0194457	0.0204229	0.00961326	0.0328473	0.0120024	0.0171059	0.000160739	8.21958e-05	0.0103201	0.0118618	0.0128773	0.0142911	0.0143934	0.0192393	0.0253108	0.0268141	0.0196959	0.0261748	0.027068	0.0279338	0.0102946	0.0104316	0.0141998	0.00659028	0.0119549	0.0117905	0.0166273	0.00732639	0.0163022	0.0191151	0.0208723	0.0112444	0.0237181	0.0233363	0.0191352	0.0121102	0.0106982
0.0158693	0.000251834	0.000278038	0.000116091	0.000334068	0.000214847	0.000255892	0.000178817	0.000364591	0.000253283	0.000313517	0.000233515	0.000464362	0.000308589	0.000324097	0.000152555	0.000521263	0.00019047	0.000271458	2.5508e-06	1.30439e-06	0.000163773	0.000188238	0.000204354	0.00022679	0.000228413	0.000305314	0.000401665	0.00042552	0.00031256	0.000415375	0.00042955	0.000443289	0.000163367	0.000165541	0.00022534	0.000104583	0.000189716	0.000187107	0.000263863	0.000116264	0.000258704	0.000303343	0.000331228	0.00017844	0.000376389	0.00037033	0.000303662	0.00019218	0.000169773
0.0175205	0.000278038	0.000306968	0.00012817	0.000368829	0.000237202	0.000282518	0.000197423	0.000402527	0.000279638	0.000346139	0.000257812	0.00051268	0.000340698	0.00035782	0.000168429	0.000575501	0.000210288	0.000299703	2.81622e-06	1.44011e-06	0.000180814	0.000207824	0.000225618	0.000250387	0.00025218	0.000337082	0.000443458	0.000469797	0.000345083	0.000458596	0.000474245	0.000489414	0.000180366	0.000182766	0.000248787	0.000115465	0.000209456	0.000206576	0.000291319	0.000128362	0.000285622	0.000334906	0.000365692	0.000197007	0.000415552	0.000408864	0.000335258	0.000212177	0.000187439
0.00731543	0.000116091	0.00012817	5.35155e-05	0.000153999	9.90404e-05	0.000117961	8.24312e-05	0.000168069	0.000116759	0.000144525	0.000107646	0.000214062	0.000142254	0.000149402	7.03251e-05	0.000240292	8.78028e-05	0.000125137	1.17587e-06	6.01298e-07	7.54963e-05	8.6774e-05	9.42033e-05	0.000104546	0.000105294	0.000140744	0.00018516	0.000196157	0.000144084	0.00019148	0.000198014	0.000204348	7.53092e-05	7.63114e-05	0.000103878	4.82107e-05	8.74554e-05	8.62528e-05	0.000121636	5.35957e-05	0.000119257	0.000139835	0.00015269	8.22575e-05	0.000173508	0.000170715	0.000139982	8.85912e-05	7.82623e-05
0.0210513	0.000334068	0.000368829	0.000153999	0.000443156	0.000285004	0.000339452	0.000237209	0.000483645	0.000335991	0.000415894	0.000309767	0.000615996	0.000409357	0.000429928	0.000202371	0.000691477	0.000252666	0.0003601	3.38375e-06	1.73033e-06	0.000217252	0.000249705	0.000271084	0.000300846	0.000302999	0.000405012	0.000532825	0.000564471	0.000414625	0.000551013	0.000569816	0.000588042	0.000216714	0.000219598	0.000298924	0.000138734	0.000251666	0.000248206	0.000350026	0.00015423	0.000343181	0.000402397	0.000439388	0.000236709	0.000499295	0.000491259	0.00040282	0.000254935	0.000225212
0.0135386	0.000214847	0.000237202	9.90404e-05	0.000285004	0.000183293	0.000218309	0.000152554	0.000311044	0.000216084	0.000267471	0.000199218	0.000396162	0.000263267	0.000276497	0.00013015	0.000444705	0.000162496	0.000231589	2.17617e-06	1.11281e-06	0.00013972	0.000160591	0.000174341	0.000193481	0.000194866	0.000260473	0.000342672	0.000363025	0.000266655	0.000354369	0.000366462	0.000378184	0.000139374	0.000141228	0.000192245	8.92229e-05	0.000161853	0.000159627	0.00022511	9.91888e-05	0.000220708	0.000258791	0.000282581	0.000152233	0.000321109	0.00031594	0.000259063	0.000163955	0.000144839
0.016125	0.000255892	0.000282518	0.000117961	0.000339452	0.000218309	0.000260015	0.000181699	0.000370466	0.000257365	0.000318569	0.000237277	0.000471845	0.000313562	0.00032932	0.000155014	0.000529662	0.000193539	0.000275832	2.59191e-06	1.32541e-06	0.000166412	0.000191271	0.000207647	0.000230444	0.000232094	0.000310234	0.000408137	0.000432377	0.000317597	0.000422069	0.000436471	0.000450432	0.000166	0.000168209	0.000228972	0.000106268	0.000192773	0.000190122	0.000268115	0.000118138	0.000262872	0.000308231	0.000336565	0.000181316	0.000382454	0.000376298	0.000308555	0.000195277	0.000172509
0.0112681	0.000178817	0.000197423	8.24312e-05	0.000237209	0.000152554	0.000181699	0.000126971	0.000258881	0.000179846	0.000222616	0.000165809	0.000329725	0.000219117	0.000230128	0.000108324	0.000370128	0.000135245	0.000192751	1.81122e-06	9.26194e-07	0.000116289	0.00013366	0.000145104	0.000161034	0.000162187	0.000216791	0.000285206	0.000302145	0.000221937	0.000294941	0.000305006	0.000314762	0.000116001	0.000117544	0.000160005	7.42602e-05	0.00013471	0.000132857	0.000187359	8.25547e-05	0.000183695	0.000215392	0.000235191	0.000126703	0.000267258	0.000262957	0.000215618	0.000136459	0.000120549
0.0229746	0.000364591	0.000402527	0.000168069	0.000483645	0.000311044	0.000370466	0.000258881	0.000527834	0.000366689	0.000453892	0.000338069	0.000672278	0.000446758	0.00046921	0.000220861	0.000754655	0.000275751	0.000393001	3.69291e-06	1.88842e-06	0.000237102	0.00027252	0.000295853	0.000328333	0.000330683	0.000442016	0.000581508	0.000616045	0.000452508	0.000601357	0.000621878	0.000641769	0.000236514	0.000239662	0.000326235	0.000151409	0.00027466	0.000270883	0.000382006	0.000168321	0.000374537	0.000439163	0.000479533	0.000258336	0.000544914	0.000536144	0.000439624	0.000278227	0.000245788
0.0159606	0.000253283	0.000279638	0.000116759	0.000335991	0.000216084	0.000257365	0.000179846	0.000366689	0.000254741	0.000315321	0.000234858	0.000467035	0.000310365	0.000325962	0.000153433	0.000524262	0.000191566	0.00027302	2.56548e-06	1.3119e-06	0.000164716	0.000189321	0.00020553	0.000228095	0.000229727	0.000307071	0.000403976	0.000427969	0.000314359	0.000417766	0.000432022	0.00044584	0.000164308	0.000166494	0.000226637	0.000105185	0.000190808	0.000188184	0.000265382	0.000116934	0.000260193	0.000305089	0.000333134	0.000179467	0.000378555	0.000372462	0.000305409	0.000193286	0.00017075
0.0197562	0.000313517	0.000346139	0.000144525	0.000415894	0.000267471	0.000318569	0.000222616	0.000453892	0.000315321	0.000390308	0.000290711	0.000578101	0.000384174	0.00040348	0.000189922	0.000648938	0.000237122	0.000337947	3.17559e-06	1.62388e-06	0.000203887	0.000234344	0.000254408	0.000282339	0.000284359	0.000380096	0.000500047	0.000529746	0.000389118	0.000517115	0.000534762	0.000551866	0.000203382	0.000206088	0.000280534	0.000130199	0.000236184	0.000232936	0.000328493	0.000144742	0.000322069	0.000377642	0.000412357	0.000222147	0.000468579	0.000461037	0.000378039	0.000239252	0.000211357
0.0147149	0.000233515	0.000257812	0.000107646	0.000309767	0.000199218	0.000237277	0.000165809	0.000338069	0.000234858	0.000290711	0.000216528	0.000430583	0.000286141	0.000300521	0.000141458	0.000483344	0.000176614	0.000251711	2.36525e-06	1.2095e-06	0.00015186	0.000174545	0.000189489	0.000210292	0.000211797	0.000283104	0.000372446	0.000394566	0.000289824	0.000385159	0.000398302	0.000411043	0.000151483	0.000153499	0.000208948	9.69752e-05	0.000175915	0.000173496	0.000244669	0.000107807	0.000239885	0.000281276	0.000307133	0.00016546	0.000349008	0.000343391	0.000281572	0.0001782	0.000157423
0.0292617	0.000464362	0.00051268	0.000214062	0.000615996	0.000396162	0.000471845	0.000329725	0.000672278	0.000467035	0.000578101	0.000430583	0.000856248	0.000569015	0.00059761	0.0002813	0.000961168	0.000351211	0.000500547	4.70349e-06	2.40519e-06	0.000301985	0.000347096	0.000376813	0.000418183	0.000421176	0.000562975	0.000740639	0.000784627	0.000576337	0.00076592	0.000792056	0.000817391	0.000301237	0.000305245	0.00041551	0.000192843	0.000349822	0.000345011	0.000486543	0.000214383	0.00047703	0.000559341	0.000610758	0.00032903	0.000694031	0.000682861	0.000559929	0.000354365	0.000313049
0.0194457	0.000308589	0.000340698	0.000142254	0.000409357	0.000263267	0.000313562	0.000219117	0.000446758	0.000310365	0.000384174	0.000286141	0.000569015	0.000378136	0.000397138	0.000186937	0.000638739	0.000233396	0.000332636	3.12567e-06	1.59836e-06	0.000200682	0.000230661	0.000250409	0.000277901	0.00027989	0.000374122	0.000492187	0.000521419	0.000383002	0.000508988	0.000526356	0.000543192	0.000200185	0.000202849	0.000276125	0.000128153	0.000232472	0.000229275	0.00032333	0.000142467	0.000317007	0.000371707	0.000405876	0.000218655	0.000461215	0.000453791	0.000372097	0.000235491	0.000208035
0.0204229	0.000324097	0.00035782	0.000149402	0.000429928	0.000276497	0.00032932	0.000230128	0.00046921	0.000325962	0.00040348	0.000300521	0.00059761	0.000397138	0.000417096	0.000196331	0.000670838	0.000245124	0.000349352	3.28275e-06	1.67868e-06	0.000210768	0.000242252	0.000262993	0.000291866	0.000293955	0.000392923	0.000516921	0.000547623	0.000402249	0.000534566	0.000552808	0.00057049	0.000210245	0.000213043	0.000290001	0.000134593	0.000244155	0.000240797	0.000339578	0.000149626	0.000332938	0.000390386	0.000426273	0.000229643	0.000484392	0.000476596	0.000390797	0.000247325	0.000218489
0.00961326	0.000152555	0.000168429	7.03251e-05	0.000202371	0.00013015	0.000155014	0.000108324	0.000220861	0.000153433	0.000189922	0.000141458	0.0002813	0.000186937	0.000196331	9.24148e-05	0.000315769	0.000115382	0.000164443	1.54522e-06	7.9017e-07	9.92102e-05	0.00011403	0.000123793	0.000137384	0.000138368	0.000184952	0.00024332	0.000257771	0.000189342	0.000251625	0.000260212	0.000268535	9.89644e-05	0.000100281	0.000136506	6.33541e-05	0.000114926	0.000113345	0.000159843	7.04305e-05	0.000156717	0.000183758	0.00020065	0.000108095	0.000228008	0.000224338	0.000183952	0.000116418	0.000102845
0.0328473	0.000521263	0.000575501	0.000240292	0.000691477	0.000444705	0.000529662	0.000370128	0.000754655	0.000524262	0.000648938	0.000483344	0.000961168	0.000638739	0.000670838	0.000315769	0.00107894	0.000394247	0.000561881	5.27982e-06	2.69991e-06	0.000338989	0.000389627	0.000422986	0.000469424	0.000472784	0.000631959	0.000831392	0.000880771	0.000646958	0.000859771	0.00088911	0.000917549	0.000338149	0.000342649	0.000466424	0.000216473	0.000392687	0.000387287	0.000546162	0.000240652	0.000535482	0.000627879	0.000685597	0.000369348	0.000779074	0.000766534	0.000628539	0.000397787	0.000351408
0.0120024	0.00019047	0.000210288	8.78028e-05	0.000252666	0.000162496	0.000193539	0.000135245	0.000275751	0.000191566	0.000237122	0.000176614	0.000351211	0.000233396	0.000245124	0.000115382	0.000394247	0.000144058	0.000205312	1.92925e-06	9.86549e-07	0.000123867	0.00014237	0.000154559	0.000171528	0.000172756	0.000230918	0.000303791	0.000321834	0.000236399	0.000314161	0.000324881	0.000335273	0.00012356	0.000125204	0.000170432	7.90993e-05	0.000143488	0.000141515	0.000199568	8.79344e-05	0.000195666	0.000229427	0.000250518	0.00013496	0.000284674	0.000280092	0.000229669	0.000145352	0.000128405
0.0171059	0.000271458	0.000299703	0.000125137	0.0003601	0.000231589	0.000275832	0.000192751	0.000393001	0.00027302	0.000337947	0.000251711	0.000500547	0.000332636	0.000349352	0.000164443	0.000561881	0.000205312	0.000292611	2.74957e-06	1.40603e-06	0.000176535	0.000202906	0.000220278	0.000244462	0.000246212	0.000329105	0.000432964	0.000458679	0.000336916	0.000447743	0.000463022	0.000477832	0.000176098	0.000178441	0.0002429	0.000112732	0.000204499	0.000201687	0.000284424	0.000125324	0.000278863	0.00032698	0.000357038	0.000192345	0.000405718	0.000399188	0.000327324	0.000207155	0.000183003
0.000160739	2.5508e-06	2.81622e-06	1.17587e-06	3.38375e-06	2.17617e-06	2.59191e-06	1.81122e-06	3.69291e-06	2.56548e-06	3.17559e-06	2.36525e-06	4.70349e-06	3.12567e-06	3.28275e-06	1.54522e-06	5.27982e-06	1.92925e-06	2.74957e-06	2.58369e-08	1.3212e-08	1.65884e-06	1.90664e-06	2.06989e-06	2.29713e-06	2.31357e-06	3.0925e-06	4.06843e-06	4.31006e-06	3.1659e-06	4.2073e-06	4.35087e-06	4.49004e-06	1.65473e-06	1.67675e-06	2.28245e-06	1.05931e-06	1.92162e-06	1.89519e-06	2.67265e-06	1.17763e-06	2.62039e-06	3.07253e-06	3.35498e-06	1.80741e-06	3.81241e-06	3.75104e-06	3.07576e-06	1.94657e-06	1.71962e-06
8.21958e-05	1.30439e-06	1.44011e-06	6.01298e-07	1.73033e-06	1.11281e-06	1.32541e-06	9.26194e-07	1.88842e-06	1.3119e-06	1.62388e-06	1.2095e-06	2.40519e-06	1.59836e-06	1.67868e-06	7.9017e-07	2.69991e-06	9.86549e-07	1.40603e-06	1.3212e-08	6.75616e-09	8.48273e-07	9.74988e-07	1.05846e-06	1.17467e-06	1.18308e-06	1.58139e-06	2.08045e-06	2.20401e-06	1.61892e-06	2.15146e-06	2.22488e-06	2.29604e-06	8.46171e-07	8.57431e-07	1.16716e-06	5.41694e-07	9.82645e-07	9.69133e-07	1.3667e-06	6.02199e-07	1.33997e-06	1.57118e-06	1.71561e-06	9.24242e-07	1.94953e-06	1.91815e-06	1.57283e-06	9.95407e-07	8.79351e-07
0.0103201	0.000163773	0.000180814	7.54963e-05	0.000217252	0.00013972	0.000166412	0.000116289	0.000237102	0.000164716	0.000203887	0.00015186	0.000301985	0.000200682	0.000210768	9.92102e-05	0.000338989	0.000123867	0.000176535	1.65884e-06	8.48273e-07	0.000106505	0.000122415	0.000132896	0.000147486	0.000148542	0.000198552	0.000261211	0.000276725	0.000203265	0.000270128	0.000279346	0.000288281	0.000106241	0.000107655	0.000146544	6.80126e-05	0.000123377	0.00012168	0.000171596	7.56094e-05	0.000168241	0.000197271	0.000215405	0.000116044	0.000244774	0.000240834	0.000197478	0.000124979	0.000110407
0.0118618	0.000188238	0.000207824	8.6774e-05	0.000249705	0.000160591	0.000191271	0.00013366	0.00027252	0.000189321	0.000234344	0.000174545	0.000347096	0.000230661	0.000242252	0.00011403	0.000389627	0.00014237	0.000202906	1.90664e-06	9.74988e-07	0.000122415	0.000140702	0.000152748	0.000169518	0.000170731	0.000228212	0.000300231	0.000318063	0.000233629	0.00031048	0.000321074	0.000331344	0.000122112	0.000123737	0.000168435	7.81724e-05	0.000141807	0.000139857	0.000197229	8.6904e-05	0.000193373	0.000226739	0.000247582	0.000133378	0.000281338	0.00027681	0.000226977	0.000143648	0.0001269
0.0128773	0.000204354	0.000225618	9.42033e-05	0.000271084	0.000174341	0.000207647	0.000145104	0.000295853	0.00020553	0.000254408	0.000189489	0.000376813	0.000250409	0.000262993	0.000123793	0.000422986	0.000154559	0.000220278	2.06989e-06	1.05846e-06	0.000132896	0.000152748	0.000165826	0.000184032	0.000185349	0.000247751	0.000325936	0.000345295	0.000253632	0.000337062	0.000348564	0.000359713	0.000132567	0.000134331	0.000182856	8.48653e-05	0.000153948	0.000151831	0.000214116	9.43445e-05	0.000209929	0.000246152	0.000268779	0.000144798	0.000305426	0.00030051	0.00024641	0.000155947	0.000137765
0.0142911	0.00022679	0.000250387	0.000104546	0.000300846	0.000193481	0.000230444	0.000161034	0.000328333	0.000228095	0.000282339	0.000210292	0.000418183	0.000277901	0.000291866	0.000137384	0.000469424	0.000171528	0.000244462	2.29713e-06	1.17467e-06	0.000147486	0.000169518	0.000184032	0.000204236	0.000205698	0.000274951	0.00036172	0.000383204	0.000281477	0.000374067	0.000386832	0.000399205	0.000147121	0.000149079	0.000202931	9.41824e-05	0.000170849	0.0001685	0.000237623	0.000104702	0.000232976	0.000273176	0.000298288	0.000160695	0.000338958	0.000333502	0.000273463	0.000173068	0.00015289
0.0143934	0.000228413	0.00025218	0.000105294	0.000302999	0.000194866	0.000232094	0.000162187	0.000330683	0.000229727	0.000284359	0.000211797	0.000421176	0.00027989	0.000293955	0.000138368	0.000472784	0.000172756	0.000246212	2.31357e-06	1.18308e-06	0.000148542	0.000170731	0.000185349	0.000205698	0.00020717	0.000276919	0.000364309	0.000385946	0.000283492	0.000376745	0.000389601	0.000402062	0.000148174	0.000150146	0.000204383	9.48566e-05	0.000172072	0.000169706	0.000239324	0.000105452	0.000234644	0.000275131	0.000300423	0.000161845	0.000341384	0.000335889	0.000275421	0.000174307	0.000153984
0.0192393	0.000305314	0.000337082	0.000140744	0.000405012	0.000260473	0.000310234	0.000216791	0.000442016	0.000307071	0.000380096	0.000283104	0.000562975	0.000374122	0.000392923	0.000184952	0.000631959	0.000230918	0.000329105	3.0925e-06	1.58139e-06	0.000198552	0.000228212	0.000247751	0.000274951	0.000276919	0.000370151	0.000486963	0.000515885	0.000378936	0.000503585	0.00052077	0.000537427	0.00019806	0.000200696	0.000273194	0.000126792	0.000230004	0.000226842	0.000319898	0.000140955	0.000313642	0.000367761	0.000401568	0.000216334	0.000456319	0.000448974	0.000368148	0.000232992	0.000205827
0.0253108	0.000401665	0.000443458	0.00018516	0.000532825	0.000342672	0.000408137	0.000285206	0.000581508	0.000403976	0.000500047	0.000372446	0.000740639	0.000492187	0.000516921	0.00024332	0.000831392	0.000303791	0.000432964	4.06843e-06	2.08045e-06	0.000261211	0.000300231	0.000325936	0.00036172	0.000364309	0.000486963	0.000640638	0.000678688	0.000498521	0.000662506	0.000685114	0.000707028	0.000260564	0.000264032	0.000359408	0.000166805	0.000302589	0.000298428	0.000420851	0.000185437	0.000412622	0.000483819	0.000528294	0.000284605	0.000600324	0.000590662	0.000484328	0.000306519	0.000270782
0.0268141	0.00042552	0.000469797	0.000196157	0.000564471	0.000363025	0.000432377	0.000302145	0.000616045	0.000427969	0.000529746	0.000394566	0.000784627	0.000521419	0.000547623	0.000257771	0.000880771	0.000321834	0.000458679	4.31006e-06	2.20401e-06	0.000276725	0.000318063	0.000345295	0.000383204	0.000385946	0.000515885	0.000678688	0.000718996	0.000528129	0.000701854	0.000725804	0.00074902	0.00027604	0.000279713	0.000380755	0.000176712	0.000320561	0.000316153	0.000445846	0.000196451	0.000437128	0.000512554	0.000559671	0.000301508	0.000635979	0.000625742	0.000513093	0.000324724	0.000286864
0.0196959	0.00031256	0.000345083	0.000144084	0.000414625	0.000266655	0.000317597	0.000221937	0.000452508	0.000314359	0.000389118	0.000289824	0.000576337	0.000383002	0.000402249	0.000189342	0.000646958	0.000236399	0.000336916	3.1659e-06	1.61892e-06	0.000203265	0.000233629	0.000253632	0.000281477	0.000283492	0.000378936	0.000498521	0.000528129	0.00038793	0.000515538	0.00053313	0.000550183	0.000202761	0.00020546	0.000279678	0.000129802	0.000235464	0.000232226	0.000327491	0.0001443	0.000321087	0.00037649	0.000411099	0.000221469	0.00046715	0.000459631	0.000376886	0.000238522	0.000210712
0.0261748	0.000415375	0.000458596	0.00019148	0.000551013	0.000354369	0.000422069	0.000294941	0.000601357	0.000417766	0.000517115	0.000385159	0.00076592	0.000508988	0.000534566	0.000251625	0.000859771	0.000314161	0.000447743	4.2073e-06	2.15146e-06	0.000270128	0.00031048	0.000337062	0.000374067	0.000376745	0.000503585	0.000662506	0.000701854	0.000515538	0.000685121	0.0007085	0.000731162	0.000269458	0.000273044	0.000371677	0.000172499	0.000312918	0.000308615	0.000435216	0.000191767	0.000426706	0.000500334	0.000546327	0.00029432	0.000620816	0.000610823	0.00050086	0.000316982	0.000280024
0.027068	0.00042955	0.000474245	0.000198014	0.000569816	0.000366462	0.000436471	0.000305006	0.000621878	0.000432022	0.000534762	0.000398302	0.000792056	0.000526356	0.000552808	0.000260212	0.00088911	0.000324881	0.000463022	4.35087e-06	2.22488e-06	0.000279346	0.000321074	0.000348564	0.000386832	0.000389601	0.00052077	0.000685114	0.000725804	0.00053313	0.0007085	0.000732677	0.000756112	0.000278653	0.000282362	0.00038436	0.000178386	0.000323596	0.000319146	0.000450068	0.000198311	0.000441267	0.000517407	0.00056497	0.000304363	0.000642001	0.000631667	0.000517951	0.000327799	0.00028958
0.0279338	0.000443289	0.000489414	0.000204348	0.000588042	0.000378184	0.000450432	0.000314762	0.000641769	0.00044584	0.000551866	0.000411043	0.000817391	0.000543192	0.00057049	0.000268535	0.000917549	0.000335273	0.000477832	4.49004e-06	2.29604e-06	0.000288281	0.000331344	0.000359713	0.000399205	0.000402062	0.000537427	0.000707028	0.00074902	0.000550183	0.000731162	0.000756112	0.000780297	0.000287566	0.000291393	0.000396654	0.000184092	0.000333947	0.000329354	0.000464464	0.000204654	0.000455382	0.000533957	0.000583042	0.000314099	0.000662536	0.000651872	0.000534519	0.000338283	0.000298843
0.0102946	0.000163367	0.000180366	7.53092e-05	0.000216714	0.000139374	0.000166	0.000116001	0.000236514	0.000164308	0.000203382	0.000151483	0.000301237	0.000200185	0.000210245	9.89644e-05	0.000338149	0.00012356	0.000176098	1.65473e-06	8.46171e-07	0.000106241	0.000122112	0.000132567	0.000147121	0.000148174	0.00019806	0.000260564	0.00027604	0.000202761	0.000269458	0.000278653	0.000287566	0.000105978	0.000107388	0.000146181	6.78441e-05	0.000123071	0.000121379	0.000171171	7.5422e-05	0.000167824	0.000196782	0.000214871	0.000115756	0.000244167	0.000240237	0.000196989	0.000124669	0.000110134
0.0104316	0.000165541	0.000182766	7.63114e-05	0.000219598	0.000141228	0.000168209	0.000117544	0.000239662	0.000166494	0.000206088	0.000153499	0.000305245	0.000202849	0.000213043	0.000100281	0.000342649	0.000125204	0.000178441	1.67675e-06	8.57431e-07	0.000107655	0.000123737	0.000134331	0.000149079	0.000150146	0.000200696	0.000264032	0.000279713	0.00020546	0.000273044	0.000282362	0.000291393	0.000107388	0.000108818	0.000148126	6.87469e-05	0.000124709	0.000122994	0.000173449	7.64257e-05	0.000170057	0.0001994	0.00021773	0.000117297	0.000247417	0.000243434	0.00019961	0.000126328	0.000111599
0.0141998	0.00022534	0.000248787	0.000103878	0.000298924	0.000192245	0.000228972	0.000160005	0.000326235	0.000226637	0.000280534	0.000208948	0.00041551	0.000276125	0.000290001	0.000136506	0.000466424	0.000170432	0.0002429	2.28245e-06	1.16716e-06	0.000146544	0.000168435	0.000182856	0.000202931	0.000204383	0.000273194	0.000359408	0.000380755	0.000279678	0.000371677	0.00038436	0.000396654	0.000146181	0.000148126	0.000201634	9.35806e-05	0.000169757	0.000167423	0.000236104	0.000104033	0.000231487	0.00027143	0.000296382	0.000159668	0.000336791	0.000331371	0.000271716	0.000171962	0.000151913
0.00659028	0.000104583	0.000115465	4.82107e-05	0.000138734	8.92229e-05	0.000106268	7.42602e-05	0.000151409	0.000105185	0.000130199	9.69752e-05	0.000192843	0.000128153	0.000134593	6.33541e-05	0.000216473	7.90993e-05	0.000112732	1.05931e-06	5.41694e-07	6.80126e-05	7.81724e-05	8.48653e-05	9.41824e-05	9.48566e-05	0.000126792	0.000166805	0.000176712	0.000129802	0.000172499	0.000178386	0.000184092	6.78441e-05	6.87469e-05	9.35806e-05	4.34318e-05	7.87863e-05	7.77029e-05	0.000109579	4.82829e-05	0.000107436	0.000125974	0.000137554	7.41037e-05	0.000156309	0.000153793	0.000126106	7.98095e-05	7.05044e-05
0.0119549	0.000189716	0.000209456	8.74554e-05	0.000251666	0.000161853	0.000192773	0.00013471	0.00027466	0.000190808	0.000236184	0.000175915	0.000349822	0.000232472	0.000244155	0.000114926	0.000392687	0.000143488	0.000204499	1.92162e-06	9.82645e-07	0.000123377	0.000141807	0.000153948	0.000170849	0.000172072	0.000230004	0.000302589	0.000320561	0.000235464	0.000312918	0.000323596	0.000333947	0.000123071	0.000124709	0.000169757	7.87863e-05	0.00014292	0.000140955	0.000198778	8.75864e-05	0.000194891	0.00022852	0.000249526	0.000134426	0.000283548	0.000278984	0.00022876	0.000144776	0.000127897
0.0117905	0.000187107	0.000206576	8.62528e-05	0.000248206	0.000159627	0.000190122	0.000132857	0.000270883	0.000188184	0.000232936	0.000173496	0.000345011	0.000229275	0.000240797	0.000113345	0.000387287	0.000141515	0.000201687	1.89519e-06	9.69133e-07	0.00012168	0.000139857	0.000151831	0.0001685	0.000169706	0.000226842	0.000298428	0.000316153	0.000232226	0.000308615	0.000319146	0.000329354	0.000121379	0.000122994	0.000167423	7.77029e-05	0.000140955	0.000139017	0.000196045	8.6382e-05	0.000192211	0.000225377	0.000246095	0.000132577	0.000279649	0.000275148	0.000225614	0.000142786	0.000126138
0.0166273	0.000263863	0.000291319	0.000121636	0.000350026	0.00022511	0.000268115	0.000187359	0.000382006	0.000265382	0.000328493	0.000244669	0.000486543	0.00032333	0.000339578	0.000159843	0.000546162	0.000199568	0.000284424	2.67265e-06	1.3667e-06	0.000171596	0.000197229	0.000214116	0.000237623	0.000239324	0.000319898	0.000420851	0.000445846	0.000327491	0.000435216	0.000450068	0.000464464	0.000171171	0.000173449	0.000236104	0.000109579	0.000198778	0.000196045	0.000276467	0.000121818	0.000271061	0.000317833	0.000347049	0.000186964	0.000394367	0.00038802	0.000318167	0.00020136	0.000177883
0.00732639	0.000116264	0.000128362	5.35957e-05	0.00015423	9.91888e-05	0.000118138	8.25547e-05	0.000168321	0.000116934	0.000144742	0.000107807	0.000214383	0.000142467	0.000149626	7.04305e-05	0.000240652	8.79344e-05	0.000125324	1.17763e-06	6.02199e-07	7.56094e-05	8.6904e-05	9.43445e-05	0.000104702	0.000105452	0.000140955	0.000185437	0.000196451	0.0001443	0.000191767	0.000198311	0.000204654	7.5422e-05	7.64257e-05	0.000104033	4.82829e-05	8.75864e-05	8.6382e-05	0.000121818	5.3676e-05	0.000119436	0.000140045	0.000152918	8.23808e-05	0.000173768	0.000170971	0.000140192	8.87239e-05	7.83795e-05
0.0163022	0.000258704	0.000285622	0.000119257	0.000343181	0.000220708	0.000262872	0.000183695	0.000374537	0.000260193	0.000322069	0.000239885	0.00047703	0.000317007	0.000332938	0.000156717	0.000535482	0.000195666	0.000278863	2.62039e-06	1.33997e-06	0.000168241	0.000193373	0.000209929	0.000232976	0.000234644	0.000313642	0.000412622	0.000437128	0.000321087	0.000426706	0.000441267	0.000455382	0.000167824	0.000170057	0.000231487	0.000107436	0.000194891	0.000192211	0.000271061	0.000119436	0.000265761	0.000311618	0.000340263	0.000183308	0.000386656	0.000380433	0.000311945	0.000197422	0.000174405
0.0191151	0.000303343	0.000334906	0.000139835	0.000402397	0.000258791	0.000308231	0.000215392	0.000439163	0.000305089	0.000377642	0.000281276	0.000559341	0.000371707	0.000390386	0.000183758	0.000627879	0.000229427	0.00032698	3.07253e-06	1.57118e-06	0.000197271	0.000226739	0.000246152	0.000273176	0.000275131	0.000367761	0.000483819	0.000512554	0.00037649	0.000500334	0.000517407	0.000533957	0.000196782	0.0001994	0.00027143	0.000125974	0.00022852	0.000225377	0.000317833	0.000140045	0.000311618	0.000365387	0.000398975	0.000214938	0.000453373	0.000446076	0.000365771	0.000231487	0.000204498
0.0208723	0.000331228	0.000365692	0.00015269	0.000439388	0.000282581	0.000336565	0.000235191	0.000479533	0.000333134	0.000412357	0.000307133	0.000610758	0.000405876	0.000426273	0.00020065	0.000685597	0.000250518	0.000357038	3.35498e-06	1.71561e-06	0.000215405	0.000247582	0.000268779	0.000298288	0.000300423	0.000401568	0.000528294	0.000559671	0.000411099	0.000546327	0.00056497	0.000583042	0.000214871	0.00021773	0.000296382	0.000137554	0.000249526	0.000246095	0.000347049	0.000152918	0.000340263	0.000398975	0.000435651	0.000234696	0.00049505	0.000487082	0.000399395	0.000252767	0.000223297
0.0112444	0.00017844	0.000197007	8.22575e-05	0.000236709	0.000152233	0.000181316	0.000126703	0.000258336	0.000179467	0.000222147	0.00016546	0.00032903	0.000218655	0.000229643	0.000108095	0.000369348	0.00013496	0.000192345	1.80741e-06	9.24242e-07	0.000116044	0.000133378	0.000144798	0.000160695	0.000161845	0.000216334	0.000284605	0.000301508	0.000221469	0.00029432	0.000304363	0.000314099	0.000115756	0.000117297	0.000159668	7.41037e-05	0.000134426	0.000132577	0.000186964	8.23808e-05	0.000183308	0.000214938	0.000234696	0.000126436	0.000266695	0.000262403	0.000215164	0.000136172	0.000120295
0.0237181	0.000376389	0.000415552	0.000173508	0.000499295	0.000321109	0.000382454	0.000267258	0.000544914	0.000378555	0.000468579	0.000349008	0.000694031	0.000461215	0.000484392	0.000228008	0.000779074	0.000284674	0.000405718	3.81241e-06	1.94953e-06	0.000244774	0.000281338	0.000305426	0.000338958	0.000341384	0.000456319	0.000600324	0.000635979	0.00046715	0.000620816	0.000642001	0.000662536	0.000244167	0.000247417	0.000336791	0.000156309	0.000283548	0.000279649	0.000394367	0.000173768	0.000386656	0.000453373	0.00049505	0.000266695	0.000562547	0.000553492	0.00045385	0.00028723	0.000253742
0.0233363	0.00037033	0.000408864	0.000170715	0.000491259	0.00031594	0.000376298	0.000262957	0.000536144	0.000372462	0.000461037	0.000343391	0.000682861	0.000453791	0.000476596	0.000224338	0.000766534	0.000280092	0.000399188	3.75104e-06	1.91815e-06	0.000240834	0.00027681	0.00030051	0.000333502	0.000335889	0.000448974	0.000590662	0.000625742	0.000459631	0.000610823	0.000631667	0.000651872	0.000240237	0.000243434	0.000331371	0.000153793	0.000278984	0.000275148	0.00038802	0.000170971	0.000380433	0.000446076	0.000487082	0.000262403	0.000553492	0.000544583	0.000446545	0.000282607	0.000249658
0.0191352	0.000303662	0.000335258	0.000139982	0.00040282	0.000259063	0.000308555	0.000215618	0.000439624	0.000305409	0.000378039	0.000281572	0.000559929	0.000372097	0.000390797	0.000183952	0.000628539	0.000229669	0.000327324	3.07576e-06	1.57283e-06	0.000197478	0.000226977	0.00024641	0.000273463	0.000275421	0.000368148	0.000484328	0.000513093	0.000376886	0.00050086	0.000517951	0.000534519	0.000196989	0.00019961	0.000271716	0.000126106	0.00022876	0.000225614	0.000318167	0.000140192	0.000311945	0.000365771	0.000399395	0.000215164	0.00045385	0.000446545	0.000366156	0.000231731	0.000204713
0.0121102	0.00019218	0.000212177	8.85912e-05	0.000254935	0.000163955	0.000195277	0.000136459	0.000278227	0.000193286	0.000239252	0.0001782	0.000354365	0.000235491	0.000247325	0.000116418	0.000397787	0.000145352	0.000207155	1.94657e-06	9.95407e-07	0.000124979	0.000143648	0.000155947	0.000173068	0.000174307	0.000232992	0.000306519	0.000324724	0.000238522	0.000316982	0.000327799	0.000338283	0.000124669	0.000126328	0.000171962	7.98095e-05	0.000144776	0.000142786	0.00020136	8.87239e-05	0.000197422	0.000231487	0.000252767	0.000136172	0.00028723	0.000282607	0.000231731	0.000146657	0.000129558
0.0106982	0.000169773	0.000187439	7.82623e-05	0.000225212	0.000144839	0.000172509	0.000120549	0.000245788	0.00017075	0.000211357	0.000157423	0.000313049	0.000208035	0.000218489	0.000102845	0.000351408	0.000128405	0.000183003	1.71962e-06	8.79351e-07	0.000110407	0.0001269	0.000137765	0.00015289	0.000153984	0.000205827	0.000270782	0.000286864	0.000210712	0.000280024	0.00028958	0.000298843	0.000110134	0.000111599	0.000151913	7.05044e-05	0.000127897	0.000126138	0.000177883	7.83795e-05	0.000174405	0.000204498	0.000223297	0.000120295	0.000253742	0.000249658	0.000204713	0.000129558	0.000114452
0.012059	0.000191368	0.00021128	8.82171e-05	0.000253858	0.000163262	0.000194452	0.000135883	0.000277052	0.00019247	0.000238241	0.000177447	0.000352868	0.000234497	0.000246281	0.000115927	0.000396107	0.000144738	0.00020628	1.93835e-06	9.91203e-07	0.000124451	0.000143042	0.000155288	0.000172337	0.000173571	0.000232008	0.000305224	0.000323352	0.000237514	0.000315643	0.000326414	0.000336855	0.000124143	0.000125795	0.000171236	7.94725e-05	0.000144165	0.000142183	0.000200509	8.83492e-05	0.000196589	0.00023051	0.000251699	0.000135597	0.000286017	0.000281414	0.000230752	0.000146037	0.000129011
9.68084e-05	1.53628e-06	1.69613e-06	7.08195e-07	2.03794e-06	1.31065e-06	1.56104e-06	1.09085e-06	2.22414e-06	1.54512e-06	1.91257e-06	1.42452e-06	2.83278e-06	1.88251e-06	1.97711e-06	9.30645e-07	3.17989e-06	1.16194e-06	1.65599e-06	1.55608e-08	7.95725e-09	9.99077e-07	1.14832e-06	1.24664e-06	1.3835e-06	1.3934e-06	1.86253e-06	2.4503e-06	2.59583e-06	1.90673e-06	2.53394e-06	2.62041e-06	2.70423e-06	9.96601e-07	1.00986e-06	1.37466e-06	6.37995e-07	1.15734e-06	1.14142e-06	1.60966e-06	7.09256e-07	1.57819e-06	1.8505e-06	2.02061e-06	1.08855e-06	2.29611e-06	2.25915e-06	1.85245e-06	1.17237e-06	1.03568e-06
0.0244286	0.000387664	0.000428001	0.000178706	0.000514253	0.000330728	0.000393911	0.000275265	0.000561239	0.000389895	0.000482617	0.000359464	0.000714823	0.000475031	0.000498904	0.000234838	0.000802413	0.000293202	0.000417872	3.92662e-06	2.00793e-06	0.000252107	0.000289767	0.000314576	0.000349112	0.000351611	0.000469989	0.000618308	0.000655031	0.000481144	0.000639414	0.000661233	0.000682384	0.000251482	0.000254829	0.000346881	0.000160991	0.000292042	0.000288026	0.000406182	0.000178973	0.000398239	0.000466955	0.00050988	0.000274685	0.000579399	0.000570073	0.000467446	0.000295835	0.000261343
0.00607336	9.63798e-05	0.000106408	4.44292e-05	0.000127852	8.22246e-05	9.79329e-05	6.84354e-05	0.000139533	9.69345e-05	0.000119987	8.93688e-05	0.000177717	0.000118101	0.000124036	5.83848e-05	0.000199493	7.2895e-05	0.00010389	9.76223e-07	4.99205e-07	6.26779e-05	7.20408e-05	7.82088e-05	8.67951e-05	8.74163e-05	0.000116847	0.000153722	0.000162852	0.000119621	0.000158969	0.000164394	0.000169652	6.25226e-05	6.33546e-05	8.62404e-05	4.00251e-05	7.26066e-05	7.16082e-05	0.000100984	4.44958e-05	9.9009e-05	0.000116093	0.000126765	6.82912e-05	0.000144048	0.00014173	0.000116215	7.35495e-05	6.49743e-05
0.0080625	0.000127946	0.000141259	5.89806e-05	0.000169726	0.000109155	0.000130008	9.08493e-05	0.000185233	0.000128682	0.000159285	0.000118639	0.000235923	0.000156781	0.00016466	7.75069e-05	0.000264831	9.67695e-05	0.000137916	1.29595e-06	6.62704e-07	8.32061e-05	9.56355e-05	0.000103824	0.000115222	0.000116047	0.000155117	0.000204069	0.000216189	0.000158799	0.000211034	0.000218236	0.000225216	8.3e-05	8.41045e-05	0.000114486	5.31341e-05	9.63866e-05	9.50612e-05	0.000134058	5.9069e-05	0.000131436	0.000154115	0.000168283	9.06579e-05	0.000191227	0.000188149	0.000154277	9.76384e-05	8.62546e-05
0.00618113	9.809e-05	0.000108296	4.52176e-05	0.000130121	8.36836e-05	9.96706e-05	6.96498e-05	0.000142009	9.86545e-05	0.000122116	9.09545e-05	0.00018087	0.000120196	0.000126237	5.94208e-05	0.000203033	7.41885e-05	0.000105734	9.93545e-07	5.08063e-07	6.37901e-05	7.33191e-05	7.95965e-05	8.83352e-05	8.89675e-05	0.000118921	0.000156449	0.000165741	0.000121743	0.00016179	0.000167311	0.000172662	6.36321e-05	6.44788e-05	8.77707e-05	4.07354e-05	7.38949e-05	7.28788e-05	0.000102775	4.52853e-05	0.000100766	0.000118153	0.000129014	6.9503e-05	0.000146604	0.000144245	0.000118277	7.48546e-05	6.61272e-05
0.00750174	0.000119047	0.000131434	5.48784e-05	0.000157921	0.000101563	0.000120966	8.45306e-05	0.00017235	0.000119732	0.000148206	0.000110387	0.000219514	0.000145877	0.000153207	7.21162e-05	0.000246412	9.0039e-05	0.000128324	1.20582e-06	6.16612e-07	7.7419e-05	8.89839e-05	9.66025e-05	0.000107208	0.000107976	0.000144328	0.000189875	0.000201152	0.000147754	0.000196357	0.000203057	0.000209552	7.72272e-05	7.82549e-05	0.000106523	4.94386e-05	8.96828e-05	8.84495e-05	0.000124734	5.49607e-05	0.000122295	0.000143396	0.000156578	8.43525e-05	0.000177927	0.000175063	0.000143547	9.08475e-05	8.02554e-05
0.0103822	0.000164759	0.000181902	7.59506e-05	0.000218559	0.000140561	0.000167414	0.000116989	0.000238528	0.000165707	0.000205114	0.000152774	0.000303802	0.00020189	0.000212036	9.98072e-05	0.000341029	0.000124612	0.000177597	1.66883e-06	8.53377e-07	0.000107146	0.000123152	0.000133696	0.000148374	0.000149436	0.000199747	0.000262783	0.000278391	0.000204488	0.000271753	0.000281027	0.000290016	0.000106881	0.000108303	0.000147426	6.84219e-05	0.000124119	0.000122412	0.000172629	7.60644e-05	0.000169253	0.000198458	0.000216701	0.000116742	0.000246247	0.000242283	0.000198666	0.000125731	0.000111072
0.0119494	0.000189629	0.00020936	8.74153e-05	0.000251551	0.000161778	0.000192685	0.000134648	0.000274534	0.00019072	0.000236076	0.000175835	0.000349661	0.000232365	0.000244043	0.000114873	0.000392507	0.000143422	0.000204406	1.92074e-06	9.82195e-07	0.00012332	0.000141742	0.000153877	0.000170771	0.000171993	0.000229899	0.000302451	0.000320414	0.000235356	0.000312774	0.000323448	0.000333793	0.000123014	0.000124651	0.00016968	7.87502e-05	0.000142855	0.00014089	0.000198687	8.75463e-05	0.000194802	0.000228415	0.000249412	0.000134364	0.000283418	0.000278856	0.000228655	0.00014471	0.000127838
0.0167716	0.000266153	0.000293847	0.000122691	0.000353063	0.000227063	0.000270442	0.000188985	0.000385322	0.000267685	0.000331344	0.000246792	0.000490766	0.000326136	0.000342525	0.00016123	0.000550902	0.0002013	0.000286893	2.69584e-06	1.37856e-06	0.000173085	0.000198941	0.000215974	0.000239685	0.0002414	0.000322674	0.000424503	0.000449716	0.000330333	0.000438993	0.000453974	0.000468495	0.000172656	0.000174954	0.000238153	0.00011053	0.000200503	0.000197746	0.000278867	0.000122875	0.000273414	0.000320591	0.000350061	0.000188586	0.00039779	0.000391387	0.000320928	0.000203107	0.000179427
0.0147624	0.000234268	0.000258644	0.000107993	0.000310767	0.000199861	0.000238043	0.000166344	0.00033916	0.000235616	0.000291649	0.000217227	0.000431972	0.000287065	0.000301491	0.000141915	0.000484904	0.000177184	0.000252523	2.37288e-06	1.21341e-06	0.00015235	0.000175108	0.0001901	0.000210971	0.000212481	0.000284018	0.000373648	0.00039584	0.000290759	0.000386402	0.000399588	0.000412369	0.000151972	0.000153995	0.000209623	9.72882e-05	0.000176483	0.000174056	0.000245458	0.000108155	0.000240659	0.000282184	0.000308124	0.000165994	0.000350135	0.000344499	0.000282481	0.000178775	0.000157931
0.0150199	0.000238355	0.000263156	0.000109877	0.000316188	0.000203348	0.000242196	0.000169246	0.000345077	0.000239727	0.000296737	0.000221016	0.000439509	0.000292073	0.000306751	0.00014439	0.000493364	0.000180275	0.000256929	2.41428e-06	1.23457e-06	0.000155008	0.000178163	0.000193417	0.000214651	0.000216188	0.000288973	0.000380167	0.000402746	0.000295832	0.000393143	0.000406559	0.000419563	0.000154624	0.000156681	0.00021328	9.89855e-05	0.000179562	0.000177093	0.000249741	0.000110042	0.000244857	0.000287107	0.0003135	0.00016889	0.000356243	0.000350509	0.000287409	0.000181894	0.000160687
0.018611	0.000295343	0.000326073	0.000136147	0.000391784	0.000251966	0.000300102	0.000209711	0.00042758	0.000297042	0.000367682	0.000273858	0.000544589	0.000361903	0.00038009	0.000178912	0.00061132	0.000223377	0.000318357	2.9915e-06	1.52974e-06	0.000192068	0.000220759	0.00023966	0.000265971	0.000267875	0.000358062	0.000471059	0.000499036	0.000366561	0.000487138	0.000503762	0.000519875	0.000191592	0.000194141	0.000264272	0.000122651	0.000222493	0.000219433	0.00030945	0.000136351	0.000303399	0.00035575	0.000388453	0.000209269	0.000441416	0.000434311	0.000356124	0.000225382	0.000199105
0.0301421	0.000478334	0.000528105	0.000220503	0.00063453	0.000408081	0.000486042	0.000339646	0.000692505	0.000481087	0.000595495	0.000443538	0.00088201	0.000586135	0.00061559	0.000289764	0.000990087	0.000361778	0.000515607	4.845e-06	2.47756e-06	0.000311071	0.000357539	0.000388151	0.000430765	0.000433848	0.000579914	0.000762922	0.000808234	0.000593678	0.000788964	0.000815887	0.000841984	0.0003103	0.00031443	0.000428012	0.000198645	0.000360347	0.000355392	0.000501182	0.000220833	0.000491382	0.00057617	0.000629134	0.00033893	0.000714913	0.000703406	0.000576775	0.000365027	0.000322468
0.0191936	0.000304589	0.000336282	0.00014041	0.00040405	0.000259854	0.000309497	0.000216277	0.000440967	0.000306342	0.000379194	0.000282432	0.000561639	0.000373234	0.00039199	0.000184513	0.000630459	0.00023037	0.000328324	3.08516e-06	1.57764e-06	0.000198081	0.000227671	0.000247163	0.000274299	0.000276262	0.000369272	0.000485807	0.00051466	0.000378037	0.00050239	0.000519533	0.000536151	0.00019759	0.00020022	0.000272546	0.000126491	0.000229459	0.000226303	0.000319138	0.00014062	0.000312898	0.000366888	0.000400615	0.000215821	0.000455236	0.000447909	0.000367274	0.000232439	0.000205338
[truncated: 36 more columns]

## Sheet: freq
	TTT	TTC	TTA	TTG	CTT	CTC	CTA	CTG	ATT	ATC	ATA	ATG	GTT	GTC	GTA	GTG	TAT	TAC	TAA	TAG	CAT	CAC	CAA	CAG	AAT	AAC	AAA	AAG	GAT	GAC	GAA	GAG	TCT	TCC	TCA	TCG	CCT	CCC	CCA	CCG	ACT	ACC	ACA	ACG	GCT	GCC	GCA	GCG	TGT
TTT	0.000159012	0.000265019	0.000137079	0.000290607	0.000239431	0.000290607	0.000188255	0.000374682	0.00014439	0.000169978	9.86968e-05	0.00023212	0.000478862	0.000429514	0.000171806	0.000703672	0.000153528	0.000195566	9.1386e-06	0	0.000188255	0.000217499	0.000131596	0.000195566	0.00012794	0.000149873	0.000221154	0.000294263	0.000515417	0.000623252	0.000652496	0.000710983	0.000210188	0.000210188	0.000303401	9.50414e-05	0.00014439	0.00010418	0.000195566	9.32137e-05	0.000162667	0.000204705	0.000193738	9.32137e-05	0.00039296	0.000424031	0.000297918	0.00020836	0.00014439
TTC	0.000391132	0.000444136	0.000177289	0.00049714	0.000343611	0.000427686	0.000310712	0.00058487	0.000338128	0.000429514	0.000338128	0.000747537	0.000201049	0.000254053	8.04196e-05	0.000445963	0.000199221	0.00027233	7.31088e-06	5.48316e-06	0.000325334	0.000475207	0.000265019	0.000292435	0.000281469	0.000455102	0.000488001	0.000621425	0.000177289	0.000233948	0.000186427	0.000188255	0.000226637	0.000237603	0.000257708	0.00014439	0.000188255	0.000140734	0.000195566	0.000151701	0.000403926	0.000488001	0.000471552	0.000281469	0.000204705	0.000274158	0.000202877	0.000157184	0.000201049
TTA	8.95582e-05	0.000109663	4.93484e-05	0.000106008	9.1386e-05	0.000149873	0.000129768	0.000160839	0.000142562	0.000115146	0.000140734	0.000186427	0.000151701	0.000146218	0.000102352	0.000252225	5.11761e-05	9.32137e-05	0	0	9.68691e-05	0.000100525	0.000126113	9.32137e-05	0.000115146	0.000146218	0.000219326	0.000138907	0.000122457	0.000137079	0.000159012	0.000182772	8.40751e-05	8.95582e-05	0.000116974	3.47267e-05	0.000118802	9.32137e-05	0.000155356	6.39702e-05	0.000100525	0.000164495	0.000221154	5.8487e-05	0.000239431	0.000199221	0.000188255	7.67642e-05	6.39702e-05
TTG	0.000371027	0.000277813	0.000146218	0.000495312	0.000347267	0.000356405	0.000274158	0.000559282	0.000420375	0.000381993	0.000354578	0.000610458	0.000473379	0.000402098	0.00020836	0.000692706	0.000235776	0.000294263	2.37603e-05	3.65544e-06	0.000148045	0.000215671	0.000222982	0.000303401	0.000292435	0.000378338	0.000500795	0.000477035	0.000413065	0.000519072	0.000679912	0.000570248	0.000206532	0.000233948	0.000277813	0.000131596	0.000224809	0.000179116	0.000255881	0.000133424	0.000308885	0.000334473	0.000436825	0.000199221	0.000780436	0.000647013	0.000610458	0.000330817	0.000246742
CTT	0.000217499	0.000235776	0.000126113	0.000316195	0.000233948	0.000290607	0.000115146	0.000265019	0.000151701	0.000197394	0.000133424	0.00024857	0.000341783	0.000343611	0.000148045	0.000526383	0.000148045	0.000182772	0	0	7.85919e-05	0.000100525	0.000115146	0.000138907	0.000129768	0.000180944	0.000199221	0.000202877	0.00039296	0.000489829	0.000546488	0.000641529	0.000133424	0.000173633	0.00014439	7.1281e-05	0.000202877	0.000201049	0.000197394	0.000113319	0.000146218	0.000171806	0.000115146	6.94533e-05	0.000407581	0.000339956	0.000235776	0.000148045	0.000180944
CTC	0.000343611	0.000286952	0.000140734	0.000438653	0.000281469	0.000318023	0.000270502	0.000528211	0.00041672	0.000541005	0.000372855	0.000782264	0.000255881	0.00023212	0.000102352	0.000350922	0.000191911	0.000239431	0	0	0.000210188	0.000222982	0.000201049	0.000255881	0.000328989	0.000445963	0.000389304	0.000464241	0.000115146	0.000228465	0.000206532	0.000299746	0.000177289	0.000199221	0.000173633	0.000122457	0.000197394	0.000228465	0.000237603	0.000137079	0.000396615	0.000451447	0.000356405	0.000230293	0.000241259	0.000261364	0.0001846	0.000159012	0.000177289
CTA	0.000137079	0.000140734	6.94533e-05	0.000217499	0.000142562	0.000237603	0.000151701	0.000296091	0.000202877	0.000160839	0.000197394	0.000339956	0.000190083	0.000226637	0.000162667	0.000414892	7.31088e-05	0.000115146	0	0	0.00010418	0.000155356	0.000157184	0.000173633	0.00016815	0.000202877	0.000310712	0.000246742	0.000159012	0.000254053	0.000316195	0.000350922	0.000133424	0.00012794	0.000169978	7.85919e-05	0.000115146	9.86968e-05	0.000239431	8.59028e-05	0.000155356	0.00020836	0.000281469	0.000115146	0.000332645	0.000350922	0.000310712	0.000171806	6.94533e-05
CTG	0.000321679	0.000369199	0.000169978	0.000477035	0.000380166	0.000429514	0.000327162	0.000678084	0.000409409	0.000424031	0.000338128	0.000594009	0.000477035	0.00049714	0.000274158	0.000827957	0.000224809	0.000275986	2.74158e-05	9.1386e-06	0.000155356	0.000237603	0.000266847	0.000318023	0.000341783	0.00037651	0.000590353	0.000550143	0.000453274	0.000511761	0.0008572	0.000736571	0.00023212	0.000193738	0.000297918	0.000146218	0.000213843	0.000246742	0.000303401	0.000124285	0.000327162	0.000380166	0.000413065	0.000294263	0.000694533	0.000714638	0.000626908	0.000396615	0.000215671
ATT	0.000323506	0.000290607	0.000135251	0.000341783	0.000250398	0.000307057	0.000226637	0.000367372	0.000120629	0.000171806	0.000102352	0.000259536	0.000286952	0.000413065	0.000131596	0.000590353	0.00012794	0.000233948	3.65544e-06	3.65544e-06	0.000138907	0.000173633	0.0001846	0.000197394	9.86968e-05	0.000175461	0.000221154	0.000219326	0.000553799	0.000798713	0.000615941	0.000634219	0.000193738	0.000188255	0.000213843	8.95582e-05	0.000259536	0.000241259	0.000345439	0.000135251	0.000153528	0.000191911	0.000182772	8.59028e-05	0.000414892	0.000438653	0.000367372	0.000169978	0.000169978
ATC	0.000338128	0.000398443	0.000160839	0.000498967	0.000323506	0.000369199	0.000263192	0.000530039	0.000493484	0.000678084	0.000442308	0.00104546	0.00023212	0.000254053	9.86968e-05	0.000431342	0.000230293	0.000343611	1.82772e-05	7.31088e-06	0.000175461	0.000224809	0.000363716	0.000350922	0.000424031	0.000542833	0.000548316	0.000636046	0.000212015	0.000268675	0.000193738	0.000261364	0.000202877	0.000177289	0.000292435	0.000191911	0.000263192	0.000246742	0.000305229	0.000148045	0.000473379	0.000645185	0.000641529	0.000374682	0.000259536	0.000257708	0.000221154	0.000177289	0.000199221
ATA	0.000173633	0.000228465	0.000109663	0.000224809	0.000137079	0.000175461	0.000157184	0.000356405	0.00020836	0.000246742	0.000261364	0.000477035	0.000261364	0.000241259	0.000206532	0.000570248	0.000131596	0.000204705	7.31088e-06	0	0.00012794	0.00020836	0.00020836	0.000190083	0.000153528	0.000188255	0.000402098	0.000314368	0.000297918	0.000350922	0.0003363	0.000425859	0.000151701	0.000173633	0.000292435	9.86968e-05	0.000182772	0.000188255	0.000325334	0.000109663	0.000283296	0.000338128	0.000542833	0.000230293	0.000484346	0.00041672	0.000402098	0.000224809	0.000100525
ATG	0.000403926	0.000475207	0.000155356	0.000533694	0.00041672	0.000475207	0.000334473	0.000731088	0.000413065	0.000488001	0.0003363	0.000941275	0.000570248	0.000447791	0.000378338	0.000860856	0.0003363	0.00050445	0	0	0.000160839	0.000206532	0.000339956	0.000407581	0.000339956	0.000528211	0.000710983	0.000670773	0.000771297	0.000771297	0.00101804	0.000886444	0.000294263	0.000277813	0.000469724	0.000166322	0.000286952	0.000257708	0.000460585	0.00016815	0.000575732	0.000588526	0.000668945	0.000396615	0.0008572	0.000807852	0.000798713	0.000400271	0.000358233
GTT	0.000316195	0.000374682	0.000151701	0.000433169	0.000274158	0.000347267	0.000206532	0.000449619	0.000193738	0.000233948	0.000138907	0.000323506	0.000511761	0.000581215	0.000193738	0.000952242	0.000160839	0.000318023	1.82772e-06	0	0.000153528	0.00016815	0.000235776	0.000206532	0.000177289	0.000235776	0.000274158	0.000325334	0.000676256	0.000804196	0.000760331	0.000813335	0.000233948	0.00023212	0.000252225	0.000115146	0.000305229	0.000250398	0.000445963	0.000166322	0.000186427	0.000222982	0.000219326	0.000106008	0.000473379	0.000509934	0.000328989	0.00024857	0.000175461
GTC	0.000387476	0.000347267	0.000204705	0.000550143	0.000361888	0.000405754	0.000224809	0.000420375	0.000555627	0.000736571	0.000451447	0.000943103	0.000316195	0.000354578	0.000122457	0.000557454	0.000199221	0.00035275	0	1.82772e-06	0.000230293	0.000213843	0.00028878	0.0003363	0.00048069	0.000553799	0.000458758	0.000749365	0.000204705	0.000307057	0.000230293	0.000277813	0.000255881	0.000222982	0.00028878	0.000166322	0.000307057	0.000277813	0.000274158	0.000173633	0.000599492	0.000604975	0.000617769	0.000380166	0.000277813	0.000316195	0.000157184	0.000195566	0.000197394
GTA	0.00012794	0.000146218	6.21425e-05	0.000179116	9.68691e-05	7.67642e-05	0.000106008	0.000246742	0.000124285	0.000153528	0.000166322	0.000217499	0.000221154	0.000250398	0.000169978	0.000387476	8.95582e-05	0.000135251	0	1.82772e-06	7.49365e-05	0.000118802	0.000100525	0.000146218	0.000153528	0.000151701	0.000303401	0.000286952	0.000228465	0.000233948	0.00024857	0.000261364	8.95582e-05	0.000100525	0.000113319	7.1281e-05	8.59028e-05	0.000131596	0.000191911	7.1281e-05	0.000148045	0.000159012	0.000279641	0.000115146	0.00031254	0.000290607	0.000274158	0.000120629	0.000100525
GTG	0.000647013	0.000767642	0.000197394	0.000849889	0.000350922	0.000500795	0.000371027	0.000840751	0.000478862	0.000524555	0.000381993	0.00091386	0.000835268	0.00083344	0.000478862	0.00132144	0.000308885	0.000477035	5.48316e-06	1.82772e-06	0.000244914	0.000358233	0.000420375	0.000535522	0.000403926	0.000553799	0.00081699	0.000917515	0.000659807	0.000957725	0.000957725	0.000886444	0.000308885	0.000330817	0.000471552	0.00027233	0.000296091	0.000332645	0.000407581	0.000233948	0.00056111	0.000586698	0.000687222	0.000424031	0.000946759	0.00092117	0.000758503	0.000548316	0.000358233
TAT	0.000177289	0.000222982	7.49365e-05	0.000171806	0.000133424	0.000219326	0.00014439	0.000255881	4.93484e-05	0.000109663	9.68691e-05	0.000188255	0.000275986	0.000356405	0.000151701	0.000449619	0.000210188	0.000259536	7.31088e-06	1.82772e-06	0.000175461	0.000171806	0.000157184	0.00016815	0.000120629	0.000140734	0.00016815	0.000226637	0.000321679	0.000350922	0.000478862	0.000509934	0.000138907	0.000137079	0.000148045	6.03147e-05	8.59028e-05	9.86968e-05	0.00016815	6.94533e-05	9.68691e-05	0.000135251	0.000126113	4.93484e-05	0.00037651	0.000469724	0.000347267	0.000179116	9.32137e-05
TAC	0.000277813	0.000407581	9.86968e-05	0.000394787	0.000228465	0.000323506	0.000213843	0.000391132	0.000286952	0.000469724	0.000294263	0.000780436	0.000159012	0.000274158	8.04196e-05	0.000405754	0.00031254	0.000478862	0	1.82772e-06	0.000347267	0.000363716	0.000310712	0.000330817	0.000316195	0.000573904	0.000590353	0.000559282	0.000107835	0.000199221	0.00016815	0.000250398	0.000173633	0.000224809	0.000235776	0.000115146	0.000212015	0.000180944	0.000206532	0.000135251	0.000339956	0.000447791	0.000422203	0.000255881	0.000274158	0.000349094	0.000217499	0.000177289	0.000221154
TAA	0	0	0	0	0	0	0	0	0	0	0	0	0	0	0	0	0	0	0	0	0	0	0	0	0	0	0	0	0	0	0	0	0	0	0	0	0	0	0	0	0	0	0	0	0	0	0	0	0
TAG	0	0	0	0	0	0	0	0	0	0	0	0	0	0	0	0	0	0	0	0	0	0	0	0	0	0	0	0	0	0	0	0	0	0	0	0	0	0	0	0	0	0	0	0	0	0	0	0	0
CAT	0.000155356	0.000259536	6.03147e-05	0.000204705	0.000153528	0.000180944	0.000140734	0.000268675	7.85919e-05	8.22474e-05	7.31088e-05	0.000126113	0.000219326	0.000261364	9.1386e-05	0.000345439	0.000131596	0.000157184	1.82772e-06	0	0.000124285	0.000162667	0.000126113	0.000131596	6.57979e-05	0.00010418	0.000137079	0.000179116	0.000279641	0.000327162	0.000387476	0.000438653	8.95582e-05	8.04196e-05	0.000138907	5.48316e-05	0.000179116	0.000120629	0.000213843	0.000111491	7.49365e-05	0.000109663	7.85919e-05	4.5693e-05	0.000354578	0.000411237	0.000254053	0.000122457	0.000100525
CAC	0.000204705	0.000285124	9.1386e-05	0.000277813	0.0001846	0.000222982	0.000111491	0.000239431	0.0001846	0.000254053	0.000151701	0.000374682	0.000129768	0.000201049	5.8487e-05	0.000219326	0.000195566	0.000265019	1.82772e-06	1.82772e-06	0.000188255	0.000221154	0.000224809	0.000193738	0.000206532	0.000338128	0.000332645	0.000403926	0.000107835	0.000153528	0.000138907	0.000202877	0.000100525	0.000153528	0.000182772	8.77305e-05	0.000153528	0.000122457	0.000275986	0.000115146	0.00024857	0.000314368	0.000343611	0.000169978	0.000191911	0.000233948	0.000148045	9.32137e-05	0.000140734
CAA	0.000126113	0.00014439	0.000109663	0.000252225	0.000149873	0.000241259	0.000195566	0.000299746	0.000210188	0.000164495	0.000199221	0.00041672	0.000259536	0.00023212	0.000149873	0.000414892	0.000129768	0.000266847	0	0	0.000164495	0.000137079	0.000201049	0.000202877	0.000193738	0.000263192	0.000383821	0.000325334	0.000255881	0.000360061	0.000367372	0.000294263	7.49365e-05	8.22474e-05	0.000142562	7.31088e-05	0.00014439	0.000131596	0.000255881	8.04196e-05	0.000180944	0.000193738	0.000241259	0.000118802	0.000321679	0.000259536	0.000265019	0.000126113	9.1386e-05
CAG	0.000149873	0.000193738	0.000100525	0.000268675	0.000204705	0.000286952	0.000166322	0.000323506	0.000197394	0.000296091	0.000195566	0.00041672	0.000316195	0.000281469	0.000153528	0.000495312	0.000202877	0.000371027	0	1.82772e-06	0.000106008	0.000142562	0.000197394	0.000270502	0.00016815	0.000244914	0.000365544	0.000451447	0.000316195	0.000402098	0.000409409	0.000438653	0.000100525	0.000111491	0.000142562	8.77305e-05	0.000137079	0.000140734	0.00020836	6.76256e-05	0.000177289	0.000206532	0.000268675	0.000153528	0.000323506	0.000263192	0.000297918	0.000180944	0.000140734
AAT	0.000219326	0.000197394	0.00010418	0.000266847	0.000166322	0.000171806	0.000131596	0.000277813	8.59028e-05	0.000171806	0.00014439	0.000257708	0.000286952	0.000281469	0.000157184	0.000575732	0.000179116	0.000241259	0	0	0.000120629	0.000140734	0.000160839	0.000148045	0.000116974	0.000122457	0.00023212	0.000188255	0.000466068	0.000573904	0.000742054	0.000736571	0.000113319	0.000160839	0.000246742	7.67642e-05	0.00024857	0.000246742	0.000363716	0.000122457	0.000100525	0.000164495	0.000138907	4.5693e-05	0.000350922	0.000464241	0.000332645	0.00016815	0.000133424
AAC	0.000279641	0.000372855	0.000153528	0.000460585	0.000263192	0.000270502	0.000243087	0.000381993	0.000380166	0.000871822	0.000411237	0.000782264	0.000171806	0.000244914	8.77305e-05	0.000383821	0.000244914	0.000451447	1.82772e-06	0	0.000213843	0.00027233	0.000299746	0.000297918	0.000318023	0.000610458	0.000579387	0.000632391	0.000199221	0.000283296	0.000210188	0.000323506	0.000159012	0.000263192	0.000323506	0.000133424	0.000308885	0.000371027	0.000447791	0.000160839	0.000358233	0.000639702	0.000464241	0.000239431	0.000252225	0.000343611	0.000226637	0.000146218	0.000146218
AAA	0.000327162	0.000274158	0.000222982	0.000509934	0.000275986	0.000305229	0.000206532	0.000528211	0.000371027	0.000409409	0.000425859	0.000599492	0.000570248	0.00062508	0.000244914	0.000970519	0.000235776	0.000296091	3.65544e-06	0	0.000349094	0.000350922	0.000451447	0.000381993	0.000458758	0.0005209	0.000541005	0.000592181	0.000500795	0.000526383	0.00081699	0.000742054	0.000138907	0.000164495	0.000339956	8.77305e-05	0.000307057	0.00039296	0.000784092	0.000182772	0.000409409	0.000530039	0.000643357	0.000219326	0.000526383	0.000586698	0.000539177	0.00024857	0.000239431
AAG	0.000347267	0.00039296	0.000179116	0.000451447	0.000341783	0.000361888	0.000265019	0.000473379	0.000347267	0.00066529	0.000431342	0.000773125	0.000621425	0.000645185	0.00028878	0.000899238	0.000307057	0.000403926	5.48316e-06	0	0.000263192	0.000195566	0.000308885	0.000385649	0.000493484	0.000765814	0.00126661	0.00103997	0.000451447	0.000707327	0.000818818	0.000667118	0.000180944	0.000195566	0.000241259	8.04196e-05	0.000292435	0.000327162	0.000405754	0.000118802	0.000434997	0.000634219	0.000630563	0.000318023	0.000557454	0.00058487	0.000451447	0.000297918	0.000263192
GAT	0.000394787	0.000334473	0.000164495	0.000403926	0.000263192	0.000299746	0.000252225	0.000511761	0.000193738	0.000212015	0.000193738	0.000246742	0.000617769	0.000599492	0.000191911	0.000959553	0.000193738	0.000334473	0	0	0.000140734	0.00020836	0.000244914	0.000246742	0.000120629	0.000191911	0.000243087	0.000290607	0.000698189	0.000910204	0.000890099	0.000985141	0.000175461	0.000157184	0.000202877	0.000107835	0.000210188	0.000201049	0.000360061	0.00014439	0.000155356	0.00020836	0.000195566	8.22474e-05	0.000385649	0.000445963	0.00035275	0.000177289	0.000308885
GAC	0.000564765	0.000562938	0.000265019	0.000687222	0.000374682	0.000434997	0.000297918	0.00060132	0.000773125	0.000986968	0.000656151	0.000966863	0.000381993	0.000493484	0.000171806	0.000679912	0.000356405	0.000447791	0	1.82772e-06	0.000307057	0.000328989	0.000396615	0.000462413	0.000425859	0.000749365	0.000718294	0.000831612	0.000226637	0.000449619	0.000265019	0.000407581	0.000201049	0.000285124	0.000343611	0.000193738	0.000372855	0.000363716	0.000434997	0.000230293	0.000553799	0.000789575	0.000875477	0.000431342	0.000286952	0.000371027	0.000252225	0.000212015	0.000321679
GAA	0.000409409	0.000403926	0.000166322	0.000433169	0.000252225	0.000349094	0.000250398	0.000535522	0.000398443	0.000447791	0.000365544	0.00083344	0.000462413	0.000550143	0.000230293	0.0008572	0.000195566	0.000358233	0	3.65544e-06	0.000327162	0.000347267	0.000358233	0.000297918	0.000509934	0.000581215	0.000908376	0.000771297	0.000692706	0.000986968	0.00113867	0.000986968	0.000153528	0.000142562	0.000281469	0.000100525	0.000323506	0.000347267	0.000570248	0.000201049	0.000307057	0.000360061	0.00054466	0.000210188	0.000626908	0.000716466	0.000614114	0.000321679	0.000266847
GAG	0.000663462	0.000530039	0.000149873	0.000500795	0.000290607	0.000413065	0.000241259	0.000555627	0.000418548	0.000509934	0.000394787	0.000976002	0.000500795	0.000515417	0.000283296	0.000840751	0.000354578	0.000429514	0	0	0.000275986	0.000323506	0.000307057	0.00037651	0.000475207	0.000603147	0.000915687	0.00104728	0.000647013	0.000864511	0.00107835	0.000979657	0.000212015	0.00020836	0.000221154	0.000120629	0.000237603	0.00028878	0.000360061	0.000188255	0.000369199	0.000447791	0.000498967	0.000301574	0.000734743	0.000674428	0.0005209	0.000433169	0.000339956
TCT	0.000146218	0.000190083	9.50414e-05	0.000221154	0.000153528	0.000197394	0.000113319	0.000224809	0.000100525	0.000157184	0.000116974	0.000186427	0.000286952	0.00020836	0.000109663	0.000360061	0.000111491	0.000177289	0	0	7.1281e-05	0.000100525	9.68691e-05	0.000149873	0.000113319	0.000126113	0.000160839	0.000204705	0.000230293	0.000299746	0.000290607	0.000303401	0.000109663	0.000138907	0.000146218	5.66593e-05	0.000151701	0.00014439	0.000226637	6.39702e-05	0.000126113	0.000146218	0.000126113	7.49365e-05	0.000292435	0.000235776	0.000190083	9.50414e-05	9.68691e-05
TCC	0.000166322	0.000202877	9.1386e-05	0.000257708	0.00016815	0.000169978	0.000133424	0.000246742	0.000325334	0.000354578	0.000224809	0.000403926	0.000129768	0.00016815	6.76256e-05	0.000206532	0.000159012	0.000199221	0	0	9.86968e-05	0.000146218	0.00014439	0.000197394	0.000182772	0.000286952	0.000263192	0.000294263	8.22474e-05	0.000122457	0.000100525	0.000142562	0.000148045	0.00012794	0.000116974	0.000102352	0.000157184	0.000153528	0.000162667	8.40751e-05	0.000283296	0.000339956	0.000246742	0.000182772	0.000146218	0.000138907	7.1281e-05	7.67642e-05	0.000100525
TCA	0.000149873	0.000171806	8.77305e-05	0.000285124	0.000169978	0.000191911	0.000138907	0.000303401	0.000222982	0.000235776	0.000243087	0.000434997	0.000279641	0.000297918	0.000146218	0.000445963	0.000173633	0.000265019	0	0	0.000116974	0.000195566	0.000206532	0.000177289	0.000255881	0.000233948	0.000424031	0.000372855	0.000217499	0.000274158	0.000347267	0.000237603	0.000169978	0.000175461	0.000277813	0.000115146	0.000149873	0.000157184	0.000250398	0.000100525	0.000243087	0.000270502	0.000387476	0.000212015	0.000343611	0.000305229	0.000354578	0.000210188	0.000131596
TCG	8.40751e-05	0.000122457	2.55881e-05	0.00012794	7.1281e-05	0.000122457	5.48316e-05	0.0001846	9.86968e-05	0.000102352	8.40751e-05	0.000151701	0.000111491	0.000129768	4.93484e-05	0.000202877	0.000120629	0.000120629	1.82772e-06	0	6.39702e-05	0.000120629	0.000106008	0.000118802	6.39702e-05	7.85919e-05	0.000129768	0.000133424	0.000102352	0.000138907	0.000135251	0.000133424	8.77305e-05	0.000100525	0.00010418	4.93484e-05	5.11761e-05	7.31088e-05	6.57979e-05	6.21425e-05	7.31088e-05	0.000135251	0.00010418	0.000111491	0.000237603	0.000201049	0.000169978	0.000116974	7.49365e-05
CCT	0.000224809	0.000215671	8.95582e-05	0.000191911	0.000155356	0.000190083	0.000115146	0.000197394	0.000116974	0.000160839	0.000113319	0.000173633	0.000235776	0.000268675	0.000175461	0.000394787	0.000151701	0.000263192	0	0	0.000140734	9.50414e-05	0.000162667	0.000148045	9.50414e-05	0.000129768	0.000175461	0.000202877	0.000318023	0.000358233	0.00048069	0.000542833	0.000122457	0.000131596	0.000186427	0.000100525	0.000259536	0.000182772	0.000199221	0.00014439	0.000164495	0.000162667	0.000133424	7.31088e-05	0.000299746	0.000255881	0.00016815	0.00014439	0.000115146
CCC	0.000221154	0.000279641	0.000115146	0.000252225	0.000186427	0.000182772	0.000124285	0.000246742	0.000241259	0.000363716	0.000230293	0.000424031	0.00016815	0.000155356	8.77305e-05	0.000268675	0.000148045	0.000237603	7.31088e-06	0	0.000115146	0.000153528	0.000206532	0.000215671	0.00014439	0.00024857	0.000266847	0.000371027	0.000109663	0.000175461	0.000182772	0.000259536	0.000138907	0.000159012	0.000169978	8.40751e-05	0.000226637	0.000215671	0.000199221	0.000116974	0.000321679	0.000328989	0.000334473	0.000191911	0.00014439	0.000171806	8.22474e-05	7.85919e-05	0.000113319
CCA	0.000217499	0.000230293	8.95582e-05	0.000268675	0.000155356	0.000171806	0.000159012	0.000250398	0.000290607	0.000330817	0.00031254	0.000365544	0.000334473	0.000325334	0.000169978	0.000645185	0.000190083	0.00031254	0	0	0.000171806	0.000157184	0.000252225	0.000212015	0.000224809	0.000259536	0.000475207	0.000407581	0.000343611	0.000330817	0.000621425	0.000551971	0.00024857	0.000197394	0.000274158	0.000120629	0.00023212	0.000180944	0.000330817	0.000135251	0.000343611	0.000316195	0.000502623	0.000201049	0.000347267	0.000325334	0.000297918	0.000180944	0.000160839
CCG	8.59028e-05	8.77305e-05	4.20375e-05	0.000124285	9.50414e-05	9.32137e-05	7.67642e-05	0.000228465	0.000107835	0.000111491	9.50414e-05	0.000157184	0.000164495	0.000153528	0.000100525	0.000268675	0.000106008	0.000191911	0	0	6.21425e-05	8.59028e-05	9.1386e-05	9.50414e-05	8.40751e-05	0.000100525	0.000153528	0.000148045	0.000116974	0.000199221	0.000259536	0.000281469	0.000107835	6.39702e-05	7.1281e-05	5.48316e-05	0.000120629	7.85919e-05	9.50414e-05	8.77305e-05	0.000124285	0.000169978	0.000113319	0.000102352	0.000204705	0.000195566	0.000124285	0.000102352	7.67642e-05
ACT	0.000219326	0.00028878	0.000109663	0.000259536	0.000259536	0.000283296	0.000153528	0.000321679	0.000137079	0.00024857	0.000160839	0.000255881	0.000310712	0.000411237	0.000171806	0.000570248	0.000321679	0.000354578	1.82772e-06	3.65544e-06	0.000160839	0.000133424	0.000169978	0.000199221	0.000202877	0.000142562	0.000230293	0.000217499	0.000509934	0.000780436	0.000559282	0.00050445	0.000162667	0.000151701	0.000186427	0.00010418	0.000250398	0.000265019	0.000413065	0.000148045	0.000230293	0.000180944	0.000193738	8.59028e-05	0.000431342	0.000402098	0.000301574	0.000153528	0.00024857
ACC	0.000307057	0.000350922	0.000149873	0.00039296	0.00027233	0.000387476	0.000210188	0.000469724	0.000498967	0.000747537	0.000398443	0.000849889	0.000201049	0.000270502	0.000106008	0.000328989	0.00035275	0.000438653	0	0	0.000188255	0.000221154	0.000310712	0.000318023	0.000389304	0.000566593	0.00060132	0.000628735	0.000148045	0.000301574	0.000166322	0.000217499	0.000202877	0.000142562	0.000241259	0.000102352	0.000283296	0.000266847	0.000354578	0.000179116	0.000447791	0.000553799	0.000562938	0.000323506	0.000244914	0.000279641	0.000201049	0.00012794	0.000197394
ACA	0.000257708	0.000290607	8.22474e-05	0.000325334	0.000199221	0.000275986	0.000222982	0.000467896	0.000241259	0.000286952	0.000286952	0.000555627	0.000328989	0.000372855	0.000186427	0.000657979	0.000314368	0.000414892	0	0	0.000204705	0.000261364	0.000275986	0.000296091	0.000221154	0.000296091	0.000663462	0.000533694	0.000414892	0.00060863	0.000592181	0.000462413	0.000261364	0.000212015	0.000438653	9.86968e-05	0.000246742	0.000222982	0.000513589	0.000151701	0.000422203	0.000434997	0.000667118	0.000243087	0.000603147	0.000535522	0.000650668	0.000285124	0.000217499
ACG	0.000177289	0.000233948	8.04196e-05	0.000190083	0.000135251	0.000138907	0.000137079	0.000286952	0.000157184	0.000135251	9.86968e-05	0.000226637	0.000233948	0.000171806	0.000120629	0.000372855	0.000186427	0.000243087	3.65544e-06	1.82772e-06	7.67642e-05	0.000109663	0.000166322	0.000173633	0.000115146	0.000140734	0.000270502	0.000252225	0.00024857	0.000378338	0.000334473	0.000213843	9.1386e-05	8.77305e-05	0.000164495	8.95582e-05	0.000126113	0.000182772	0.000199221	7.67642e-05	0.000151701	0.000166322	0.000177289	0.000131596	0.000389304	0.000369199	0.000325334	0.000193738	0.000155356
GCT	0.00045693	0.000467896	0.000169978	0.000630563	0.000400271	0.000477035	0.000307057	0.000562938	0.000263192	0.000361888	0.000212015	0.000513589	0.00060132	0.000610458	0.000265019	0.000946759	0.000308885	0.000424031	0	0	0.000222982	0.000213843	0.000263192	0.000332645	0.00014439	0.00024857	0.000294263	0.000409409	0.000467896	0.000716466	0.000776781	0.000813335	0.00028878	0.000255881	0.000339956	0.000221154	0.000275986	0.000255881	0.000279641	0.000213843	0.000305229	0.000301574	0.000301574	0.000151701	0.000738399	0.000654323	0.000477035	0.000383821	0.000294263
GCC	0.000339956	0.000391132	0.000259536	0.00060863	0.00041672	0.000451447	0.000275986	0.000641529	0.000723777	0.000835268	0.000588526	0.00103083	0.000350922	0.000349094	0.000177289	0.00058487	0.000254053	0.000414892	0	1.82772e-06	0.000230293	0.000290607	0.000385649	0.000449619	0.000367372	0.000524555	0.000506278	0.000732915	0.000226637	0.000338128	0.000250398	0.000367372	0.000230293	0.000277813	0.000330817	0.000186427	0.00027233	0.000301574	0.000307057	0.000210188	0.000656151	0.000647013	0.000615941	0.000475207	0.000429514	0.00041672	0.0003363	0.000254053	0.000179116
GCA	0.000237603	0.000310712	0.000159012	0.000383821	0.000175461	0.000257708	0.000204705	0.000431342	0.000296091	0.000383821	0.000308885	0.000570248	0.000436825	0.000453274	0.000239431	0.000829785	0.000169978	0.000356405	0	0	0.00016815	0.000137079	0.00023212	0.000268675	0.000250398	0.000265019	0.000645185	0.000550143	0.0003363	0.000374682	0.000447791	0.000498967	0.000226637	0.000210188	0.000334473	0.000124285	0.000133424	0.000142562	0.000252225	8.40751e-05	0.000307057	0.000371027	0.000491656	0.000212015	0.000678084	0.000672601	0.000628735	0.000349094	0.000138907
GCG	0.000180944	0.000268675	8.40751e-05	0.000328989	0.000173633	0.000212015	0.000116974	0.000371027	0.000164495	0.00020836	0.000135251	0.000241259	0.000239431	0.00024857	0.000140734	0.000442308	0.000148045	0.000230293	0	0	9.68691e-05	0.000140734	0.000159012	0.000191911	0.000115146	0.000140734	0.000219326	0.000263192	0.000195566	0.000259536	0.000261364	0.000323506	0.000159012	0.000118802	0.00012794	0.000116974	9.86968e-05	0.000111491	0.00014439	8.77305e-05	0.000140734	0.000199221	0.000191911	0.000157184	0.000522728	0.000478862	0.000343611	0.000275986	0.000129768
TGT	0.000155356	0.000142562	7.31088e-05	0.000133424	0.000100525	0.000166322	7.67642e-05	0.0001846	6.03147e-05	6.57979e-05	6.03147e-05	6.39702e-05	0.000237603	0.000305229	9.68691e-05	0.000493484	8.04196e-05	0.000133424	0	1.82772e-06	0.000135251	0.000120629	8.95582e-05	6.94533e-05	7.31088e-05	0.000115146	0.000113319	0.00016815	0.000389304	0.000599492	0.000400271	0.000361888	0.000153528	0.000155356	0.000182772	9.1386e-05	0.000157184	0.000171806	0.000210188	7.1281e-05	8.77305e-05	0.000131596	8.59028e-05	2.74158e-05	0.000268675	0.000250398	0.000217499	0.000142562	9.86968e-05
TGC	0.000230293	0.000219326	8.77305e-05	0.000321679	0.000149873	0.000151701	0.00012794	0.000237603	0.000177289	0.000235776	0.000171806	0.000244914	0.000166322	0.000202877	5.48316e-05	0.000301574	0.0001846	0.00020836	0	0	0.000230293	0.000204705	0.000148045	0.000190083	0.000169978	0.000246742	0.000332645	0.000305229	0.000118802	0.000206532	0.000116974	0.000169978	0.000221154	0.000259536	0.000246742	0.000142562	0.000199221	0.000259536	0.000265019	0.000122457	0.0001846	0.000339956	0.000277813	0.000164495	0.000153528	0.000186427	0.000124285	0.000122457	0.000142562
TGA	0	0	0	0	0	0	0	0	0	0	0	0	0	0	0	0	0	0	0	0	0	0	0	0	0	0	0	0	0	0	0	0	0	0	0	0	0	0	0	0	0	0	0	0	0	0	0	0	0
TGG	0.000458758	0.000458758	0.000213843	0.000612286	0.000477035	0.000444136	0.000358233	0.000727432	0.000445963	0.000433169	0.000383821	0.00115695	0.000385649	0.000338128	0.000177289	0.000533694	0.000372855	0.000385649	1.09663e-05	7.31088e-06	0.000400271	0.000411237	0.000275986	0.000310712	0.00056111	0.000877305	0.000806024	0.00081699	0.000464241	0.000756676	0.000548316	0.000583042	0.000204705	0.000177289	0.000283296	0.000129768	0.000239431	0.000224809	0.000310712	0.000122457	0.000387476	0.000314368	0.00044048	0.000255881	0.000594009	0.000385649	0.000407581	0.000303401	0.000414892
CGT	5.11761e-05	9.50414e-05	3.65544e-05	8.59028e-05	7.49365e-05	0.000113319	3.65544e-05	8.77305e-05	5.30039e-05	5.66593e-05	4.93484e-05	9.1386e-05	0.00012794	0.000177289	6.94533e-05	0.000277813	5.48316e-05	6.21425e-05	0	0	5.11761e-05	6.21425e-05	7.31088e-05	6.03147e-05	6.57979e-05	6.94533e-05	7.49365e-05	0.000116974	0.000202877	0.0003363	0.000219326	0.000310712	5.66593e-05	9.86968e-05	6.57979e-05	3.47267e-05	5.48316e-05	4.93484e-05	5.11761e-05	4.02098e-05	5.48316e-05	7.49365e-05	4.75207e-05	3.28989e-05	0.000124285	0.000124285	7.67642e-05	8.77305e-05	6.21425e-05
CGC	0.000100525	0.000148045	5.8487e-05	0.000157184	0.000122457	0.000149873	0.000116974	0.000179116	0.000164495	0.000182772	0.000115146	0.000343611	0.000111491	0.000188255	4.38653e-05	0.000210188	9.32137e-05	0.000118802	0	1.82772e-06	9.32137e-05	9.86968e-05	0.000106008	0.000129768	0.0001846	0.000188255	0.000153528	0.000274158	0.000116974	0.000142562	0.000111491	0.000160839	0.000129768	0.000118802	0.00014439	9.32137e-05	5.11761e-05	6.76256e-05	8.22474e-05	3.83821e-05	0.000138907	0.000206532	0.000137079	0.00012794	0.000131596	0.000116974	0.000138907	9.1386e-05	0.000111491
CGA	8.04196e-05	0.000107835	2.37603e-05	0.000113319	4.93484e-05	7.67642e-05	5.11761e-05	0.000131596	7.85919e-05	6.94533e-05	3.83821e-05	0.000155356	0.000142562	0.000126113	5.11761e-05	0.000259536	5.48316e-05	6.57979e-05	0	0	5.66593e-05	6.39702e-05	5.48316e-05	6.76256e-05	7.67642e-05	0.000102352	7.49365e-05	0.000153528	0.000149873	0.000180944	0.000129768	0.000210188	7.85919e-05	7.49365e-05	0.00012794	5.11761e-05	6.03147e-05	8.04196e-05	7.1281e-05	4.38653e-05	9.32137e-05	0.000118802	0.000122457	6.57979e-05	0.000197394	0.000186427	0.000118802	0.000100525	3.47267e-05
CGG	0.000135251	0.000177289	3.83821e-05	0.000142562	0.000126113	0.000111491	8.22474e-05	0.000188255	8.77305e-05	0.000109663	7.31088e-05	0.000160839	0.000157184	0.000162667	8.22474e-05	0.000237603	8.77305e-05	0.000120629	1.82772e-06	5.48316e-06	7.1281e-05	8.59028e-05	8.22474e-05	0.000109663	9.50414e-05	0.000149873	0.000286952	0.000305229	0.000122457	0.000157184	0.000153528	0.000169978	6.94533e-05	7.49365e-05	0.000109663	9.1386e-05	0.00010418	8.59028e-05	0.000122457	7.1281e-05	0.000124285	0.000116974	0.000111491	8.77305e-05	0.000204705	0.000146218	0.000131596	0.000100525	8.59028e-05
AGT	0.000151701	0.000173633	6.39702e-05	0.000206532	0.000120629	9.86968e-05	7.49365e-05	0.000166322	9.32137e-05	0.000116974	0.000113319	0.000155356	0.000237603	0.000292435	0.000100525	0.000449619	0.000173633	0.000213843	0	0	0.000106008	9.68691e-05	8.95582e-05	8.77305e-05	9.32137e-05	0.000106008	0.000160839	0.000148045	0.000371027	0.000506278	0.000422203	0.000411237	0.000100525	0.000109663	0.000157184	2.74158e-05	0.000124285	6.03147e-05	0.000124285	5.11761e-05	8.40751e-05	9.32137e-05	8.04196e-05	4.02098e-05	0.000310712	0.000213843	0.000224809	0.000142562	9.68691e-05
AGC	0.000193738	0.000255881	0.000115146	0.000308885	0.00014439	0.000157184	0.000140734	0.000321679	0.000296091	0.000285124	0.000222982	0.000427686	0.000155356	0.000162667	6.03147e-05	0.000314368	0.000254053	0.000294263	0	3.65544e-06	0.000140734	0.000162667	0.000169978	0.000177289	0.000257708	0.000338128	0.000270502	0.000350922	0.000149873	0.000173633	0.000126113	0.000138907	0.000142562	0.000166322	0.000250398	0.000107835	0.000118802	0.000122457	0.000159012	0.000100525	0.000213843	0.000175461	0.000290607	0.000148045	0.000157184	0.000179116	0.000160839	0.000115146	0.000115146
AGA	0.000206532	0.000228465	8.95582e-05	0.000279641	0.000204705	0.000213843	0.000137079	0.000330817	0.000217499	0.00024857	0.000190083	0.000562938	0.000354578	0.000381993	0.000190083	0.000654323	0.000115146	0.000202877	0	0	0.000177289	0.000160839	0.000179116	0.00016815	0.000261364	0.000334473	0.000325334	0.000407581	0.000398443	0.000488001	0.000594009	0.000659807	0.000131596	0.00014439	0.000268675	8.40751e-05	0.000193738	0.000148045	0.0003363	9.50414e-05	0.00024857	0.00028878	0.000458758	0.000155356	0.000372855	0.000394787	0.000356405	0.000164495	0.000138907
AGG	0.000259536	0.000296091	8.95582e-05	0.000292435	0.000157184	0.000226637	0.00016815	0.000372855	0.000219326	0.000224809	0.000201049	0.000420375	0.000305229	0.000286952	0.0001846	0.000398443	0.000228465	0.000226637	0	0	0.000126113	0.000122457	0.000160839	0.000188255	0.000243087	0.000334473	0.000663462	0.000599492	0.00027233	0.000405754	0.000363716	0.000321679	0.000120629	0.000140734	0.000228465	7.67642e-05	0.000146218	0.000148045	0.000175461	8.77305e-05	0.000228465	0.000265019	0.000292435	0.000180944	0.000369199	0.000328989	0.000244914	0.000153528	0.000133424
GGT	0.000250398	0.000285124	9.32137e-05	0.000343611	0.000230293	0.000230293	0.000131596	0.000250398	0.000126113	0.000157184	0.000140734	0.000224809	0.000436825	0.000334473	0.000171806	0.000615941	0.000157184	0.000296091	0	3.65544e-06	0.000201049	0.00016815	0.000142562	0.000186427	0.000164495	0.000186427	0.000252225	0.000290607	0.000462413	0.000577559	0.00056111	0.000707327	0.000215671	0.000190083	0.000277813	0.000100525	0.000180944	0.00012794	0.000120629	8.59028e-05	0.000138907	0.00016815	0.000151701	8.77305e-05	0.000356405	0.000319851	0.000212015	0.000151701	0.000212015
GGC	0.0003363	0.000381993	0.0001846	0.000551971	0.000263192	0.000363716	0.000250398	0.000387476	0.000438653	0.000444136	0.000349094	0.000610458	0.000283296	0.000361888	0.00010418	0.000464241	0.000299746	0.00035275	3.65544e-06	3.65544e-06	0.00016815	0.000279641	0.000235776	0.000294263	0.000425859	0.000478862	0.000427686	0.000628735	0.000188255	0.000305229	0.000230293	0.000275986	0.000286952	0.00024857	0.000369199	0.000166322	0.000204705	0.000228465	0.00023212	0.00012794	0.000409409	0.000367372	0.000403926	0.000308885	0.000266847	0.000303401	0.000151701	0.000142562	0.000277813
GGA	0.000349094	0.000350922	0.000153528	0.000524555	0.000328989	0.000316195	0.000297918	0.000562938	0.000445963	0.000511761	0.000445963	0.000765814	0.000773125	0.00066529	0.000319851	0.00119533	0.000261364	0.000391132	0	0	0.000290607	0.000294263	0.000283296	0.00039296	0.000491656	0.000551971	0.000999762	0.00106922	0.000606803	0.000679912	0.000884616	0.000952242	0.000266847	0.000228465	0.000414892	0.000135251	0.000279641	0.000314368	0.000493484	0.00016815	0.00049714	0.000530039	0.000707327	0.000328989	0.000787747	0.000720121	0.000667118	0.000418548	0.000343611
GGG	0.000396615	0.000363716	0.000133424	0.000396615	0.000255881	0.000268675	0.000153528	0.000387476	0.000286952	0.000292435	0.000263192	0.000409409	0.000383821	0.000381993	0.000226637	0.000546488	0.000259536	0.00039296	3.65544e-06	0	0.000171806	0.00020836	0.000190083	0.000283296	0.000259536	0.000305229	0.000842579	0.000807852	0.000398443	0.000424031	0.000535522	0.000553799	0.000217499	0.000159012	0.000237603	0.000157184	0.000206532	0.000215671	0.000296091	0.000115146	0.000285124	0.000281469	0.000318023	0.00020836	0.000500795	0.000509934	0.000398443	0.000230293	0.000233948
[truncated: 36 more columns]

## Sheet: sort for rank order
		2-Box Codon Pairs																																COUNT			TAA	TAG	TGA				AA	Box	Weak	Intermediate	Strong	term
X - I	TTT	0.000236297	0.00036574	0.000291897	0.00057945	0.00040049	0.000347786	0.000346338	0.000638235	0.000225004	0.000314195	0.000368636	0.00035213	0.0006142	0.000654162	0.000598562	0.000521244	0.000447402	0.000352419	0.000359369	0.000239483	0.000293345	0.00033823	0.000350392	0.000242958	0.000286684	0.000229637	0.000253093	0.000177802	0.000214	0.000260333	0.000152609		62			3.18538e-05	1.62165e-05	1.65061e-05			TTT	Phe TTY	2	0.00751113	0.0110521	0.00444911	6.45764e-05	U/C
X - I	TTC	0.000109461	0.000412652	0.000159269	0.000635629	0.000143053	0.000453772	0.000115832	0.00057974	0.000104828	0.000300295	0.000176934	0.000342863	0.000290449	0.000622308	0.000250487	0.000602327	0.000184173	0.000373269	0.000140446	0.000332438	0.000164482	0.000446243	0.000171142	0.000298557	0.00021371	0.000367188	0.00022066	0.000141894	0.000295082	0.000188806	0.000194308					1.33207e-05	8.39783e-06	1.2452e-05			TTC			0.0048496	0.0090323	0.00397362	3.41705e-05
X - S	TTT	0.000242958	0.000350682	0.000326936	0.00023485	0.000297399	0.000487653	0.000275101	0.000307245	0.000106566	0.000239193	0.000125678	0.000159848	0.000243827	0.000299426	0.000404544	0.000347207																	32
X - S	TTC	0.000123361	0.000394408	0.000155215	0.000257147	0.00013784	0.00059335	0.000110909	0.000474043	8.71637e-05	0.000330701	9.15074e-05	0.000152898	0.000143053	0.000366898	0.000197494	0.000357632
X - W	TTT	0.000785052	0.000511688	0.000690939	0.000553098	0.000537171	0.000395856	0.000447981	0.000520665	0.000496051	0.000508503	0.000474622	0.000502132	0.000667483	0.000419891																			28
X - W	TTC	0.000357632	0.00051777	0.000173459	0.000214	0.000217185	0.000511109	0.000242379	0.000405702	0.000196915	0.000481282	0.000235718	0.000484757	0.000347496	0.000464197
X - I	TGT	0.000149713	0.000184463	0.000127415	0.000344021	0.000215158	0.00015898	0.000175486	0.000270758	0.000125388	0.00016535	0.000165061	0.000199231	0.000315353	0.000233981	0.000297689	0.000204154	0.000170273	0.000142473	0.000116701	0.000106276	0.000117859	0.000150582	0.000161586	0.000100774	0.000122782	0.000109751	0.000101064	8.60053e-05	8.80324e-05	0.000104828	6.31285e-05		62			1.33207e-05	4.3437e-06	8.39783e-06			TGT	Cys TGY	2	0.0029375	0.00507431	0.00219125	2.60622e-05	U/C
X - I	TGC	0.000108593	0.000270468	0.000109172	0.00056555	0.000128863	0.000289291	9.15074e-05	0.000446243	8.25304e-05	0.000208498	0.000124809	0.000242958	0.000222398	0.00046217	0.000192281	0.00045522	0.000126257	0.000170563	7.15263e-05	0.000162455	0.000114095	0.000273074	0.00012394	0.000225004	0.000134076	0.000248749	0.000141315	9.12178e-05	0.000195177	0.000118438	0.000116701					6.66035e-06	5.21244e-06	1.04249e-05			TGC			0.0028625	0.00631314	0.00318422	2.22977e-05
X - S	TGT	0.000125967	0.000189096	0.000119307	0.00012423	0.000162165	0.000198362	0.000153478	0.000124809	8.36887e-05	0.000174038	7.06576e-05	9.32448e-05	0.000120176	0.000132338	0.000183594	0.000136103																	32
X - S	TGC	9.44032e-05	0.000267862	9.20865e-05	0.000201548	0.000112357	0.000497499	9.20865e-05	0.000378481	7.00784e-05	0.000344601	6.34181e-05	0.000157532	0.000121045	0.000318249	0.000139867	0.000233112
X - W	TGT	0.000312747	0.000195177	0.000238614	0.000214579	0.000196625	0.000174327	0.000189965	0.000203575	0.000194598	0.000177513	0.000201837	0.000208498	0.00027626	0.000153188																			28
X - W	TGC	0.000205892	0.000277128	0.000105118	0.000123361	0.000142473	0.000281182	0.00015145	0.000288422	0.000123361	0.000287264	0.000157242	0.000324909	0.000173169	0.000221529
X - I	ATT	0.0002001	0.000231375	0.000233402	0.000269599	0.000284947	0.000189965	0.000232533	0.000270758	0.000181856	0.000212552	0.000362554	0.000277997	0.000355894	0.000285526	0.000416706	0.000236297	0.00031043	0.00021371	0.000266124	0.000126547	0.000227321	0.000220371	0.000292476	0.000134365	0.00015898	0.000124809	0.000133497	0.000121334	0.000140736	0.000171432	8.282e-05		62			2.28768e-05	8.39783e-06	1.10041e-05			ATT	Ile ATY	3	0.00499902	0.00696701	0.00290449	4.22787e-05	U/C
X - I	ATC	0.000138999	0.000388327	0.000177802	0.000590744	0.000180409	0.000442479	0.000147107	0.000500684	0.000105986	0.000304638	0.000225583	0.000381956	0.000265256	0.00054499	0.000296241	0.000511399	0.000229058	0.000350971	0.000162455	0.00026931	0.000207629	0.000552519	0.000263228	0.000378481	0.000199521	0.000327515	0.000210525	0.000165929	0.00035213	0.000200969	0.000198942					9.84573e-06	7.52909e-06	1.41894e-05			ATC			0.00520028	0.00927178	0.00397101	3.15642e-05
X - S	ATT	0.000217185	0.000267283	0.000297399	0.000163034	0.000214869	0.000236297	0.000219791	0.00012394	9.58511e-05	0.000178961	0.000116122	9.0349e-05	0.000150871	0.000158111	0.000242958	0.000131469																	32
X - S	ATC	0.000144211	0.000403964	0.00018649	0.000260043	0.000171721	0.000637656	0.000164192	0.000415837	8.97699e-05	0.000352998	9.7299e-05	0.000157532	0.000119597	0.000341126	0.000196046	0.000232533
X - W	ATT	0.000575686	0.000266703	0.000507634	0.000369504	0.000362554	0.000258885	0.000315932	0.000298847	0.000338809	0.000292766	0.000368346	0.00033099	0.000476939	0.000235429																			28
X - W	ATC	0.000359948	0.000412652	0.000190833	0.000212841	0.000253093	0.000561496	0.000255989	0.000449429	0.000263518	0.000551071	0.000300584	0.000588138	0.000376744	0.000423946
X - I	AGT	0.000119886	0.00015145	0.000112647	0.000216027	0.000187358	0.000113515	0.000127415	0.000192571	0.000106566	0.000135524	0.000152319	0.000183883	0.000250777	0.000205602	0.000264676	0.000176065	0.000166798	0.000133497	0.000125099	9.44032e-05	0.000115832	0.00013813	0.000150582	8.65845e-05	7.87658e-05	6.39972e-05	6.31285e-05	0.000101932	0.000127994	9.46927e-05	5.9364e-05		62			1.10041e-05	6.37077e-06	4.63328e-06			AGT	Ser AGY	2	0.00237137	0.00429708	0.0018148	2.20081e-05	U/C
X - I	AGC	0.00013089	0.000335334	0.000115543	0.000541226	0.000176354	0.000335624	0.000102801	0.000468541	0.000106855	0.000272205	0.000155794	0.000340546	0.000282341	0.000603775	0.000296241	0.000581767	0.000170852	0.000279735	0.000114963	0.00021371	0.000154346	0.000409177	0.000187938	0.000281762	0.000113226	0.000250777	0.000135524	0.000162455	0.000429737	0.000157242	0.000155505					1.04249e-05	3.18538e-06	1.10041e-05			AGC			0.00340575	0.00806278	0.00410161	2.46143e-05
X - S	AGT	9.35344e-05	0.000147107	0.000140736	0.000106855	0.000132338	0.000147396	0.000116411	9.20865e-05	6.31285e-05	0.000119307	6.19702e-05	6.77618e-05	0.000118149	0.000138999	0.000161586	0.000107434																	32
X - S	AGC	0.000107145	0.000394119	0.000141605	0.000222108	0.000157242	0.000598852	0.000138709	0.000436397	7.64492e-05	0.000368057	8.62949e-05	0.000173459	0.000176065	0.000507924	0.000191413	0.000325778
X - W	AGT	0.000292186	0.000152609	0.000211104	0.000165929	0.000170563	0.00011757	0.000148844	0.000127705	0.000132338	0.000118438	0.000182436	0.000176644	0.000244406	0.000130601																			28
X - W	AGC	0.000281762	0.000318828	0.000102222	0.000150582	0.000177802	0.000328674	0.000167377	0.000311588	0.000139578	0.000318538	0.000176065	0.000395277	0.000238904	0.000298557
X - I	TAT	0.000173459	0.000224714	0.000197204	0.000350392	0.000290449	0.000198652	0.000267572	0.00035155	0.000162744	0.000200679	0.000221818	0.0002001	0.000425393	0.000341415	0.000402227	0.000257437	0.0002279	0.000166219	0.000168536	0.000113226	0.000184173	0.000199231	0.000250197	0.000136682	0.000157242	0.000122782	0.000147686	0.000125388	0.000128574	0.000168536	9.41136e-05		62			2.51935e-05	9.26657e-06	1.85331e-05			TAT	Tyr TAY	2	0.00398202	0.00665629	0.00272205	5.29932e-05	U/C
X - I	TAC	0.000136682	0.0003724	0.000178961	0.000761017	0.000181277	0.000416996	0.000162744	0.000763334	0.00010338	0.000333886	0.000160717	0.00031043	0.000343442	0.000672116	0.000315353	0.000606381	0.000208787	0.000228768	0.000127126	0.000265835	0.000198652	0.000438714	0.000204733	0.00038601	0.000176644	0.000318249	0.000253962	0.000176934	0.000425104	0.000221818	0.000190833					1.38999e-05	5.79161e-06	1.73748e-05			TAC			0.00500134	0.00964129	0.00429505	3.70663e-05
X - S	TAT	0.000146238	0.00017259	0.000180698	0.000121913	0.000213421	0.000263808	0.000237166	0.000142473	0.000111488	0.000178381	9.70094e-05	9.35344e-05	0.000150871	0.000175486	0.000271626	0.00016535																	32
X - S	TAC	0.000111778	0.000280603	0.000141315	0.000264676	0.00017259	0.000615358	0.000145948	0.000581767	0.000105697	0.00042742	0.000110041	0.000219212	0.000152898	0.000414389	0.000217764	0.000333596
X - W	TAT	0.000457247	0.000210814	0.000267572	0.000209367	0.000288712	0.000221529	0.000291897	0.000252804	0.000271337	0.000231375	0.000352419	0.000304059	0.000416127	0.00020676																			28
X - W	TAC	0.000464487	0.000311878	0.000125388	0.000185621	0.00028263	0.000484757	0.000293634	0.000443927	0.000230795	0.000508503	0.000285526	0.000608698	0.000368925	0.000406571
X - I	CAT	0.00014508	0.000152898	0.000144501	0.000231375	0.000172879	0.000114963	0.000162165	0.000182725	0.00015174	0.000189385	0.000168536	0.000172879	0.000219791	0.000183594	0.000245274	0.000159269	0.000137261	0.000110041	0.00010338	7.81867e-05	0.000120465	0.000119886	0.000148555	9.52719e-05	9.26657e-05	6.19702e-05	6.97888e-05	7.00784e-05	8.86116e-05	0.000103091	5.82056e-05		62			1.53478e-05	1.73748e-06	9.55615e-06			CAT	His CAY	2	0.0024261	0.00425451	0.00214347	2.66414e-05	U/C
X - I	CAC	0.000121045	0.00035155	0.000156373	0.000644027	0.000184752	0.000372111	0.000157821	0.000526457	0.000142763	0.000410046	0.000180409	0.000335334	0.00024846	0.000458985	0.000259174	0.000491418	0.000125678	0.000169694	8.282e-05	0.000179829	0.000148844	0.000397015	0.00020039	0.00032404	0.00012394	0.000209656	0.00014508	0.000134076	0.000283209	0.000178671	0.000176644					8.97699e-06	5.21244e-06	1.12936e-05			CAC			0.00353288	0.00792031	0.00464313	2.54831e-05
X - S	CAT	0.000126257	0.000184463	0.000159848	0.000127126	0.000142473	0.000178381	0.000147976	9.55615e-05	9.99052e-05	0.000169984	8.91907e-05	8.60053e-05	0.000103959	0.000123651	0.000199231	0.000109461																	32
X - S	CAC	0.00015145	0.000429158	0.000182436	0.000381377	0.000171142	0.000624625	0.000153188	0.000518349	0.00011033	0.000430606	0.00010338	0.000244116	0.000153188	0.000467672	0.000199521	0.000322592
X - W	CAT	0.000306955	0.00013784	0.000187938	0.000139578	0.000173748	0.000117859	0.000189965	0.0001723	0.000144501	0.000139867	0.000183883	0.000167088	0.000243247	0.000121334																			28
X - W	CAC	0.000324909	0.000221239	0.000106855	0.000153478	0.000201548	0.00035184	0.000211973	0.000320565	0.000145369	0.000326936	0.000182436	0.000423656	0.000265835	0.000296241
X - I	AAT	0.000217475	0.000206181	0.000222108	0.000284947	0.0003863	0.000237745	0.000334176	0.000357921	0.000205602	0.00019981	0.000291318	0.000212552	0.000450876	0.0003585	0.000526457	0.000301163	0.000300584	0.000182436	0.000226741	0.000120755	0.000244695	0.000231664	0.000338809	0.000152319	0.000172879	0.000112357	0.000122492	0.000174617	0.000170273	0.000189385	0.000101064		62			2.17185e-05	3.76454e-06	8.97699e-06			AAT	Asn AAY	2	0.00507287	0.0076342	0.00300729	3.44601e-05	U/C
X - I	AAC	0.000202996	0.00042771	0.000232533	0.000769704	0.000249908	0.000430027	0.000210814	0.000700205	0.000159848	0.000346048	0.000249908	0.000438714	0.000360238	0.000544411	0.000404254	0.000599142	0.000285526	0.000303191	0.000176934	0.000259464	0.000287264	0.000610725	0.000366319	0.000424235	0.000236297	0.000295082	0.000256858	0.000278866	0.000525588	0.00028987	0.000235718					9.26657e-06	8.39783e-06	1.4479e-05			AAC			0.00624161	0.0111584	0.00506997	3.21434e-05
X - S	AAT	0.000191992	0.000194888	0.000244406	0.000141605	0.000284078	0.000286105	0.000250777	0.000143921	0.000100484	0.00012452	8.74532e-05	7.67388e-05	0.000187069	0.000188517	0.000317959	0.000186779																	32
X - S	AAC	0.000197494	0.000507055	0.000254541	0.000349234	0.000237166	0.000696441	0.000215448	0.000539488	0.000101932	0.0003863	0.000115543	0.000189965	0.000214289	0.000454931	0.000265835	0.000344311
X - W	AAT	0.000540357	0.00023427	0.000387169	0.000267283	0.000426262	0.000267862	0.000433791	0.000331859	0.000333596	0.000245274	0.000477518	0.000363134	0.000516322	0.00024817																			28
X - W	AAC	0.000547017	0.000325778	0.000206181	0.000208498	0.000440162	0.000627231	0.000420471	0.000533407	0.000295661	0.000460722	0.000408308	0.000747117	0.000518638	0.000502422
X - I	GAT	0.000242089	0.000338809	0.000246722	0.000501263	0.000453483	0.000308693	0.000322303	0.000484757	0.000219791	0.000242379	0.000244406	0.000277128	0.000770284	0.00066227	0.000817196	0.000632154	0.000309851	0.000247302	0.00020676	0.000210235	0.000262649	0.00028958	0.000293055	0.000245854	0.000196335	0.000117859	0.000194598	0.000202127	0.000222398	0.000223846	0.000163034		62			1.65061e-05	1.18728e-05	1.47686e-05			GAT	Asp GAY	2	0.00546264	0.0101492	0.00446822	4.31475e-05	U/C
X - I	GAC	0.000247012	0.000665166	0.000238904	0.00121131	0.000298847	0.000640262	0.000196046	0.00106739	0.000176934	0.000457826	0.000220371	0.000497499	0.000621439	0.00163497	0.000635339	0.00148381	0.000334176	0.000388038	0.000172011	0.000495182	0.000282341	0.000624914	0.000277997	0.000600589	0.000240931	0.000388617	0.000428579	0.000277707	0.000608987	0.000282051	0.000324619					1.50582e-05	8.10825e-06	2.8958e-05			GAC			0.00661199	0.0160199	0.00922487	5.21244e-05
X - S	GAT	0.000251066	0.000378192	0.000279735	0.000299716	0.000331569	0.000451166	0.00028958	0.000307245	0.000149713	0.000258016	0.000118438	0.000139578	0.000267283	0.000286395	0.000341705	0.000318828																	32
X - S	GAC	0.000267283	0.000863239	0.000296241	0.000695282	0.000298268	0.00143632	0.000236587	0.00137898	0.000167667	0.000727136	0.000147396	0.000343153	0.000319407	0.0009866	0.000344601	0.000716711
X - W	GAT	0.000636208	0.000326067	0.000376165	0.000364871	0.00044827	0.000333017	0.000439293	0.000416416	0.000364292	0.000294503	0.000408887	0.000342284	0.000448849	0.000263518																			28
X - W	GAC	0.000651845	0.00043495	0.000195467	0.000297399	0.000464197	0.000671826	0.000370373	0.000721634	0.00031043	0.000616516	0.00033128	0.000663428	0.000382246	0.000500395
X - I	TTA	0.000161586	0.000128574	0.000159559	0.000210235	0.000173748	9.90365e-05	0.000130311	0.000153767	0.000206181	0.000161586	0.000304059	0.000211973	0.000351261	0.000258595	0.000422208	0.000267283	0.000266414	0.000146528	0.000210525	0.000135524	0.000247881	0.000183883	0.000277128	0.000157242	0.000222687	0.000101353	0.000145369	0.000148844	0.00012423	0.000159269	6.89201e-05		62			3.2433e-05	7.23951e-06	8.68741e-06			TTA	Leu TTR	2	0.0041297	0.00599576	0.00194337	4.83599e-05	A/G
X - I	TTG	0.000166509	0.000177513	0.000147396	0.000338809	0.000204444	0.000175196	0.000160427	0.000315353	0.000134076	0.000140157	0.000192281	0.000218344	0.000353288	0.000364002	0.000450587	0.000382246	0.000201548	0.000137261	0.000148265	0.000135524	0.000163034	0.000190254	0.0001862	0.000163323	0.000214289	0.000142763	0.000149713	0.000143053	0.000167667	0.000155505	0.000116701					2.72205e-05	1.10041e-05	1.27415e-05			TTG			0.00331917	0.00633573	0.00317583	5.09661e-05
X - S	TTA	0.00015145	0.00013784	0.000183883	0.000132338	0.000176644	0.000145948	0.000164771	0.000115832	9.44032e-05	8.07929e-05	8.80324e-05	6.80514e-05	9.58511e-05	8.13721e-05	0.000141894	8.42679e-05																	32
X - S	TTG	0.000160717	0.000194598	0.000151161	0.000157532	0.000225583	0.000387458	0.000249039	0.000271916	0.000106276	0.000194308	9.9326e-05	0.000145948	0.000174617	0.000193729	0.000233981	0.000229637
X - W	TTA	0.000414679	0.000152898	0.000287553	0.000266124	0.000332149	0.000142473	0.000242958	0.000246143	0.000307245	0.000166798	0.00042076	0.000339098	0.000547596	0.000263228																			28
X - W	TTG	0.000444216	0.000187938	0.000237745	0.000249039	0.000214869	0.000156663	0.000191413	0.000243827	0.000242958	0.000196915	0.000231085	0.00022761	0.000302901	0.000191992
X - I	AGA	0.000137551	0.000163323	0.000130601	0.00021371	0.000135524	9.3824e-05	0.000105986	0.000139578	0.000169404	0.000196625	0.000194019	0.000222398	0.000281472	0.000301453	0.000304928	0.000240352	0.000163034	0.000117859	0.000121913	9.52719e-05	0.00014479	0.000166509	0.000181856	0.000119307	0.000134655	0.000105986	0.00012452	0.000104249	0.000138419	0.000187358	0.000119886		62			1.12936e-05	3.18538e-06	6.94993e-06			AGA	Arg AGR	2	0.00296646	0.00505636	0.00233344	2.14289e-05	A/G
X - I	AGG	9.87469e-05	0.00017925	9.12178e-05	0.00028263	0.000110041	0.000166798	8.57158e-05	0.000223266	8.22408e-05	0.000165061	9.61406e-05	0.000192281	0.000173169	0.000328963	0.000217764	0.000296241	0.000104249	0.000124809	7.587e-05	9.7299e-05	7.35534e-05	0.000178381	8.54262e-05	0.000123651	9.09282e-05	0.000114384	0.000107145	6.39972e-05	0.00015145	0.000139288	0.000173748					5.50203e-06	5.79161e-06	6.94993e-06			AGG			0.00200216	0.00449371	0.00255786	1.82436e-05
X - S	AGA	0.000128574	0.000195756	0.000145948	0.000133207	0.000160138	0.000196335	0.000150292	0.000142473	0.000106566	0.000181856	0.000116122	0.000133497	0.000101353	0.000138419	0.000181856	0.000121045																	32
X - S	AGG	0.000105986	0.000217475	9.35344e-05	0.000144501	0.000121334	0.000295372	0.000110909	0.000228479	7.76075e-05	0.000251935	0.000100484	0.000167667	0.000106276	0.0002001	0.000152319	0.000183883
X - W	AGA	0.00025541	0.000120465	0.000147107	0.000146528	0.000181567	0.000122203	0.000177513	0.0001862	0.000208787	0.000216606	0.000274812	0.000316222	0.000352998	0.000260043																			28
X - W	AGG	0.000207629	0.00016535	8.77428e-05	0.000116701	9.52719e-05	0.0001584	0.000105697	0.000157242	0.000101643	0.000146817	0.000105118	0.000176934	0.000182146	0.000195467
X - I	CAA	0.0001584	0.000161296	0.000177513	0.000251356	0.00016564	0.000128284	0.000155505	0.000184173	0.000192571	0.000251066	0.000363134	0.000378192	0.000347207	0.00031767	0.000441899	0.000314774	0.000191413	0.000132049	0.000158111	0.000125967	0.000225004	0.000252804	0.000294793	0.000189965	0.00015203	0.000122203	0.000123072	0.000156373	0.000154636	0.000161875	9.29553e-05		62			4.28579e-05	6.37077e-06	1.21624e-05			CAA	Gln CAR	2	0.00369244	0.00652193	0.00255207	6.1391e-05	A/G
X - I	CAG	0.000204154	0.000486495	0.000235139	0.000804454	0.000172879	0.000277128	0.0001723	0.000481282	0.000157821	0.000369504	0.000309561	0.000771442	0.000287843	0.000549334	0.000369215	0.000589875	0.000209367	0.000233691	0.000134076	0.000196335	0.000198362	0.00047578	0.000251935	0.000462749	0.000180698	0.000256858	0.000224425	0.000175775	0.000425104	0.000201548	0.000224714					1.36103e-05	1.53478e-05	1.38999e-05			CAG			0.00473956	0.0100898	0.00533754	4.28579e-05
X - S	CAA	0.000174327	0.000252804	0.00021371	0.000167377	0.000191123	0.000199231	0.000169404	0.000166509	0.000108013	0.000163323	0.000116411	0.000100774	0.000111488	0.000136392	0.000170273	0.000110909																	32
X - S	CAG	0.000201548	0.000484757	0.000216027	0.000382536	0.000236587	0.000724819	0.000244406	0.000530801	0.00013813	0.000554836	0.000166509	0.000383983	0.00016564	0.000399331	0.000218344	0.000289291
X - W	CAA	0.000325488	0.000142763	0.000188517	0.00013089	0.000266414	0.000155215	0.000242089	0.000198652	0.000246433	0.00019315	0.000400779	0.00038601	0.00051082	0.000305218																			28
X - W	CAG	0.000511978	0.000362554	0.000178671	0.000214289	0.000284657	0.000418733	0.000272205	0.000418733	0.000229348	0.000429737	0.000245274	0.000424814	0.000340546	0.000408019
X - I	AAA	0.000307245	0.000297689	0.000303191	0.000403964	0.000284947	0.000187648	0.000219502	0.000263808	0.000349523	0.000381377	0.000506186	0.000439583	0.000558311	0.000487364	0.000629547	0.000421629	0.000343153	0.000195467	0.000256858	0.000167667	0.000429448	0.000422208	0.000564102	0.000285526	0.000293634	0.000187069	0.00020039	0.000230795	0.000256858	0.000321145	0.000192571		62			6.19702e-05	1.18728e-05	1.7954e-05			AAA	Lys AAR	2	0.00667888	0.0103884	0.00345151	9.17969e-05	A/G
X - I	AAG	0.000213131	0.000380219	0.000198073	0.000608987	0.000199521	0.000261491	0.000147396	0.000447981	0.000170563	0.000326357	0.000218633	0.000461301	0.000302322	0.000553677	0.000395567	0.000505318	0.000213131	0.000208498	0.000119886	0.00013784	0.000208208	0.000425393	0.000231085	0.000348075	0.000176354	0.000198942	0.000170273	0.000164192	0.000370663	0.00024817	0.000287553					1.10041e-05	5.21244e-06	1.38999e-05			AAG			0.00493532	0.0088988	0.00403501	3.01163e-05
X - S	AAA	0.00026207	0.000312168	0.000293345	0.000198362	0.000270758	0.000273074	0.000232533	0.0001862	0.000161875	0.000243827	0.000185042	0.000170563	0.000147686	0.000166509	0.000211683	0.000135813																	32
X - S	AAG	0.000186779	0.000318249	0.000151161	0.000195467	0.00023427	0.000538909	0.000181567	0.000367767	0.000126257	0.000453483	0.000164771	0.000267283	0.000147686	0.000273364	0.000185042	0.000242958
X - W	AAA	0.000522982	0.000216316	0.000335624	0.000231085	0.0005586	0.000316222	0.000460433	0.000418154	0.000452904	0.000295082	0.00074538	0.000650976	0.000872505	0.000602617																			28
X - W	AAG	0.000457247	0.000301453	0.000167957	0.000174038	0.000301453	0.000459274	0.000291897	0.000436687	0.000238904	0.00038601	0.000284657	0.000451745	0.000472305	0.000511688
X - I	GAA	0.000294793	0.000346628	0.000249908	0.000508213	0.000312168	0.000228479	0.000229927	0.000378192	0.000306376	0.000379061	0.000382246	0.000408019	0.000763623	0.000860053	0.00104307	0.000825304	0.000340257	0.000238035	0.000198362	0.00023427	0.00044827	0.000507634	0.00042105	0.000383404	0.000307534	0.000191992	0.000214579	0.00029682	0.000329542	0.000258016	0.000178671		62			4.74912e-05	8.97699e-06	1.82436e-05			GAA	Glu GAR	2	0.00664239	0.0120645	0.00457682	7.47117e-05	A/G
X - I	GAG	0.000275391	0.000765071	0.000252514	0.00127676	0.000328674	0.000489391	0.000185042	0.000875401	0.000196046	0.000522692	0.000246722	0.000674722	0.000564682	0.00136248	0.000747696	0.00157387	0.000335044	0.000383983	0.000183883	0.000333307	0.000275101	0.000653293	0.000257147	0.000721634	0.000257726	0.000376744	0.000280024	0.000238904	0.000589585	0.000233981	0.000326936					1.96915e-05	1.21624e-05	1.96915e-05			GAG			0.00630214	0.0157844	0.00868133	5.15453e-05
X - S	GAA	0.000244985	0.000343153	0.000244985	0.000271047	0.000367767	0.00050387	0.000297978	0.00040715	0.000164771	0.000262649	0.000170852	0.000191413	0.000216027	0.000314195	0.000339967	0.000236008																	32
X - S	GAG	0.000219212	0.000706286	0.000217185	0.000509661	0.000343732	0.00137406	0.000293055	0.00120755	0.000183015	0.000916811	0.000192281	0.00053833	0.000249618	0.000777523	0.000347207	0.000605802
X - W	GAA	0.000468251	0.000240641	0.000308693	0.00031767	0.000523561	0.000332438	0.000430316	0.000447981	0.000425973	0.000347496	0.000760438	0.000742194	0.000742194	0.000554546																			28
X - W	GAG	0.000628679	0.000507055	0.000201837	0.000280603	0.000370952	0.000605512	0.000348944	0.000615068	0.00029682	0.000597115	0.000325488	0.000641999	0.000361107	0.000520955
		4-Box Codon Pairs
X - I	CTT	0.000150871	0.000189965	0.000142473	0.00024122	0.000162165	0.000114963	0.000132628	0.000169984	0.00012452	0.000154346	0.000222687	0.000211683	0.000182725	0.000161586	0.000206471	0.000162744	0.000196335	0.00017954	0.000138709	0.000118149	0.000116411	0.000137261	0.000151161	9.44032e-05	0.000112647	9.55615e-05	0.000111778	9.09282e-05	9.58511e-05	0.000130022	6.60243e-05		62			1.59269e-05	6.94993e-06	6.37077e-06			CTT	Leu CYX	4	0.00297717	0.00456581	0.00229898	2.92476e-05	U/C
X - I	CTC	0.000118438	0.000424525	0.000143053	0.000657637	0.000148844	0.000490839	0.000122782	0.000497499	0.000114674	0.000284947	0.000175775	0.000354736	0.000220371	0.000526167	0.000225583	0.000567867	0.000214579	0.000433791	0.000132338	0.000425104	0.000180988	0.000549044	0.000180988	0.000421339	0.000218344	0.000423946	0.000238614	0.000160717	0.000411204	0.000194019	0.000251066					9.55615e-06	7.52909e-06	1.18728e-05			CTC			0.00532249	0.00950982	0.00471871	2.8958e-05
X - S	CTT	0.000155794	0.000205023	0.000189096	0.000167957	0.000139578	0.000167377	0.000127994	0.000112936	9.17969e-05	0.000156084	9.75885e-05	9.44032e-05	0.000123651	0.000132628	0.000210525	0.000126547																	32
X - S	CTC	0.000127994	0.000432922	0.000155794	0.000291607	0.000170852	0.00069673	0.000143342	0.000610435	9.44032e-05	0.000376454	0.00011757	0.000277707	0.000163034	0.000474043	0.000195177	0.000390644
X - W	CTT	0.000345469	0.000215158	0.000293924	0.000271916	0.00017954	0.00014508	0.000183594	0.000198073	0.000190254	0.000165061	0.000159269	0.000202127	0.000284078	0.000143632																			28
X - W	CTC	0.000444795	0.000549913	0.000138709	0.000225873	0.000224425	0.000632154	0.000205892	0.000516322	0.000187938	0.000522403	0.000223266	0.000626362	0.000312457	0.000511978
X - I	CGT	0.000106566	0.00016535	9.44032e-05	0.000236008	0.00012423	0.000107145	0.000109172	0.000136682	9.29553e-05	0.000134944	0.00010338	0.000145948	0.000153478	0.000170273	0.000143632	0.000135234	9.15074e-05	0.000102511	5.73369e-05	9.75885e-05	5.84952e-05	9.49823e-05	7.35534e-05	6.80514e-05	6.45764e-05	6.34181e-05	5.5889e-05	4.89391e-05	5.90744e-05	7.64492e-05	5.82056e-05		62			8.68741e-06	3.18538e-06	5.21244e-06			CGT	Arg CGX	4	0.00152956	0.00322998	0.00185505	1.70852e-05	U/C
X - I	CGC	0.00013118	0.000565261	0.000141894	0.000885536	0.000184173	0.000556573	0.000156373	0.000788527	0.000129153	0.000447691	0.000164192	0.000444795	0.00026873	0.000900015	0.00029682	0.000944032	0.000113226	0.000322592	8.31095e-05	0.000350971	0.000101643	0.000404833	0.000120176	0.000374427	0.000114095	0.000355605	0.000287553	0.000104249	0.000414969	0.000169694	0.000196046					9.55615e-06	1.27415e-05	2.11394e-05			CGC			0.00384707	0.0105181	0.00721171	4.3437e-05
X - S	CGT	9.06386e-05	0.000166219	9.23761e-05	0.000148555	9.23761e-05	0.000146528	7.9345e-05	0.000110041	0.000106855	0.000216316	0.000101643	0.000114384	8.77428e-05	0.000106276	0.00011062	8.51366e-05																	32
X - S	CGC	0.000121913	0.000573659	0.00013784	0.000457247	0.000196625	0.0011812	0.000173169	0.000968356	0.000150582	0.000904649	0.000159559	0.000465355	0.000178092	0.000812852	0.000240062	0.000490549
X - W	CGT	0.000158111	0.000144211	0.000119017	0.00012394	9.20865e-05	8.86116e-05	9.75885e-05	9.75885e-05	9.46927e-05	0.000116701	7.78971e-05	0.000122782	0.000111778	8.45574e-05																			28
X - W	CGC	0.000243537	0.000516032	7.90554e-05	0.000153188	0.000135234	0.000425104	0.000133207	0.000375006	0.000141026	0.000490839	0.000136682	0.000427131	0.000213421	0.000377613
X - I	GTT	0.000156953	0.000221239	0.000143921	0.000266993	0.000251645	0.000177513	0.000173169	0.000253962	0.000139867	0.000173169	0.000212841	0.000236587	0.000264387	0.000250197	0.000276839	0.000207919	0.000298847	0.000245274	0.000198942	0.000184752	0.000189675	0.000218633	0.000220081	0.000154925	0.000152609	0.000101643	0.00011033	0.000118438	0.000123072	0.00014479	8.36887e-05		62			2.17185e-05	8.97699e-06	1.33207e-05			GTT	Val	4	0.00401127	0.0059529	0.00275362	4.40162e-05	U/C
X - I	GTC	0.000106566	0.000407729	0.000109751	0.000561207	0.000168825	0.000488811	0.000106276	0.000467962	0.000106855	0.000260912	0.000127994	0.000303191	0.000236587	0.000534276	0.000205602	0.000515163	0.000212262	0.000423946	0.00011699	0.000381088	0.000195756	0.000545569	0.000181567	0.000380508	0.000182146	0.00032404	0.000218923	0.000156373	0.000360817	0.000169694	0.000225004					1.18728e-05	1.30311e-05	1.82436e-05			GTC			0.00466485	0.00878239	0.00425364	4.31475e-05
X - S	GTT	0.000209077	0.000280603	0.000211104	0.000205892	0.0001862	0.000245854	0.000167088	0.000146817	9.0349e-05	0.000164771	9.96156e-05	9.55615e-05	0.000147107	0.000145369	0.000202417	0.000155794																	32
X - S	GTC	0.000136392	0.000423656	0.000134076	0.00031738	0.00015174	0.000684278	0.000112936	0.000542094	8.10825e-05	0.000339678	9.52719e-05	0.00021371	0.00014508	0.000410625	0.000154346	0.000311299
X - W	GTT	0.000437845	0.000263228	0.000354446	0.000336492	0.000302611	0.000214869	0.000238904	0.000252804	0.000273653	0.000240062	0.000270468	0.000303191	0.00031767	0.000205023																			28
X - W	GTC	0.000347207	0.00048302	0.000109172	0.000202127	0.00024122	0.000522692	0.000219502	0.000459853	0.000189096	0.000451745	0.000244406	0.000534855	0.000223846	0.000436108
X - I	GGA	0.000187358	0.000209077	0.000136392	0.000295082	0.000159848	0.000158111	0.000134076	0.000210814	0.000167377	0.000221529	0.000209656	0.00032404	0.000361975	0.000491128	0.000495182	0.000422498	0.000179829	0.00015898	0.000121334	0.000163323	0.000194888	0.000243537	0.000224714	0.000243247	0.000137551	0.000108303	0.000169404	0.000153478	0.0001862	0.00017925	0.000114384		62			8.39783e-06	1.73748e-06	8.97699e-06			GGA			0.00343703	0.00676257	0.00336927	1.91123e-05	A/G
X - I	GGG	0.000143632	0.000401937	0.000125678	0.000631864	0.000174327	0.000333017	0.000134365	0.000461012	8.68741e-05	0.000225873	0.00011699	0.000342573	0.000306086	0.000754646	0.00037269	0.000721924	0.000196046	0.000261781	0.000108593	0.000208498	0.00013118	0.000309561	0.000127126	0.000307245	0.00011699	0.000164771	0.000178092	0.000101064	0.00028263	0.00015145	0.000173459					4.92286e-06	1.04249e-05	8.97699e-06			GGG			0.00282167	0.00815197	0.00585473	2.43247e-05
X - S	GGA	0.000173169	0.000301743	0.000166219	0.000209656	0.000172011	0.000266993	0.000183304	0.000249039	0.000111488	0.000199521	0.000112068	0.000160138	0.000149423	0.000276549	0.000358211	0.000279735																	32
X - S	GGG	0.00015869	0.000539488	0.000141605	0.000410625	0.000222977	0.000762175	0.000250197	0.000685436	0.000130311	0.000568446	0.000128574	0.000326647	0.000219791	0.000585531	0.000299716	0.000424525
X - W	GGA	0.000329542	0.000166798	0.000150292	0.000173169	0.000242379	0.000167667	0.000236297	0.000222108	0.000216896	0.00019286	0.000346048	0.000348365	0.000380219	0.000264387																			28
X - W	GGG	0.000327805	0.000305218	0.00012394	0.000184463	0.000115253	0.000216896	0.000142763	0.000224425	0.000128574	0.000228189	0.000141315	0.000247302	0.000211104	0.000224425
X - I	TCT	0.000183015	0.00020676	0.000191413	0.000357921	0.000272205	0.000215737	0.000237166	0.000304059	0.000152898	0.000165929	0.00021371	0.000230216	0.000359659	0.00033128	0.000405412	0.000267862	0.000294214	0.000279445	0.000225293	0.000216027	0.000206181	0.000274812	0.000283209	0.000180409	0.000122782	9.9326e-05	0.000130311	0.000134076	0.000169404	0.000202127	0.000126547		62			1.36103e-05	6.08119e-06	8.68741e-06			TCT	Ser TCX	4	0.00336116	0.00703941	0.00332496	2.83789e-05	U/C
X - I	TCC	0.00011062	0.000294793	0.000136682	0.000554257	0.000147976	0.000328674	0.000116122	0.000394408	0.000111778	0.000237456	0.000167377	0.000299716	0.000257147	0.000443347	0.000275101	0.000457537	0.000229058	0.000496341	0.000171142	0.000419602	0.000163323	0.00048273	0.000221239	0.000300874	0.000135524	0.000185911	0.000165929	0.000165929	0.000357342	0.000207629	0.000230506					1.01353e-05	7.52909e-06	1.4479e-05			TCC			0.00338346	0.00826607	0.00395422	3.21434e-05
X - S	TCT	0.000198073	0.000286684	0.000244695	0.000254541	0.000236877	0.00028987	0.000223556	0.000214	9.41136e-05	0.000171432	8.94803e-05	0.000115253	0.000178671	0.000205892	0.000301163	0.00022066																	32
X - S	TCC	0.000151161	0.000392092	0.000185042	0.000392671	0.000157242	0.00052414	0.00013118	0.000422787	7.67388e-05	0.000249618	8.60053e-05	0.000197204	0.000142763	0.000345759	0.000201837	0.000297978
X - W	TCT	0.000293634	0.000187648	0.000243247	0.000210525	0.000255989	0.000220371	0.000286105	0.000269889	0.000183594	0.000155794	0.000249039	0.000240352	0.000368057	0.000196915																			28
X - W	TCC	0.000214	0.000290159	9.46927e-05	0.000116701	0.000170852	0.00040049	0.00020705	0.000365161	0.000112936	0.000224425	0.000197204	0.000375586	0.000274233	0.000339967
X - I	CCA	0.000114674	0.000114384	0.000100774	0.00016535	0.000181856	0.000121045	0.000169115	0.000172011	0.000149423	0.000173169	0.000242379	0.000222977	0.000359369	0.000350682	0.000509951	0.000408019	0.000250197	0.000190254	0.000210525	0.0001723	0.000182146	0.000245274	0.000247591	0.000142184	0.000143921	9.26657e-05	0.000129732	0.000114674	0.000139578	0.000143632	7.32638e-05		62			1.10041e-05	8.68741e-06	9.55615e-06			CCA			0.00267891	0.00603312	0.0030377	2.92476e-05	A/G
X - I	CCG	0.000138709	0.000431185	0.000161586	0.000725399	0.000161007	0.000318828	0.000147976	0.000501263	0.000115253	0.000334176	0.000147686	0.000412362	0.000261201	0.000622308	0.000299716	0.000631864	0.000188806	0.000383404	0.000122782	0.000370373	0.000107145	0.000341705	0.000117859	0.00035213	0.000166798	0.000243827	0.000229058	0.000105697	0.000287843	0.000122782	0.000146238					1.38999e-05	1.4479e-05	1.96915e-05			CCG			0.00255439	0.00869696	0.00737011	4.80703e-05
X - S	CCA	0.000239483	0.000363713	0.000344311	0.00031014	0.000169694	0.000233402	0.000160138	0.000169984	9.06386e-05	0.000130311	9.55615e-05	8.39783e-05	0.000125388	0.000175196	0.000195177	0.000150582																	32
X - S	CCG	0.000256858	0.000847891	0.00025512	0.00100282	0.00022066	0.000954167	0.000196046	0.000756384	0.000131759	0.000667483	0.000176934	0.000460433	0.000174617	0.000556863	0.00024846	0.000463618
X - W	CCA	0.000265545	0.000106855	0.000134655	0.000121913	0.000190254	0.000145659	0.000201837	0.000159559	0.000166509	0.000146238	0.00023427	0.000262649	0.000318249	0.000224714																			28
X - W	CCG	0.000252804	0.000300874	0.000113515	0.000165061	0.00011062	0.000230506	0.000132049	0.00020705	0.000155505	0.000304638	0.00010367	0.000174038	0.000146817	0.000157242
X - I	ACT	0.000168825	0.000174617	0.000181567	0.000273653	0.000260043	0.000181567	0.000209946	0.000272785	0.000136682	0.000156373	0.000204154	0.000207339	0.000246143	0.000239483	0.000322882	0.000187648	0.000201258	0.000160427	0.000180698	0.000119017	0.000250487	0.000250777	0.000292186	0.000150582	0.000116701	9.58511e-05	0.000104828	0.000120755	0.000129153	0.000139867	7.23951e-05		62			7.52909e-06	3.18538e-06	4.92286e-06			ACT	Thr ACX	4	0.00309677	0.00580869	0.0025457	1.56373e-05	U/C
X - I	ACC	0.000157821	0.000444506	0.000191992	0.000664297	0.00024122	0.000525588	0.000205312	0.000648949	0.000138999	0.000351261	0.000222108	0.000410335	0.000293345	0.00054499	0.000363713	0.000613041	0.000190833	0.000373559	0.000172879	0.000276549	0.000238614	0.00077289	0.000361396	0.000444216	0.000166509	0.000285526	0.0002418	0.000176934	0.000423946	0.000225583	0.000214289					8.68741e-06	5.21244e-06	7.52909e-06			ACC			0.00500424	0.010583	0.00518986	2.14289e-05
X - S	ACT	0.000165929	0.000236297	0.000214869	0.000160138	0.000200969	0.000232243	0.000191702	0.00013089	7.18159e-05	0.000134076	7.15263e-05	8.89011e-05	0.000126547	0.000154346	0.000233981	0.000131469																	32
X - S	ACC	0.000200969	0.000570763	0.000302901	0.000412652	0.000222108	0.000735823	0.000235718	0.000562365	8.36887e-05	0.000314484	0.00012452	0.000223846	0.000175196	0.000470278	0.000220371	0.000334176
X - W	ACT	0.00031709	0.000183883	0.00022095	0.000188517	0.000253383	0.000194888	0.000258306	0.000218633	0.000169694	0.000153188	0.000229927	0.000236587	0.00030377	0.000167957																			28
X - W	ACC	0.0003724	0.000455799	0.000138419	0.000170563	0.000249039	0.000630995	0.000265256	0.000472016	0.000204444	0.000412362	0.000245274	0.000600879	0.000341705	0.000445085
X - I	GCA	0.000126547	0.000129732	0.000116411	0.000196625	0.000188806	0.000121913	0.000132338	0.000211104	0.000154346	0.000169115	0.000185911	0.000216606	0.00031043	0.000375586	0.00038659	0.000350103	0.00025512	0.000191702	0.00019315	0.000190254	0.000189965	0.000209656	0.000240062	0.000191992	0.000176644	0.000125967	0.000127415	9.75885e-05	0.000113226	0.000112357	7.29742e-05		62			1.12936e-05	5.21244e-06	8.97699e-06			GCA			0.00297949	0.00586024	0.00282775	2.54831e-05	A/G
X - I	GCG	0.000206471	0.000846154	0.000245564	0.00150379	0.000239772	0.000541515	0.000208208	0.000847601	0.000127415	0.000522692	0.000174906	0.000629258	0.000283209	0.000996446	0.000377613	0.000862949	0.000247591	0.00044856	0.000127415	0.000405123	0.000127126	0.000476649	0.000144211	0.000519217	0.000194019	0.000380508	0.000314484	0.000111778	0.000376744	0.000130022	0.000187648					9.26657e-06	1.30311e-05	2.31664e-05			GCG			0.00365566	0.0128047	0.0108028	4.54641e-05
X - S	GCA	0.000157821	0.000238614	0.00017925	0.000182146	0.000247881	0.000335334	0.000271916	0.000280024	8.71637e-05	0.000154346	8.02137e-05	7.70284e-05	9.90365e-05	0.000135813	0.000184463	0.000116701																	32
X - S	GCG	0.000225583	0.000937371	0.000196625	0.000842968	0.000376165	0.00188459	0.000350392	0.00175254	0.0001862	0.00122319	0.000190833	0.000674432	0.000210814	0.000854841	0.000284947	0.000611304
X - W	GCA	0.000308982	0.000155505	0.00016535	0.000176934	0.000211973	0.000135813	0.000184752	0.000201837	0.000231664	0.00019344	0.000247012	0.000249618	0.000297399	0.000219212																			28
X - W	GCG	0.000397015	0.00049692	0.000166798	0.000250777	0.000152609	0.000319407	0.000171142	0.000286974	0.000184752	0.000523561	0.000110041	0.000257726	0.000149423	0.000188517
X - I	CTA	0.000112936	0.00013089	0.000125678	0.000222977	0.00012452	0.000109461	0.000120755	0.00016564	0.00014479	0.000172879	0.000192571	0.000242089	0.000258016	0.000297978	0.000325778	0.000318249	0.000176644	0.000160138	0.000144501	0.000147686	0.000154925	0.00017925	0.000194308	0.000155794	0.000137551	0.000121913	0.00012394	9.3824e-05	0.000109461	0.000100195	6.54451e-05		62			1.21624e-05	4.63328e-06	9.55615e-06			CTA			0.00283325	0.00513078	0.00211567	2.63518e-05	A/G
X - I	CTG	0.000280314	0.000827041	0.000267572	0.00168709	0.000263518	0.000574817	0.000219791	0.00108708	0.000164192	0.000602906	0.000277707	0.000831964	0.000392381	0.00114819	0.000568156	0.00121884	0.000313326	0.000485047	0.000198652	0.000473174	0.000220371	0.000624335	0.000242089	0.000635339	0.000339098	0.000529063	0.000393829	0.000189096	0.000473464	0.000219212	0.000272495					3.2433e-05	1.82436e-05	2.37456e-05			CTG			0.00632154	0.0160202	0.00974148	7.44221e-05
X - S	CTA	0.000142473	0.000187358	0.000145369	0.000150582	0.000163323	0.000221239	0.000136103	0.000148555	8.8322e-05	0.00013784	8.89011e-05	8.65845e-05	9.09282e-05	0.000112936	0.000116701	9.84573e-05																	32
X - S	CTG	0.000229058	0.000741036	0.000210235	0.000679066	0.000369794	0.00163671	0.000320276	0.00123738	0.000206181	0.00114848	0.000216027	0.000688332	0.000254541	0.000850787	0.000324619	0.000628968
X - W	CTA	0.000290159	0.000144211	0.000143632	0.000168825	0.000182436	0.000131759	0.000163902	0.000169694	0.000182436	0.000152898	0.000214579	0.000308693	0.000343153	0.000236877																			28
X - W	CTG	0.000742484	0.000619991	0.000262649	0.00045551	0.000253672	0.000518638	0.000251356	0.000513715	0.000308403	0.000768836	0.000221239	0.000549623	0.000403675	0.000451745
X - I	CGA	5.44411e-05	0.000110909	5.53098e-05	0.000143053	8.10825e-05	0.000118438	6.1391e-05	0.000125678	8.62949e-05	0.000162744	0.000101932	0.000187069	0.000172879	0.000279445	0.00022095	0.000223556	8.10825e-05	0.000110041	5.84952e-05	0.000111199	6.39972e-05	0.00011033	7.61596e-05	0.00010338	8.16616e-05	8.57158e-05	8.33991e-05	5.67577e-05	0.000107145	0.000104828	7.41325e-05		62			8.68741e-06	4.3437e-06	8.97699e-06			CGA			0.0014812	0.0034935	0.00206268	2.20081e-05	A/G
X - I	CGG	8.8322e-05	0.000392381	8.74532e-05	0.000629837	0.000104828	0.000270468	8.51366e-05	0.000346048	7.26846e-05	0.000274233	9.78781e-05	0.00035213	0.000167667	0.000478966	0.000197783	0.000482441	0.000112357	0.000190544	5.47307e-05	0.000174617	5.84952e-05	0.000244116	6.97888e-05	0.000225583	7.99242e-05	0.000174906	0.000115832	6.28389e-05	0.000214289	0.000121913	0.000134944					6.94993e-06	8.68741e-06	1.4479e-05			CGG			0.00186374	0.00616314	0.00484642	3.01163e-05
X - S	CGA	7.50013e-05	0.000187648	8.8322e-05	0.000156373	0.000111778	0.000205312	9.00595e-05	0.000161296	8.80324e-05	0.000191702	0.000106566	0.000133497	7.41325e-05	0.000153767	0.000126547	0.000112647																	32
X - S	CGG	0.000109461	0.000463618	8.91907e-05	0.0003724	0.000118149	0.000664876	0.000121913	0.000480414	0.00012452	0.000730901	0.000147976	0.000479545	0.000121045	0.000374717	0.000153767	0.000293924
X - W	CGA	0.000116122	9.41136e-05	7.21055e-05	7.55804e-05	7.78971e-05	7.96346e-05	7.35534e-05	0.000100484	0.000107145	0.000128284	9.67198e-05	0.000161586	0.00015898	0.000138999																			28
X - W	CGG	0.000167667	0.000230216	7.73179e-05	0.00012452	7.06576e-05	0.000200679	6.77618e-05	0.000149134	9.12178e-05	0.00022066	7.15263e-05	0.000165061	0.000115832	0.000111488
X - I	GTA	0.000105697	0.000114674	9.26657e-05	0.00017259	0.000164482	0.000109461	0.000111199	0.000182436	0.000118728	0.000144501	0.000163902	0.00018649	0.000322303	0.000309561	0.000315642	0.000256568	0.000228189	0.000147976	0.00015203	0.000154346	0.000197494	0.000187648	0.000215158	0.000167088	0.000174906	0.00011033	0.000101064	8.05033e-05	0.000109751	0.000103091	6.42868e-05		62			1.70852e-05	6.08119e-06	1.04249e-05			GTA			0.00300208	0.00506476	0.00203256	3.35913e-05	A/G
X - I	GTG	0.000217475	0.000571921	0.00019315	0.00113747	0.000295951	0.000563234	0.000212262	0.000892197	0.000147686	0.000392671	0.000202417	0.000550203	0.000457826	0.000964302	0.000518349	0.000949823	0.000320276	0.000439004	0.000189675	0.000368346	0.00026236	0.000522982	0.000222687	0.000497499	0.000308982	0.000414679	0.000311588	0.000140736	0.000341705	0.000174038	0.000182725					2.46143e-05	1.47686e-05	2.75101e-05			GTG			0.00584981	0.0129642	0.00710833	6.6893e-05
X - S	GTA	0.000135234	0.000173169	0.00015145	0.000139867	0.000177223	0.000224714	0.000138999	0.00015869	8.16616e-05	0.000118149	7.84763e-05	6.4866e-05	9.64302e-05	0.000105118	0.00010367	8.4847e-05																	32
X - S	GTG	0.000238035	0.00060725	0.000181856	0.000472305	0.000346338	0.00124201	0.00026873	0.000855131	0.000143342	0.000750013	0.000166509	0.000375296	0.000231375	0.000567867	0.000247302	0.000414969
X - W	GTA	0.000282051	0.000143342	0.000168246	0.000178671	0.000226741	0.000127126	0.000174617	0.000168825	0.000238035	0.000178961	0.000287553	0.000281182	0.000327515	0.000219212																			28
X - W	GTG	0.000752619	0.000601458	0.000262649	0.000409756	0.000288422	0.000419023	0.000235718	0.000418443	0.000356763	0.000719028	0.000245274	0.000462749	0.000323461	0.000354446
X - I	GGT	0.000149423	0.000200679	0.000102801	0.000273364	0.000195177	0.000148265	0.000147107	0.000256858	8.74532e-05	0.00012452	0.000133497	0.000198652	0.000250777	0.000251066	0.00025541	0.000204444	0.000152319	0.000143921	9.23761e-05	0.000122203	0.000104538	0.000143632	0.000118149	0.000136971	0.000100774	7.67388e-05	0.000109172	9.23761e-05	0.000128863	0.000118728	7.41325e-05		62			9.26657e-06	5.21244e-06	4.92286e-06			GGT	Gly GGX	4	0.00226626	0.00469439	0.00270526	1.94019e-05	U/C
X - I	GGC	0.000152898	0.000485916	0.000134365	0.000742773	0.000191413	0.000498078	0.000113805	0.0005864	0.00011033	0.000322882	0.000166798	0.000439872	0.000267862	0.00087627	0.000306086	0.00087598	0.000166509	0.000361975	0.000102801	0.00037935	0.000138709	0.000454641	0.000141605	0.000383115	0.000142763	0.000306666	0.000253672	0.000161296	0.000456958	0.000153767	0.000213131					4.63328e-06	1.27415e-05	1.01353e-05			GGC			0.00397883	0.0100887	0.00736576	2.75101e-05
X - S	GGT	0.000119597	0.000235429	0.000132917	0.000158111	0.000174906	0.000230795	0.00013813	0.000185042	9.96156e-05	0.000198942	8.36887e-05	0.000110041	0.000203575	0.000227321	0.000210525	0.000196625																	32
X - S	GGC	0.000151161	0.000537751	0.000172011	0.000512267	0.000208498	0.00111923	0.000152609	0.000994129	0.000125388	0.000615648	0.000102801	0.000320276	0.000277418	0.00116759	0.000277997	0.000630995
X - W	GGT	0.000229637	0.000155215	0.000163902	0.000163613	0.000163034	0.000143921	0.000154346	0.000166219	0.000143342	0.000136392	0.000139578	0.0001862	0.000211104	0.000109751																			28
X - W	GGC	0.000271047	0.000425393	9.49823e-05	0.000158111	0.000195756	0.000415258	0.000179829	0.000387748	0.000160138	0.000442479	0.000173459	0.000464487	0.000208498	0.000401648
X - I	TCA	9.9326e-05	8.74532e-05	9.70094e-05	0.000136392	0.000139578	9.20865e-05	0.000111488	0.000133497	0.000126836	0.000125967	0.000180119	0.000175775	0.000305507	0.000284368	0.000369504	0.000265256	0.000294503	0.000206471	0.000256568	0.000221529	0.000178381	0.00017259	0.000248749	0.000121913	0.000142763	9.44032e-05	0.000117859	0.000107724	9.49823e-05	0.00011757	6.02327e-05		62			1.7954e-05	4.63328e-06	7.81867e-06			TCA			0.00259551	0.0051664	0.00178903	3.04059e-05	A/G
X - I	TCG	0.000112357	0.000318828	0.000129732	0.000565261	0.000146528	0.000271916	0.000137261	0.000427131	9.64302e-05	0.000208787	0.000120755	0.000280893	0.000233402	0.000542963	0.000290449	0.000461591	0.000247881	0.000396146	0.000139867	0.000437845	8.71637e-05	0.000231954	0.000111488	0.000272495	0.000141894	0.000191413	0.000197494	8.36887e-05	0.000208498	9.49823e-05	0.000108013					9.26657e-06	5.21244e-06	1.73748e-05			TCG			0.00214724	0.00729511	0.00452122	3.18538e-05
X - S	TCA	0.00014508	0.000160427	0.000170852	0.000134076	0.000151161	0.000145659	0.000136392	0.000108013	7.06576e-05	8.02137e-05	5.35723e-05	5.35723e-05	8.68741e-05	8.71637e-05	0.000109751	9.55615e-05																	32
X - S	TCG	0.000142184	0.000418443	0.00013784	0.000408887	0.000182436	0.000643737	0.000155215	0.000547307	8.77428e-05	0.00037964	0.000110909	0.000272205	0.00015174	0.000371531	0.000203285	0.000308113
X - W	TCA	0.000282051	0.000128863	0.00013813	0.000120755	0.000164771	0.000113515	0.000166219	0.000143632	0.000176354	0.000121045	0.000264387	0.000244116	0.000347207	0.000184463																			28
X - W	TCG	0.000222977	0.000240062	0.000112068	0.000142763	9.06386e-05	0.000182725	0.000110041	0.000171721	0.00011757	0.000244695	9.35344e-05	0.000164771	0.000129442	0.00012423
X - I	CCT	0.000136392	0.000187069	0.000143342	0.000280314	0.000185911	0.000146238	0.000173459	0.00019315	0.000137551	0.000171721	0.000185621	0.000222398	0.000176065	0.00020039	0.000267862	0.000198073	0.000197494	0.000179829	0.000141605	0.000148844	0.000153188	0.000194598	0.000170852	0.000130601	9.99052e-05	7.96346e-05	9.06386e-05	7.96346e-05	0.000122492	0.000127415	8.10825e-05		62			8.10825e-06	6.94993e-06	9.84573e-06			CCT	Pro CCX	4	0.00238325	0.00500337	0.00310459	2.49039e-05	U/C
X - I	CCC	0.000144211	0.000435818	0.000133786	0.000670668	0.000201837	0.000588138	0.000159269	0.000654451	0.000140157	0.000336492	0.000232533	0.000475491	0.00029653	0.000812273	0.000370663	0.000983704	0.000231375	0.000380219	0.000135524	0.00042742	0.000202996	0.000623756	0.000237456	0.000391802	0.000131469	0.000287843	0.000228768	0.000178092	0.000428	0.000259753	0.000286395					8.10825e-06	8.97699e-06	1.94019e-05			CCC			0.00413115	0.0110669	0.00758556	3.64871e-05
X - S	CCT	0.000276839	0.000370952	0.000253383	0.000353288	0.000153767	0.000209946	0.000140446	0.000148265	9.84573e-05	0.000198073	0.000100774	0.000133497	0.000127415	0.000178961	0.000215158	0.000145369																	32
X - S	CCC	0.000303191	0.000672985	0.000344021	0.000789685	0.000226741	0.00109635	0.000205023	0.000977044	0.000104249	0.000452614	0.000156953	0.0004002	0.00020039	0.000757252	0.000277707	0.00062115
X - W	CCT	0.000195467	0.000152609	0.000171432	0.000150292	0.000180119	0.000142473	0.000210235	0.000164771	0.000133786	0.000147107	0.000140446	0.000172011	0.000286684	0.000135813																			28
X - W	CCC	0.000270758	0.000381088	8.42679e-05	0.000137551	0.000220371	0.000481572	0.00023485	0.000424814	0.000132049	0.000302611	0.000202996	0.000439583	0.000366609	0.000452035
X - I	ACA	0.000156084	0.000134365	0.000155215	0.000196625	0.000225004	0.000145659	0.000174617	0.000219212	0.000194019	0.00023456	0.000293345	0.000242089	0.000409177	0.000391223	0.000543542	0.000343153	0.000298557	0.000214869	0.000277418	0.000177802	0.000266124	0.000244695	0.000355315	0.000204733	0.000198362	0.000130601	0.00015898	0.000153478	0.000144501	0.000149423	7.09472e-05		62			1.65061e-05	5.50203e-06	7.52909e-06			ACA			0.00381146	0.00710369	0.00261694	2.95372e-05	A/G
X - I	ACG	0.00015898	0.000401069	0.000186779	0.000698757	0.000189965	0.00038601	0.000167088	0.000623177	0.00011757	0.000297109	0.000175775	0.000356763	0.00025541	0.000577133	0.000320276	0.000485916	0.000193729	0.000281182	0.000156663	0.000264966	0.000125678	0.000350103	0.00016564	0.00038659	0.000178092	0.000240352	0.000240062	9.75885e-05	0.000228189	0.000101064	9.75885e-05					7.52909e-06	5.50203e-06	1.01353e-05			ACG			0.00299687	0.00850526	0.00522519	2.31664e-05
X - S	ACA	0.000192571	0.000260622	0.000274233	0.000171432	0.000232243	0.00024122	0.000218633	0.000147976	8.91907e-05	0.000125967	8.13721e-05	8.22408e-05	0.000112068	0.00011728	0.000173169	9.67198e-05																	32
X - S	ACG	0.000141894	0.000457537	0.000169984	0.00045551	0.000199231	0.000797214	0.000197494	0.000649818	0.000107434	0.00053833	0.000146817	0.000298268	0.000138999	0.000436687	0.000190833	0.000299136
X - W	ACA	0.000418154	0.000207919	0.000217764	0.000170273	0.000253383	0.000167377	0.000240352	0.000199231	0.000295951	0.000235718	0.000361107	0.000350103	0.00045551	0.000238614																			28
X - W	ACG	0.000332438	0.000357342	0.000158111	0.000201258	0.000123651	0.000257726	0.000144501	0.000212262	0.000204154	0.000382536	0.000119597	0.000211683	0.000148265	0.000143342
X - I	GCT	0.000176934	0.00026236	0.0001862	0.000359948	0.000273074	0.000202996	0.000197783	0.000288712	0.000126257	0.000168825	0.000187648	0.000256858	0.000242089	0.000256279	0.00028292	0.000224714	0.000233691	0.000229348	0.000148555	0.000171142	0.000211394	0.000270758	0.000219212	0.000180119	0.00011757	0.000108303	0.000130311	0.000105986	0.000145948	0.000156373	0.000100195		62			1.15832e-05	4.05412e-06	7.23951e-06			GCT	Ala GCX	4	0.00324417	0.0062225	0.00349408	2.28768e-05	U/C
X - I	GCC	0.000198073	0.000720476	0.000212262	0.00132744	0.000304638	0.000981967	0.000210235	0.00123738	0.000163034	0.000486205	0.000205312	0.00062086	0.000379929	0.00120552	0.000436977	0.00134597	0.000293634	0.000674432	0.000154346	0.000660822	0.000235718	0.000926367	0.000242668	0.000672985	0.000216606	0.000527905	0.00044856	0.000210814	0.000629837	0.000291607	0.000401648					7.81867e-06	6.94993e-06	9.84573e-06			GCC			0.0070258	0.0166242	0.0112105	2.46143e-05
X - S	GCT	0.000204444	0.000289291	0.000193729	0.00025541	0.000298557	0.000425104	0.000230506	0.000273074	9.84573e-05	0.000249039	0.000104249	0.000142763	0.000138709	0.000191413	0.000209077	0.000190254																	32
X - S	GCC	0.000230506	0.00089712	0.000239193	0.000822118	0.000418733	0.00241191	0.000313905	0.00188198	0.000142184	0.000774048	0.000138999	0.000491997	0.000245274	0.00107116	0.000318538	0.000812852
X - W	GCT	0.00029653	0.000224714	0.00024151	0.000232533	0.000277418	0.000208498	0.000264676	0.000277997	0.00015203	0.000166219	0.000194308	0.000242958	0.000285526	0.00017925																			28
X - W	GCC	0.000485337	0.000776654	0.000134076	0.00024122	0.000313615	0.000845864	0.000331859	0.000833702	0.000212841	0.000629258	0.000279735	0.000817485	0.000408308	0.000715842
X - I	ATA	0.00015145	0.000155215	0.000167957	0.000235718	0.00022095	0.000171721	0.000180119	0.000242089	0.000169984	0.000208787	0.000300295	0.000249039	0.000465935	0.000451456	0.000518349	0.000384563	0.000288132	0.000191123	0.000248749	0.000148555	0.000240062	0.000227321	0.000311299	0.000161586	0.000221239	0.00017954	0.000158111	0.000137261	0.00016564	0.000134655	7.41325e-05					1.94019e-05	3.47496e-06	9.26657e-06			ATA			0.00427884	0.00716103	0.00279677	3.21434e-05
X - S	ATA	0.000182725	0.000210235	0.000232243	0.000157532	0.000233691	0.000291318	0.000209946	0.000167667	0.00010367	0.000149423	0.00011728	0.000102222	0.000125967	0.000174906	0.000197204	0.000140736
X - W	ATA	0.000430027	0.000217764	0.000276549	0.00022066	0.00032404	0.000204733	0.000288132	0.000228768	0.00031043	0.00025541	0.000402227	0.000367767	0.000498078	0.000254251
X - I	ATG	0.000245274	0.000411204	0.000250487	0.000646343	0.000247302	0.000262939	0.000206181	0.000481572	0.000179829	0.000297689	0.000281762	0.0003863	0.000494893	0.000691518	0.000584663	0.000620571	0.000344311	0.000337071	0.000251066	0.000274812	0.000243827	0.000375296	0.000325488	0.000299136	0.000240062	0.000279735	0.000283789	0.000201548	0.00033823	0.000212841	0.00016564					2.43247e-05	5.50203e-06	1.36103e-05			ATG	Met	1	0.00571429	0.0104614	0.00513686	4.3437e-05
X - S	ATG	0.000178381	0.000300295	0.000202706	0.000266703	0.000371531	0.000807929	0.00035184	0.000528484	0.000132917	0.000414679	0.000160138	0.00023485	0.000201548	0.000400779	0.000281472	0.000302611
X - W	ATG	0.000650397	0.000473753	0.000342573	0.000340836	0.000313905	0.000366609	0.000304928	0.000504738	0.000370373	0.000475201	0.000335044	0.000454062	0.000428579	0.000353288
X - I	TGG	0.000125099	0.000239193	0.00013118	0.000416416	0.00011728	0.000160427	0.000104538	0.000242668	9.12178e-05	0.000187938	0.000154346	0.000218054	0.000189675	0.000345469	0.000260622	0.00028263	0.000117859	0.000123651	8.77428e-05	0.000105697	0.000149713	0.000259174	0.000174327	0.000228479	0.000118728	0.000148265	0.000170273	9.87469e-05	0.000211104	0.00011699	0.000102801					8.39783e-06	5.21244e-06	6.66035e-06			TGG	Trp	1	0.00282804	0.00548031	0.00282022	2.02706e-05
X - S	TGG	0.000121045	0.000264966	0.000128574	0.000204154	0.00011699	0.000340257	0.000127415	0.000258885	7.3843e-05	0.000281762	8.91907e-05	0.00015174	0.000101932	0.000229058	0.000150871	0.00017954
X - W	TGG	0.000248749	0.000240641	0.000134944	0.000156663	0.00015174	0.000204444	0.000172879	0.000258016	0.000156953	0.000211394	0.000168536	0.000260333	0.000263228	0.000199521
X - I	TAA	0	0	0	0	0	0	0	0	0	0	0	0	0	0	0	0	0	0	0	0	0	0	0	0	0	0	0	0	0	0						0	0	0			TAA	term	2	0	0	0	0	A/G
X - I	TAG	0	0	0	0	0	0	0	0	0	0	0	0	0	0	0	0	0	0	0	0	0	0	0	0	0	0	0	0	0	0						0	0	0			TAG			0	0	0	0
X - I	TGA	0	0	0	0	0	0	0	0	0	0	0	0	0	0	0	0	0	0	0	0	0	0	0	0	0	0	0	0	0	0						0	0	0			TGA	term	1	0	0	0	0
X - S	TAA	0	0	0	0	0	0	0	0	0	0	0	0	0	0	0
X - S	TAG	0	0	0	0	0	0	0	0	0	0	0	0	0	0	0
X - S	TGA	0	0	0	0	0	0	0	0	0	0	0	0	0	0	0
X - W	TAA	0	0	0	0	0	0	0	0	0	0	0	0	0	0
X - W	TAG	0	0	0	0	0	0	0	0	0	0	0	0	0	0
X - W	TGA	0	0	0	0	0	0	0	0	0	0	0	0	0	0
[truncated: 4 more columns]

## Sheet: absent
	TTT(2)	TTC	TTA	TTG	CTT	CTC	CTA	CTG	ATT	ATC	ATA	ATG	GTT	GTC	GTA	GTG	TAT	TAC	TAA	TAG	CAT	CAC	CAA	CAG	AAT	AAC	AAA	AAG	GAT	GAC	GAA	GAG	TCT	TCC	TCA	TCG	CCT	CCC	CCA	CCG	ACT	ACC	ACA	ACG	GCT	GCC	GCA	GCG	TGT
TTT(1)	0	0	0	0	0	0	0	0	0	0	0	0	0	0	0	0	0	0	0	1	0	0	0	0	0	0	0	0	0	0	0	0	0	0	0	0	0	0	0	0	0	0	0	0	0	0	0	0	0
TTC	0	0	0	0	0	0	0	0	0	0	0	0	0	0	0	0	0	0	0	0	0	0	0	0	0	0	0	0	0	0	0	0	0	0	0	0	0	0	0	0	0	0	0	0	0	0	0	0	0
TTA	0	0	0	0	0	0	0	0	0	0	0	0	0	0	0	0	0	0	1	1	0	0	0	0	0	0	0	0	0	0	0	0	0	0	0	0	0	0	0	0	0	0	0	0	0	0	0	0	0
TTG	0	0	0	0	0	0	0	0	0	0	0	0	0	0	0	0	0	0	0	0	0	0	0	0	0	0	0	0	0	0	0	0	0	0	0	0	0	0	0	0	0	0	0	0	0	0	0	0	0
CTT	0	0	0	0	0	0	0	0	0	0	0	0	0	0	0	0	0	0	1	1	0	0	0	0	0	0	0	0	0	0	0	0	0	0	0	0	0	0	0	0	0	0	0	0	0	0	0	0	0
CTC	0	0	0	0	0	0	0	0	0	0	0	0	0	0	0	0	0	0	1	1	0	0	0	0	0	0	0	0	0	0	0	0	0	0	0	0	0	0	0	0	0	0	0	0	0	0	0	0	0
CTA	0	0	0	0	0	0	0	0	0	0	0	0	0	0	0	0	0	0	1	1	0	0	0	0	0	0	0	0	0	0	0	0	0	0	0	0	0	0	0	0	0	0	0	0	0	0	0	0	0
CTG	0	0	0	0	0	0	0	0	0	0	0	0	0	0	0	0	0	0	0	0	0	0	0	0	0	0	0	0	0	0	0	0	0	0	0	0	0	0	0	0	0	0	0	0	0	0	0	0	0
ATT	0	0	0	0	0	0	0	0	0	0	0	0	0	0	0	0	0	0	0	0	0	0	0	0	0	0	0	0	0	0	0	0	0	0	0	0	0	0	0	0	0	0	0	0	0	0	0	0	0
ATC	0	0	0	0	0	0	0	0	0	0	0	0	0	0	0	0	0	0	0	0	0	0	0	0	0	0	0	0	0	0	0	0	0	0	0	0	0	0	0	0	0	0	0	0	0	0	0	0	0
ATA	0	0	0	0	0	0	0	0	0	0	0	0	0	0	0	0	0	0	0	1	0	0	0	0	0	0	0	0	0	0	0	0	0	0	0	0	0	0	0	0	0	0	0	0	0	0	0	0	0
ATG	0	0	0	0	0	0	0	0	0	0	0	0	0	0	0	0	0	0	1	1	0	0	0	0	0	0	0	0	0	0	0	0	0	0	0	0	0	0	0	0	0	0	0	0	0	0	0	0	0
GTT	0	0	0	0	0	0	0	0	0	0	0	0	0	0	0	0	0	0	0	1	0	0	0	0	0	0	0	0	0	0	0	0	0	0	0	0	0	0	0	0	0	0	0	0	0	0	0	0	0
GTC	0	0	0	0	0	0	0	0	0	0	0	0	0	0	0	0	0	0	1	0	0	0	0	0	0	0	0	0	0	0	0	0	0	0	0	0	0	0	0	0	0	0	0	0	0	0	0	0	0
GTA	0	0	0	0	0	0	0	0	0	0	0	0	0	0	0	0	0	0	1	0	0	0	0	0	0	0	0	0	0	0	0	0	0	0	0	0	0	0	0	0	0	0	0	0	0	0	0	0	0
GTG	0	0	0	0	0	0	0	0	0	0	0	0	0	0	0	0	0	0	0	0	0	0	0	0	0	0	0	0	0	0	0	0	0	0	0	0	0	0	0	0	0	0	0	0	0	0	0	0	0
TAT	0	0	0	0	0	0	0	0	0	0	0	0	0	0	0	0	0	0	0	0	0	0	0	0	0	0	0	0	0	0	0	0	0	0	0	0	0	0	0	0	0	0	0	0	0	0	0	0	0
TAC	0	0	0	0	0	0	0	0	0	0	0	0	0	0	0	0	0	0	1	0	0	0	0	0	0	0	0	0	0	0	0	0	0	0	0	0	0	0	0	0	0	0	0	0	0	0	0	0	0
TAA	1	1	1	1	1	1	1	1	1	1	1	1	1	1	1	1	1	1	1	1	1	1	1	1	1	1	1	1	1	1	1	1	1	1	1	1	1	1	1	1	1	1	1	1	1	1	1	1	1
TAG	1	1	1	1	1	1	1	1	1	1	1	1	1	1	1	1	1	1	1	1	1	1	1	1	1	1	1	1	1	1	1	1	1	1	1	1	1	1	1	1	1	1	1	1	1	1	1	1	1
CAT	0	0	0	0	0	0	0	0	0	0	0	0	0	0	0	0	0	0	0	1	0	0	0	0	0	0	0	0	0	0	0	0	0	0	0	0	0	0	0	0	0	0	0	0	0	0	0	0	0
CAC	0	0	0	0	0	0	0	0	0	0	0	0	0	0	0	0	0	0	0	0	0	0	0	0	0	0	0	0	0	0	0	0	0	0	0	0	0	0	0	0	0	0	0	0	0	0	0	0	0
CAA	0	0	0	0	0	0	0	0	0	0	0	0	0	0	0	0	0	0	1	1	0	0	0	0	0	0	0	0	0	0	0	0	0	0	0	0	0	0	0	0	0	0	0	0	0	0	0	0	0
CAG	0	0	0	0	0	0	0	0	0	0	0	0	0	0	0	0	0	0	1	0	0	0	0	0	0	0	0	0	0	0	0	0	0	0	0	0	0	0	0	0	0	0	0	0	0	0	0	0	0
AAT	0	0	0	0	0	0	0	0	0	0	0	0	0	0	0	0	0	0	1	1	0	0	0	0	0	0	0	0	0	0	0	0	0	0	0	0	0	0	0	0	0	0	0	0	0	0	0	0	0
AAC	0	0	0	0	0	0	0	0	0	0	0	0	0	0	0	0	0	0	0	1	0	0	0	0	0	0	0	0	0	0	0	0	0	0	0	0	0	0	0	0	0	0	0	0	0	0	0	0	0
AAA	0	0	0	0	0	0	0	0	0	0	0	0	0	0	0	0	0	0	0	1	0	0	0	0	0	0	0	0	0	0	0	0	0	0	0	0	0	0	0	0	0	0	0	0	0	0	0	0	0
AAG	0	0	0	0	0	0	0	0	0	0	0	0	0	0	0	0	0	0	0	1	0	0	0	0	0	0	0	0	0	0	0	0	0	0	0	0	0	0	0	0	0	0	0	0	0	0	0	0	0
GAT	0	0	0	0	0	0	0	0	0	0	0	0	0	0	0	0	0	0	1	1	0	0	0	0	0	0	0	0	0	0	0	0	0	0	0	0	0	0	0	0	0	0	0	0	0	0	0	0	0
GAC	0	0	0	0	0	0	0	0	0	0	0	0	0	0	0	0	0	0	1	0	0	0	0	0	0	0	0	0	0	0	0	0	0	0	0	0	0	0	0	0	0	0	0	0	0	0	0	0	0
GAA	0	0	0	0	0	0	0	0	0	0	0	0	0	0	0	0	0	0	1	0	0	0	0	0	0	0	0	0	0	0	0	0	0	0	0	0	0	0	0	0	0	0	0	0	0	0	0	0	0
GAG	0	0	0	0	0	0	0	0	0	0	0	0	0	0	0	0	0	0	1	1	0	0	0	0	0	0	0	0	0	0	0	0	0	0	0	0	0	0	0	0	0	0	0	0	0	0	0	0	0
TCT	0	0	0	0	0	0	0	0	0	0	0	0	0	0	0	0	0	0	1	1	0	0	0	0	0	0	0	0	0	0	0	0	0	0	0	0	0	0	0	0	0	0	0	0	0	0	0	0	0
TCC	0	0	0	0	0	0	0	0	0	0	0	0	0	0	0	0	0	0	1	1	0	0	0	0	0	0	0	0	0	0	0	0	0	0	0	0	0	0	0	0	0	0	0	0	0	0	0	0	0
TCA	0	0	0	0	0	0	0	0	0	0	0	0	0	0	0	0	0	0	1	1	0	0	0	0	0	0	0	0	0	0	0	0	0	0	0	0	0	0	0	0	0	0	0	0	0	0	0	0	0
TCG	0	0	0	0	0	0	0	0	0	0	0	0	0	0	0	0	0	0	0	1	0	0	0	0	0	0	0	0	0	0	0	0	0	0	0	0	0	0	0	0	0	0	0	0	0	0	0	0	0
CCT	0	0	0	0	0	0	0	0	0	0	0	0	0	0	0	0	0	0	1	1	0	0	0	0	0	0	0	0	0	0	0	0	0	0	0	0	0	0	0	0	0	0	0	0	0	0	0	0	0
CCC	0	0	0	0	0	0	0	0	0	0	0	0	0	0	0	0	0	0	0	1	0	0	0	0	0	0	0	0	0	0	0	0	0	0	0	0	0	0	0	0	0	0	0	0	0	0	0	0	0
CCA	0	0	0	0	0	0	0	0	0	0	0	0	0	0	0	0	0	0	1	1	0	0	0	0	0	0	0	0	0	0	0	0	0	0	0	0	0	0	0	0	0	0	0	0	0	0	0	0	0
CCG	0	0	0	0	0	0	0	0	0	0	0	0	0	0	0	0	0	0	1	1	0	0	0	0	0	0	0	0	0	0	0	0	0	0	0	0	0	0	0	0	0	0	0	0	0	0	0	0	0
ACT	0	0	0	0	0	0	0	0	0	0	0	0	0	0	0	0	0	0	0	0	0	0	0	0	0	0	0	0	0	0	0	0	0	0	0	0	0	0	0	0	0	0	0	0	0	0	0	0	0
ACC	0	0	0	0	0	0	0	0	0	0	0	0	0	0	0	0	0	0	1	1	0	0	0	0	0	0	0	0	0	0	0	0	0	0	0	0	0	0	0	0	0	0	0	0	0	0	0	0	0
ACA	0	0	0	0	0	0	0	0	0	0	0	0	0	0	0	0	0	0	1	1	0	0	0	0	0	0	0	0	0	0	0	0	0	0	0	0	0	0	0	0	0	0	0	0	0	0	0	0	0
ACG	0	0	0	0	0	0	0	0	0	0	0	0	0	0	0	0	0	0	0	0	0	0	0	0	0	0	0	0	0	0	0	0	0	0	0	0	0	0	0	0	0	0	0	0	0	0	0	0	0
GCT	0	0	0	0	0	0	0	0	0	0	0	0	0	0	0	0	0	0	1	1	0	0	0	0	0	0	0	0	0	0	0	0	0	0	0	0	0	0	0	0	0	0	0	0	0	0	0	0	0
GCC	0	0	0	0	0	0	0	0	0	0	0	0	0	0	0	0	0	0	1	0	0	0	0	0	0	0	0	0	0	0	0	0	0	0	0	0	0	0	0	0	0	0	0	0	0	0	0	0	0
GCA	0	0	0	0	0	0	0	0	0	0	0	0	0	0	0	0	0	0	1	1	0	0	0	0	0	0	0	0	0	0	0	0	0	0	0	0	0	0	0	0	0	0	0	0	0	0	0	0	0
GCG	0	0	0	0	0	0	0	0	0	0	0	0	0	0	0	0	0	0	1	1	0	0	0	0	0	0	0	0	0	0	0	0	0	0	0	0	0	0	0	0	0	0	0	0	0	0	0	0	0
TGT	0	0	0	0	0	0	0	0	0	0	0	0	0	0	0	0	0	0	1	0	0	0	0	0	0	0	0	0	0	0	0	0	0	0	0	0	0	0	0	0	0	0	0	0	0	0	0	0	0
TGC	0	0	0	0	0	0	0	0	0	0	0	0	0	0	0	0	0	0	1	1	0	0	0	0	0	0	0	0	0	0	0	0	0	0	0	0	0	0	0	0	0	0	0	0	0	0	0	0	0
TGA	1	1	1	1	1	1	1	1	1	1	1	1	1	1	1	1	1	1	1	1	1	1	1	1	1	1	1	1	1	1	1	1	1	1	1	1	1	1	1	1	1	1	1	1	1	1	1	1	1
TGG	0	0	0	0	0	0	0	0	0	0	0	0	0	0	0	0	0	0	0	0	0	0	0	0	0	0	0	0	0	0	0	0	0	0	0	0	0	0	0	0	0	0	0	0	0	0	0	0	0
CGT	0	0	0	0	0	0	0	0	0	0	0	0	0	0	0	0	0	0	1	1	0	0	0	0	0	0	0	0	0	0	0	0	0	0	0	0	0	0	0	0	0	0	0	0	0	0	0	0	0
CGC	0	0	0	0	0	0	0	0	0	0	0	0	0	0	0	0	0	0	1	0	0	0	0	0	0	0	0	0	0	0	0	0	0	0	0	0	0	0	0	0	0	0	0	0	0	0	0	0	0
CGA	0	0	0	0	0	0	0	0	0	0	0	0	0	0	0	0	0	0	1	1	0	0	0	0	0	0	0	0	0	0	0	0	0	0	0	0	0	0	0	0	0	0	0	0	0	0	0	0	0
CGG	0	0	0	0	0	0	0	0	0	0	0	0	0	0	0	0	0	0	0	0	0	0	0	0	0	0	0	0	0	0	0	0	0	0	0	0	0	0	0	0	0	0	0	0	0	0	0	0	0
AGT	0	0	0	0	0	0	0	0	0	0	0	0	0	0	0	0	0	0	1	1	0	0	0	0	0	0	0	0	0	0	0	0	0	0	0	0	0	0	0	0	0	0	0	0	0	0	0	0	0
AGC	0	0	0	0	0	0	0	0	0	0	0	0	0	0	0	0	0	0	1	0	0	0	0	0	0	0	0	0	0	0	0	0	0	0	0	0	0	0	0	0	0	0	0	0	0	0	0	0	0
AGA	0	0	0	0	0	0	0	0	0	0	0	0	0	0	0	0	0	0	1	1	0	0	0	0	0	0	0	0	0	0	0	0	0	0	0	0	0	0	0	0	0	0	0	0	0	0	0	0	0
AGG	0	0	0	0	0	0	0	0	0	0	0	0	0	0	0	0	0	0	1	1	0	0	0	0	0	0	0	0	0	0	0	0	0	0	0	0	0	0	0	0	0	0	0	0	0	0	0	0	0
GGT	0	0	0	0	0	0	0	0	0	0	0	0	0	0	0	0	0	0	1	0	0	0	0	0	0	0	0	0	0	0	0	0	0	0	0	0	0	0	0	0	0	0	0	0	0	0	0	0	0
GGC	0	0	0	0	0	0	0	0	0	0	0	0	0	0	0	0	0	0	0	0	0	0	0	0	0	0	0	0	0	0	0	0	0	0	0	0	0	0	0	0	0	0	0	0	0	0	0	0	0
GGA	0	0	0	0	0	0	0	0	0	0	0	0	0	0	0	0	0	0	1	1	0	0	0	0	0	0	0	0	0	0	0	0	0	0	0	0	0	0	0	0	0	0	0	0	0	0	0	0	0
GGG	0	0	0	0	0	0	0	0	0	0	0	0	0	0	0	0	0	0	0	1	0	0	0	0	0	0	0	0	0	0	0	0	0	0	0	0	0	0	0	0	0	0	0	0	0	0	0	0	0
[truncated: 15 more columns]

## Sheet: pair order
Weak:Intermediate	W:I	AVE	0.00029796	StdDev	0.000184937
0.000239431	0.000290607	0.000188255	0.000374682	0.000478862	0.000429514	0.000171806	0.000703672	0.000188255	0.000217499	0.000131596	0.000195566	0.000515417	0.000623252	0.000652496	0.000710983	0.000210188	0.000210188	0.000303401	9.50414e-05	0.000162667	0.000204705	0.000193738	9.32137e-05	0.00014439	0.000255881	0.000314368	6.03147e-05	0.00010418	0.000151701	0.000140734
0.000343611	0.000427686	0.000310712	0.00058487	0.000201049	0.000254053	8.04196e-05	0.000445963	0.000325334	0.000475207	0.000265019	0.000292435	0.000177289	0.000233948	0.000186427	0.000188255	0.000226637	0.000237603	0.000257708	0.00014439	0.000403926	0.000488001	0.000471552	0.000281469	0.000201049	0.000301574	0.000380166	0.000138907	0.000188255	0.000215671	0.000241259
9.1386e-05	0.000149873	0.000129768	0.000160839	0.000151701	0.000146218	0.000102352	0.000252225	9.68691e-05	0.000100525	0.000126113	9.32137e-05	0.000122457	0.000137079	0.000159012	0.000182772	8.40751e-05	8.95582e-05	0.000116974	3.47267e-05	0.000100525	0.000164495	0.000221154	5.8487e-05	6.39702e-05	4.93484e-05	0.000133424	4.5693e-05	8.95582e-05	0.000106008	8.40751e-05
0.000347267	0.000356405	0.000274158	0.000559282	0.000473379	0.000402098	0.00020836	0.000692706	0.000148045	0.000215671	0.000222982	0.000303401	0.000413065	0.000519072	0.000679912	0.000570248	0.000206532	0.000233948	0.000277813	0.000131596	0.000308885	0.000334473	0.000436825	0.000199221	0.000246742	0.000202877	0.000425859	0.000259536	0.000212015	0.000327162	0.000243087
0.000250398	0.000307057	0.000226637	0.000367372	0.000286952	0.000413065	0.000131596	0.000590353	0.000138907	0.000173633	0.0001846	0.000197394	0.000553799	0.000798713	0.000615941	0.000634219	0.000193738	0.000188255	0.000213843	8.95582e-05	0.000153528	0.000191911	0.000182772	8.59028e-05	0.000169978	0.000195566	0.000292435	0.000102352	0.000115146	0.000171806	0.000190083
0.000323506	0.000369199	0.000263192	0.000530039	0.00023212	0.000254053	9.86968e-05	0.000431342	0.000175461	0.000224809	0.000363716	0.000350922	0.000212015	0.000268675	0.000193738	0.000261364	0.000202877	0.000177289	0.000292435	0.000191911	0.000473379	0.000645185	0.000641529	0.000374682	0.000199221	0.000252225	0.000453274	0.000246742	0.000301574	0.000316195	0.000339956
0.000137079	0.000175461	0.000157184	0.000356405	0.000261364	0.000241259	0.000206532	0.000570248	0.00012794	0.00020836	0.00020836	0.000190083	0.000297918	0.000350922	0.0003363	0.000425859	0.000151701	0.000173633	0.000292435	9.86968e-05	0.000283296	0.000338128	0.000542833	0.000230293	0.000100525	0.000129768	0.000213843	0.000109663	0.000135251	0.000201049	0.000210188
0.00041672	0.000475207	0.000334473	0.000731088	0.000570248	0.000447791	0.000378338	0.000860856	0.000160839	0.000206532	0.000339956	0.000407581	0.000771297	0.000771297	0.00101804	0.000886444	0.000294263	0.000277813	0.000469724	0.000166322	0.000575732	0.000588526	0.000668945	0.000396615	0.000358233	0.000369199	0.00118071	0.000274158	0.000303401	0.00039296	0.000301574
0.000133424	0.000219326	0.00014439	0.000255881	0.000275986	0.000356405	0.000151701	0.000449619	0.000175461	0.000171806	0.000157184	0.00016815	0.000321679	0.000350922	0.000478862	0.000509934	0.000138907	0.000137079	0.000148045	6.03147e-05	9.68691e-05	0.000135251	0.000126113	4.93484e-05	9.32137e-05	0.000124285	0.000190083	7.49365e-05	5.48316e-05	0.000109663	0.000116974
0.000228465	0.000323506	0.000213843	0.000391132	0.000159012	0.000274158	8.04196e-05	0.000405754	0.000347267	0.000363716	0.000310712	0.000330817	0.000107835	0.000199221	0.00016815	0.000250398	0.000173633	0.000224809	0.000235776	0.000115146	0.000339956	0.000447791	0.000422203	0.000255881	0.000221154	0.000254053	0.000316195	0.000148045	0.000171806	0.000257708	0.000307057
0.000166322	0.000171806	0.000131596	0.000277813	0.000286952	0.000281469	0.000157184	0.000575732	0.000120629	0.000140734	0.000160839	0.000148045	0.000466068	0.000573904	0.000742054	0.000736571	0.000113319	0.000160839	0.000246742	7.67642e-05	0.000100525	0.000164495	0.000138907	4.5693e-05	0.000133424	0.000109663	0.000429514	9.50414e-05	0.000131596	0.000212015	0.000169978
0.000263192	0.000270502	0.000243087	0.000381993	0.000171806	0.000244914	8.77305e-05	0.000383821	0.000213843	0.00027233	0.000299746	0.000297918	0.000199221	0.000283296	0.000210188	0.000323506	0.000159012	0.000263192	0.000323506	0.000133424	0.000358233	0.000639702	0.000464241	0.000239431	0.000146218	0.000239431	0.000588526	0.000201049	0.000270502	0.000438653	0.000350922
0.000275986	0.000305229	0.000206532	0.000528211	0.000570248	0.00062508	0.000244914	0.000970519	0.000349094	0.000350922	0.000451447	0.000381993	0.000500795	0.000526383	0.00081699	0.000742054	0.000138907	0.000164495	0.000339956	8.77305e-05	0.000409409	0.000530039	0.000643357	0.000219326	0.000239431	0.000241259	0.000489829	0.000219326	0.000274158	0.000541005	0.000350922
0.000341783	0.000361888	0.000265019	0.000473379	0.000621425	0.000645185	0.00028878	0.000899238	0.000263192	0.000195566	0.000308885	0.000385649	0.000451447	0.000707327	0.000818818	0.000667118	0.000180944	0.000195566	0.000241259	8.04196e-05	0.000434997	0.000634219	0.000630563	0.000318023	0.000263192	0.000222982	0.000486173	0.000369199	0.000372855	0.000718294	0.000553799
Tests to check if the mean frequency			0.000300491	1		T-TEST	0.697147	T<Alpha?	no	ALPHA	0.05
varies with order of codons in pair			0.00029796	1		F-TEST	0.132551	variance?	similar
Intermediate:Weak	I:W	AVE	0.000303022	StdDev	0.000198785
0.000217499	0.000235776	0.000126113	0.000316195	0.000316195	0.000374682	0.000151701	0.000433169	0.000155356	0.000259536	6.03147e-05	0.000204705	0.000394787	0.000334473	0.000164495	0.000403926	0.000146218	0.000190083	9.50414e-05	0.000221154	0.000219326	0.00028878	0.000109663	0.000259536	0.000155356	0.000142562	7.31088e-05	0.000133424	0.000151701	0.000173633	6.39702e-05	0.000206532
0.000343611	0.000286952	0.000140734	0.000438653	0.000387476	0.000347267	0.000204705	0.000550143	0.000204705	0.000285124	9.1386e-05	0.000277813	0.000564765	0.000562938	0.000265019	0.000687222	0.000166322	0.000202877	9.1386e-05	0.000257708	0.000307057	0.000350922	0.000149873	0.00039296	0.000230293	0.000219326	8.77305e-05	0.000321679	0.000193738	0.000255881	0.000115146	0.000308885
0.000137079	0.000140734	6.94533e-05	0.000217499	0.00012794	0.000146218	6.21425e-05	0.000179116	0.000126113	0.00014439	0.000109663	0.000252225	0.000409409	0.000403926	0.000166322	0.000433169	0.000149873	0.000171806	8.77305e-05	0.000285124	0.000257708	0.000290607	8.22474e-05	0.000325334					0.000206532	0.000228465	8.95582e-05	0.000279641
0.000321679	0.000369199	0.000169978	0.000477035	0.000647013	0.000767642	0.000197394	0.000849889	0.000149873	0.000193738	0.000100525	0.000268675	0.000663462	0.000530039	0.000149873	0.000500795	8.40751e-05	0.000122457	2.55881e-05	0.00012794	0.000177289	0.000233948	8.04196e-05	0.000190083	0.000458758	0.000458758	0.000213843	0.000612286	0.000259536	0.000296091	8.95582e-05	0.000292435
0.000151701	0.000197394	0.000133424	0.00024857	0.000193738	0.000233948	0.000138907	0.000323506	7.85919e-05	8.22474e-05	7.31088e-05	0.000126113	0.000193738	0.000212015	0.000193738	0.000246742	0.000100525	0.000157184	0.000116974	0.000186427	0.000137079	0.00024857	0.000160839	0.000255881	6.03147e-05	6.57979e-05	6.03147e-05	6.39702e-05	9.32137e-05	0.000116974	0.000113319	0.000155356
0.00041672	0.000541005	0.000372855	0.000782264	0.000555627	0.000736571	0.000451447	0.000943103	0.0001846	0.000254053	0.000151701	0.000374682	0.000773125	0.000986968	0.000656151	0.000966863	0.000325334	0.000354578	0.000224809	0.000403926	0.000498967	0.000747537	0.000398443	0.000849889	0.000177289	0.000235776	0.000171806	0.000244914	0.000296091	0.000285124	0.000222982	0.000427686
0.000202877	0.000160839	0.000197394	0.000339956	0.000124285	0.000153528	0.000166322	0.000217499	0.000210188	0.000164495	0.000199221	0.00041672	0.000398443	0.000447791	0.000365544	0.00083344	0.000222982	0.000235776	0.000243087	0.000434997	0.000241259	0.000286952	0.000286952	0.000555627					0.000217499	0.00024857	0.000190083	0.000562938
0.000409409	0.000424031	0.000338128	0.000594009	0.000478862	0.000524555	0.000381993	0.00091386	0.000197394	0.000296091	0.000195566	0.00041672	0.000418548	0.000509934	0.000394787	0.000976002	9.86968e-05	0.000102352	8.40751e-05	0.000151701	0.000157184	0.000135251	9.86968e-05	0.000226637	0.000445963	0.000433169	0.000383821	0.00115695	0.000219326	0.000224809	0.000201049	0.000420375
0.000148045	0.000182772	7.31088e-05	0.000115146	0.000160839	0.000318023	8.95582e-05	0.000135251	0.000131596	0.000157184	0.000129768	0.000266847	0.000193738	0.000334473	0.000195566	0.000358233	0.000111491	0.000177289	0.000173633	0.000265019	0.000321679	0.000354578	0.000314368	0.000414892	0.000321679	0.000354578	0.000314368	0.000414892	0.000372855	0.000173633	0.000213843	0.000115146	0.000202877
0.000191911	0.000239431	0.000224809	0.000275986	0.000199221	0.00035275	0.000308885	0.000477035	0.000195566	0.000265019	0.000202877	0.000371027	0.000356405	0.000447791	0.000354578	0.000429514	0.000159012	0.000199221	0.000120629	0.000120629	0.00035275	0.000438653	0.000186427	0.000243087	0.00035275	0.000438653	0.000186427	0.000243087	0.000385649	0.000254053	0.000294263	0.000228465	0.000226637
0.000129768	0.000180944	0.000199221	0.000202877	0.000177289	0.000235776	0.000274158	0.000325334	6.57979e-05	0.00010418	0.000137079	0.000179116	0.000120629	0.000191911	0.000243087	0.000290607	0.000113319	0.000126113	0.000160839	0.000204705	0.000202877	0.000142562	0.000230293	0.000217499	7.31088e-05	0.000115146	0.000113319	0.00016815	9.32137e-05	0.000106008	0.000160839	0.000148045
0.000328989	0.000445963	0.000389304	0.000464241	0.00048069	0.000553799	0.000458758	0.000749365	0.000206532	0.000338128	0.000332645	0.000403926	0.000425859	0.000749365	0.000718294	0.000831612	0.000182772	0.000286952	0.000263192	0.000294263	0.000389304	0.000566593	0.00060132	0.000628735	0.000169978	0.000246742	0.000332645	0.000305229	0.000257708	0.000338128	0.000270502	0.000350922
0.00016815	0.000202877	0.000310712	0.000246742	0.000153528	0.000151701	0.000303401	0.000286952	0.000193738	0.000263192	0.000383821	0.000325334	0.000509934	0.000581215	0.000908376	0.000771297	0.000255881	0.000233948	0.000424031	0.000372855	0.000221154	0.000296091	0.000663462	0.000533694					0.000261364	0.000334473	0.000325334	0.000407581
0.000341783	0.00037651	0.000590353	0.000550143	0.000403926	0.000553799	0.00081699	0.000917515	0.00016815	0.000244914	0.000365544	0.000451447	0.000475207	0.000603147	0.000915687	0.00104728	6.39702e-05	7.85919e-05	0.000129768	0.000133424	0.000115146	0.000140734	0.000270502	0.000252225	0.00056111	0.000877305	0.000806024	0.00081699	0.000243087	0.000334473	0.000663462	0.000599492
Strong:Intermediate	S:I	AVE	0.000244789	StdDev	0.000171087
0.000155356	0.000190083	0.000115146	0.000197394	0.000235776	0.000268675	0.000175461	0.000394787	0.000140734	9.50414e-05	0.000162667	0.000148045	0.000318023	0.000358233	0.00048069	0.000542833	0.000122457	0.000131596	0.000186427	0.000100525	0.000164495	0.000162667	0.000133424	7.31088e-05	0.000115146	0.000202877	0.000279641	0.000131596	0.000118802	0.000122457	0.000180944
0.000186427	0.000182772	0.000124285	0.000246742	0.00016815	0.000155356	8.77305e-05	0.000268675	0.000115146	0.000153528	0.000206532	0.000215671	0.000109663	0.000175461	0.000182772	0.000259536	0.000138907	0.000159012	0.000169978	8.40751e-05	0.000321679	0.000328989	0.000334473	0.000191911	0.000113319	0.000146218	0.000307057	0.000120629	0.000157184	0.000197394	0.000204705
0.000155356	0.000171806	0.000159012	0.000250398	0.000334473	0.000325334	0.000169978	0.000645185	0.000171806	0.000157184	0.000252225	0.000212015	0.000343611	0.000330817	0.000621425	0.000551971	0.00024857	0.000197394	0.000274158	0.000120629	0.000343611	0.000316195	0.000502623	0.000201049	0.000160839	0.000191911	0.000484346	0.00012794	0.00016815	0.000228465	0.000188255
9.50414e-05	9.32137e-05	7.67642e-05	0.000228465	0.000164495	0.000153528	0.000100525	0.000268675	6.21425e-05	8.59028e-05	9.1386e-05	9.50414e-05	0.000116974	0.000199221	0.000259536	0.000281469	0.000107835	6.39702e-05	7.1281e-05	5.48316e-05	0.000124285	0.000169978	0.000113319	0.000102352	7.67642e-05	9.68691e-05	0.000204705	7.31088e-05	7.67642e-05	8.04196e-05	8.77305e-05
0.000400271	0.000477035	0.000307057	0.000562938	0.00060132	0.000610458	0.000265019	0.000946759	0.000222982	0.000213843	0.000263192	0.000332645	0.000467896	0.000716466	0.000776781	0.000813335	0.00028878	0.000255881	0.000339956	0.000221154	0.000305229	0.000301574	0.000301574	0.000151701	0.000294263	0.000279641	0.000685395	0.000286952	0.000243087	0.000296091	0.000323506
0.00041672	0.000451447	0.000275986	0.000641529	0.000350922	0.000349094	0.000177289	0.00058487	0.000230293	0.000290607	0.000385649	0.000449619	0.000226637	0.000338128	0.000250398	0.000367372	0.000230293	0.000277813	0.000330817	0.000186427	0.000656151	0.000647013	0.000615941	0.000475207	0.000179116	0.000228465	0.000511761	0.00028878	0.000325334	0.000378338	0.000308885
0.000175461	0.000257708	0.000204705	0.000431342	0.000436825	0.000453274	0.000239431	0.000829785	0.00016815	0.000137079	0.00023212	0.000268675	0.0003363	0.000374682	0.000447791	0.000498967	0.000226637	0.000210188	0.000334473	0.000124285	0.000307057	0.000371027	0.000491656	0.000212015	0.000138907	0.000171806	0.000466068	0.000180944	0.000197394	0.000243087	0.000160839
0.000173633	0.000212015	0.000116974	0.000371027	0.000239431	0.00024857	0.000140734	0.000442308	9.68691e-05	0.000140734	0.000159012	0.000191911	0.000195566	0.000259536	0.000261364	0.000323506	0.000159012	0.000118802	0.00012794	0.000116974	0.000140734	0.000199221	0.000191911	0.000157184	0.000129768	0.000164495	0.000354578	0.000115146	0.000155356	0.000148045	0.00012794
7.49365e-05	0.000113319	3.65544e-05	8.77305e-05	0.00012794	0.000177289	6.94533e-05	0.000277813	5.11761e-05	6.21425e-05	7.31088e-05	6.03147e-05	0.000202877	0.0003363	0.000219326	0.000310712	5.66593e-05	9.86968e-05	6.57979e-05	3.47267e-05	5.48316e-05	7.49365e-05	4.75207e-05	3.28989e-05	6.21425e-05	8.22474e-05	0.000122457	5.30039e-05	7.85919e-05	8.04196e-05	0.000138907
0.000122457	0.000149873	0.000116974	0.000179116	0.000111491	0.000188255	4.38653e-05	0.000210188	9.32137e-05	9.86968e-05	0.000106008	0.000129768	0.000116974	0.000142562	0.000111491	0.000160839	0.000129768	0.000118802	0.00014439	9.32137e-05	0.000138907	0.000206532	0.000137079	0.00012794	0.000111491	0.000115146	0.00016815	0.000102352	0.000122457	0.000155356	0.000179116
4.93484e-05	7.67642e-05	5.11761e-05	0.000131596	0.000142562	0.000126113	5.11761e-05	0.000259536	5.66593e-05	6.39702e-05	5.48316e-05	6.76256e-05	0.000149873	0.000180944	0.000129768	0.000210188	7.85919e-05	7.49365e-05	0.00012794	5.11761e-05	9.32137e-05	0.000118802	0.000122457	6.57979e-05	3.47267e-05	7.85919e-05	0.000120629	7.49365e-05	8.77305e-05	9.32137e-05	7.31088e-05
0.000126113	0.000111491	8.22474e-05	0.000188255	0.000157184	0.000162667	8.22474e-05	0.000237603	7.1281e-05	8.59028e-05	8.22474e-05	0.000109663	0.000122457	0.000157184	0.000153528	0.000169978	6.94533e-05	7.49365e-05	0.000109663	9.1386e-05	0.000124285	0.000116974	0.000111491	8.77305e-05	8.59028e-05	9.86968e-05	0.000124285	7.67642e-05	0.000126113	0.000133424	0.000142562
0.000230293	0.000230293	0.000131596	0.000250398	0.000436825	0.000334473	0.000171806	0.000615941	0.000201049	0.00016815	0.000142562	0.000186427	0.000462413	0.000577559	0.00056111	0.000707327	0.000215671	0.000190083	0.000277813	0.000100525	0.000138907	0.00016815	0.000151701	8.77305e-05	0.000212015	0.000215671	0.00050445	0.000195566	0.000217499	0.000263192	0.000281469
0.000263192	0.000363716	0.000250398	0.000387476	0.000283296	0.000361888	0.00010418	0.000464241	0.00016815	0.000279641	0.000235776	0.000294263	0.000188255	0.000305229	0.000230293	0.000275986	0.000286952	0.00024857	0.000369199	0.000166322	0.000409409	0.000367372	0.000403926	0.000308885	0.000277813	0.000255881	0.000678084	0.000279641	0.000347267	0.000338128	0.000356405
0.000328989	0.000316195	0.000297918	0.000562938	0.000773125	0.00066529	0.000319851	0.00119533	0.000290607	0.000294263	0.000283296	0.00039296	0.000606803	0.000679912	0.000884616	0.000952242	0.000266847	0.000228465	0.000414892	0.000135251	0.00049714	0.000530039	0.000707327	0.000328989	0.000343611	0.000259536	0.000859028	0.000383821	0.000581215	0.000732915	0.000471552
0.000255881	0.000268675	0.000153528	0.000387476	0.000383821	0.000381993	0.000226637	0.000546488	0.000171806	0.00020836	0.000190083	0.000283296	0.000398443	0.000424031	0.000535522	0.000553799	0.000217499	0.000159012	0.000237603	0.000157184	0.000285124	0.000281469	0.000318023	0.00020836	0.000233948	0.000204705	0.000458758	0.000239431	0.000292435	0.000530039	0.000398443
			0.000243217	1		T-TEST	0.76496	T<Alpha?	no	ALPHA	0.05
			0.000244789	1		F-TEST	0.127799	variance?	similar
Intermediate:Strong	I:S	AVE	0.000241646	StdDev	0.000159758
0.000202877	0.000201049	0.000197394	0.000113319	0.000305229	0.000250398	0.000445963	0.000166322	0.000179116	0.000120629	0.000213843	0.000111491	0.000210188	0.000201049	0.000360061	0.00014439	0.000151701	0.00014439	0.000226637	6.39702e-05	0.000250398	0.000265019	0.000413065	0.000148045	0.000157184	0.000171806	0.000210188	7.1281e-05	0.000124285	6.03147e-05	0.000124285	5.11761e-05
0.000197394	0.000228465	0.000237603	0.000137079	0.000307057	0.000277813	0.000274158	0.000173633	0.000153528	0.000122457	0.000275986	0.000115146	0.000372855	0.000363716	0.000434997	0.000230293	0.000157184	0.000153528	0.000162667	8.40751e-05	0.000283296	0.000266847	0.000354578	0.000179116	0.000199221	0.000259536	0.000265019	0.000122457	0.000118802	0.000122457	0.000159012	0.000100525
0.000115146	9.86968e-05	0.000239431	8.59028e-05	8.59028e-05	0.000131596	0.000191911	7.1281e-05	0.00014439	0.000131596	0.000255881	8.04196e-05	0.000323506	0.000347267	0.000570248	0.000201049	0.000149873	0.000157184	0.000250398	0.000100525	0.000246742	0.000222982	0.000513589	0.000151701					0.000193738	0.000148045	0.0003363	9.50414e-05
0.000213843	0.000246742	0.000303401	0.000124285	0.000296091	0.000332645	0.000407581	0.000233948	0.000137079	0.000140734	0.00020836	6.76256e-05	0.000237603	0.00028878	0.000360061	0.000188255	5.11761e-05	7.31088e-05	6.57979e-05	6.21425e-05	0.000126113	0.000182772	0.000199221	7.67642e-05	0.000239431	0.000224809	0.000310712	0.000122457	0.000146218	0.000148045	0.000175461	8.77305e-05
0.000407581	0.000339956	0.000235776	0.000148045	0.000473379	0.000509934	0.000328989	0.00024857	0.000354578	0.000411237	0.000254053	0.000122457	0.000385649	0.000445963	0.00035275	0.000177289	0.000292435	0.000235776	0.000190083	9.50414e-05	0.000431342	0.000402098	0.000301574	0.000153528	0.000268675	0.000250398	0.000594009	0.000310712	0.000213843	0.000224809	0.000142562
0.000241259	0.000261364	0.0001846	0.000159012	0.000277813	0.000316195	0.000157184	0.000195566	0.000191911	0.000233948	0.000148045	9.32137e-05	0.000286952	0.000371027	0.000252225	0.000212015	0.000146218	0.000138907	7.1281e-05	7.67642e-05	0.000244914	0.000279641	0.000201049	0.00012794	0.000153528	0.000186427	0.000385649	0.000157184	0.000179116	0.000160839	0.000115146
0.000332645	0.000350922	0.000310712	0.000171806	0.00031254	0.000290607	0.000274158	0.000120629	0.000321679	0.000259536	0.000265019	0.000126113	0.000626908	0.000716466	0.000614114	0.000321679	0.000343611	0.000305229	0.000354578	0.000210188	0.000603147	0.000535522	0.000650668	0.000285124	0.000217499	0.000142562	0.000407581	0.000372855	0.000394787	0.000356405	0.000164495
0.000694533	0.000714638	0.000626908	0.000396615	0.000946759	0.00092117	0.000758503	0.000548316	0.000323506	0.000263192	0.000297918	0.000180944	0.000734743	0.000674428	0.0005209	0.000433169	0.000237603	0.000201049	0.000169978	0.000116974	0.000389304	0.000369199	0.000325334	0.000193738	0.000124285	0.000122457	0.000303401	0.000369199	0.000328989	0.000244914	0.000153528
6.21425e-05	9.1386e-05	8.22474e-05	9.86968e-05	8.95582e-05	0.000137079	8.95582e-05	0.00010418	6.03147e-05	5.48316e-05	7.67642e-05	9.1386e-05	0.000106008	0.000137079	0.000137079	8.22474e-05	7.67642e-05	9.68691e-05	8.95582e-05	9.50414e-05	0.000131596	0.000135251	0.000131596	0.000107835	7.49365e-05	6.76256e-05	8.22474e-05	5.11761e-05	7.85919e-05	4.5693e-05	7.31088e-05
8.77305e-05	0.000126113	8.04196e-05	0.000122457	0.000109663	0.000182772	8.04196e-05	0.000120629	8.77305e-05	0.000100525	8.95582e-05	0.000138907	0.000140734	0.000169978	0.000122457	0.000169978	6.39702e-05	0.000111491	8.40751e-05	0.000116974	0.000153528	0.000169978	0.000155356	0.000169978	0.000133424	0.000131596	0.000148045	7.67642e-05	0.00012794	8.59028e-05	0.000126113
4.93484e-05	8.95582e-05	9.68691e-05	0.000100525	5.11761e-05	6.21425e-05	4.75207e-05	5.48316e-05	0.000142562	0.0001846	0.000138907	0.000157184	0.000138907	0.000155356	0.000140734	0.000191911	7.49365e-05	0.000126113	0.000113319	0.000122457	0.000124285	0.000133424	0.000149873	0.000149873	5.11761e-05	8.04196e-05	9.32137e-05	0.00010418	0.00012794	0.000113319	9.1386e-05
0.000122457	0.000179116	0.000111491	0.000210188	0.000155356	0.00028878	0.000140734	0.000237603	0.000166322	0.000153528	0.000155356	0.000219326	0.000159012	0.000235776	0.000164495	0.000212015	6.94533e-05	8.22474e-05	7.1281e-05	8.77305e-05	0.000133424	0.000135251	9.50414e-05	0.000118802	9.32137e-05	9.32137e-05	9.1386e-05	0.000138907	0.000149873	7.85919e-05	0.000113319
0.000332645	0.000424031	0.000670773	0.000429514	0.000374682	0.000491656	0.000795058	0.000477035	0.000257708	0.000283296	0.000467896	0.000219326	0.000424031	0.000508106	0.000901066	0.000542833	0.00024857	0.000270502	0.00048069	0.000275986	0.00039296	0.000411237	0.000657979	0.000325334	0.000345439	0.000431342	0.000283296	0.000301574	0.00028878	0.000720121	0.00039296
0.000175461	0.00023212	0.000319851	0.000233948	0.000191911	0.000252225	0.000294263	0.000182772	0.000137079	0.000124285	0.000252225	0.000159012	0.000221154	0.000328989	0.000350922	0.000303401	0.000113319	0.00014439	0.000137079	0.000146218	0.000109663	0.000239431	0.000318023	0.00023212	0.000169978	0.000265019	0.000358233	0.000155356	0.00020836	0.000259536	0.000171806
0.000202877	0.000235776	0.000356405	0.000296091	0.000146218	0.000197394	0.000321679	0.000210188	0.000182772	0.000219326	0.000425859	0.000279641	0.000400271	0.000462413	0.000922998	0.000573904	0.000233948	0.00027233	0.000511761	0.000259536	0.000246742	0.000361888	0.00060863	0.000385649	0.000610458	0.000343611	0.000498967	0.000327162	0.000365544	0.00079323	0.000434997
0.000332645	0.000374682	0.000595836	0.000453274	0.000345439	0.000548316	0.000639702	0.00056111	0.000162667	0.000228465	0.000347267	0.000215671	0.000341783	0.000385649	0.000548316	0.000418548	0.00012794	0.000122457	0.000193738	0.00014439	0.000157184	0.000219326	0.000263192	0.000206532	0.000243087	0.000228465	0.000286952	0.000217499	0.000241259	0.000334473	0.000299746
Weak:Strong	W:S	AVE	0.000273016	StdDev	0.000190469
0.00014439	0.00010418	0.000195566	9.32137e-05	0.000259536	0.000241259	0.000345439	0.000135251	8.59028e-05	9.86968e-05	0.00024857	0.000246742	0.000363716	0.000122457
0.000188255	0.000140734	0.000195566	0.000151701	0.000263192	0.000246742	0.000305229	0.000148045	0.000212015	0.000180944	0.000308885	0.000371027	0.000447791	0.000160839
0.000118802	9.32137e-05	0.000155356	6.39702e-05	0.000182772	0.000188255	0.000325334	0.000109663	0.00016815	6.94533e-05	0.000307057	0.00039296	0.000784092	0.000182772
0.000224809	0.000179116	0.000255881	0.000133424	0.000286952	0.000257708	0.000460585	0.00016815	0.000206532	0.000135251	0.000292435	0.000327162	0.000405754	0.000118802
0.00039296	0.000424031	0.000297918	0.00020836	0.000414892	0.000438653	0.000367372	0.000169978	0.00037651	0.000469724	0.000350922	0.000464241	0.000332645	0.00016815
0.000204705	0.000274158	0.000202877	0.000157184	0.000259536	0.000257708	0.000221154	0.000177289	0.000274158	0.000349094	0.000252225	0.000343611	0.000226637	0.000146218
0.000239431	0.000199221	0.000188255	7.67642e-05	0.000484346	0.00041672	0.000402098	0.000224809	0.000347267	0.000179116	0.000526383	0.000586698	0.000539177	0.00024857
0.000780436	0.000647013	0.000610458	0.000330817	0.0008572	0.000807852	0.000798713	0.000400271	0.000217499	0.000177289	0.000557454	0.00058487	0.000451447	0.000297918
7.1281e-05	5.8487e-05	8.40751e-05	7.67642e-05	8.22474e-05	0.000115146	7.31088e-05	8.95582e-05	5.66593e-05	9.68691e-05	6.39702e-05	8.40751e-05	4.75207e-05	0.000100525
8.77305e-05	0.000129768	9.32137e-05	0.00012794	0.000120629	0.000137079	0.000106008	0.000135251	0.000107835	0.000155356	0.000118802	0.000157184	0.000118802	0.000188255
2.92435e-05	5.48316e-05	3.10712e-05	5.8487e-05	3.83821e-05	6.03147e-05	8.04196e-05	6.94533e-05	6.76256e-05	8.22474e-05	0.000142562	0.000244914	0.000149873	0.000164495
8.59028e-05	0.000171806	0.000122457	0.000166322	0.000171806	0.000169978	0.000169978	0.000146218	0.000107835	0.000159012	0.000146218	0.000217499	0.000146218	0.0001846
0.000411237	0.000517245	0.000919343	0.000473379	0.000314368	0.000418548	0.000835268	0.000427686	0.000327162	0.00039296	0.000303401	0.000332645	0.000846234	0.000330817
0.000137079	0.000195566	0.000338128	0.000239431	0.00014439	0.000204705	0.000343611	0.000219326	0.000162667	0.000230293	0.000137079	0.000226637	0.000330817	0.000195566
0.000124285	0.000137079	0.00020836	0.000191911	0.000217499	0.000277813	0.000500795	0.000343611	0.000632391	0.000354578	0.000381993	0.000491656	0.00111491	0.000541005
0.000314368	0.000383821	0.000570248	0.000387476	0.000407581	0.000502623	0.000835268	0.000592181	0.000308885	0.000233948	0.000303401	0.000427686	0.000588526	0.000500795
			0.000269393	-1		T-TEST	0.687223	T<Alpha?	no	ALPHA	0.05
			0.000273016	1		F-TEST	0.982145	variance?	similar
Strong:Weak	S:W	AVE	0.00026577	StdDev	0.000190183
0.000224809	0.000215671	8.95582e-05	0.000191911	0.000116974	0.000160839	0.000113319	0.000173633	0.000151701	0.000263192	9.50414e-05	0.000129768	0.000175461	0.000202877
0.000221154	0.000279641	0.000115146	0.000252225	0.000241259	0.000363716	0.000230293	0.000424031	0.000148045	0.000237603	0.00014439	0.00024857	0.000266847	0.000371027
0.000217499	0.000230293	8.95582e-05	0.000268675	0.000290607	0.000330817	0.00031254	0.000365544	0.000190083	0.00031254	0.000224809	0.000259536	0.000475207	0.000407581
8.59028e-05	8.77305e-05	4.20375e-05	0.000124285	0.000107835	0.000111491	9.50414e-05	0.000157184	0.000106008	0.000191911	8.40751e-05	0.000100525	0.000153528	0.000148045
0.00045693	0.000467896	0.000169978	0.000630563	0.000263192	0.000361888	0.000212015	0.000513589	0.000308885	0.000424031	0.00014439	0.00024857	0.000294263	0.000409409
0.000339956	0.000391132	0.000259536	0.00060863	0.000723777	0.000835268	0.000588526	0.00103083	0.000254053	0.000414892	0.000367372	0.000524555	0.000506278	0.000732915
0.000237603	0.000310712	0.000159012	0.000383821	0.000296091	0.000383821	0.000308885	0.000570248	0.000169978	0.000356405	0.000250398	0.000265019	0.000645185	0.000550143
0.000180944	0.000268675	8.40751e-05	0.000328989	0.000164495	0.00020836	0.000135251	0.000241259	0.000148045	0.000230293	0.000115146	0.000140734	0.000219326	0.000263192
5.11761e-05	9.50414e-05	3.65544e-05	8.59028e-05	5.30039e-05	5.66593e-05	4.93484e-05	9.1386e-05	5.48316e-05	6.21425e-05	6.57979e-05	6.94533e-05	7.49365e-05	0.000116974
0.000100525	0.000148045	5.8487e-05	0.000157184	0.000164495	0.000182772	0.000115146	0.000343611	9.32137e-05	0.000118802	0.0001846	0.000188255	0.000153528	0.000274158
8.04196e-05	0.000107835	2.37603e-05	0.000113319	7.85919e-05	6.94533e-05	3.83821e-05	0.000155356	5.48316e-05	6.57979e-05	7.67642e-05	0.000102352	7.49365e-05	0.000153528
0.000135251	0.000177289	3.83821e-05	0.000142562	8.77305e-05	0.000109663	7.31088e-05	0.000160839	8.77305e-05	0.000120629	9.50414e-05	0.000149873	0.000286952	0.000305229
0.000250398	0.000285124	9.32137e-05	0.000343611	0.000126113	0.000157184	0.000140734	0.000224809	0.000157184	0.000296091	0.000164495	0.000186427	0.000252225	0.000290607
0.0003363	0.000381993	0.0001846	0.000551971	0.000438653	0.000444136	0.000349094	0.000610458	0.000299746	0.00035275	0.000425859	0.000478862	0.000427686	0.000628735
0.000349094	0.000350922	0.000153528	0.000524555	0.000445963	0.000511761	0.000445963	0.000765814	0.000261364	0.000391132	0.000491656	0.000551971	0.000999762	0.00106922
0.000396615	0.000363716	0.000133424	0.000396615	0.000286952	0.000292435	0.000263192	0.000409409	0.000259536	0.00039296	0.000259536	0.000305229	0.000842579	0.000807852

## Sheet: log
	TTT(2)	TTC	TTA	TTG	CTT	CTC	CTA	CTG	ATT	ATC	ATA	ATG	GTT	GTC	GTA	GTG	TAT	TAC	TAA	TAG	CAT	CAC	CAA	CAG	AAT	AAC	AAA	AAG	GAT	GAC	GAA	GAG	TCT	TCC	TCA	TCG	CCT	CCC	CCA	CCG	ACT	ACC	ACA	ACG	GCT	GCC	GCA	GCG	TGT
TTT(1)	-8.74653	-8.23571	-8.89495	-8.14354	-8.33724	-8.14354	-8.57771	-7.88943	-8.84299	-8.67984	-9.22346	-8.36825	-7.6441	-7.75286	-8.66915	-7.2592	-8.78162	-8.53961	-11.603	FALSE	-8.57771	-8.43332	-8.93578	-8.53961	-8.96395	-8.80572	-8.41665	-8.13104	-7.57053	-7.38056	-7.33471	-7.24886	-8.46751	-8.46751	-8.10045	-9.2612	-8.84299	-9.16939	-8.53961	-9.28062	-8.72381	-8.49394	-8.549	-9.28062	-7.8418	-7.7657	-8.11869	-8.47624	-8.84299
TTC	-7.84647	-7.71938	-8.63773	-7.60664	-7.976	-7.75712	-8.07664	-7.44412	-7.99209	-7.75286	-7.99209	-7.19873	-8.51196	-8.27797	-9.42825	-7.71527	-8.52109	-8.2085	-11.8261	-12.1138	-8.03066	-7.65176	-8.23571	-8.13727	-8.17549	-7.69499	-7.62519	-7.3835	-8.63773	-8.36041	-8.58747	-8.57771	-8.39216	-8.34491	-8.26368	-8.84299	-8.57771	-8.86864	-8.53961	-8.7936	-7.81428	-7.62519	-7.65948	-8.17549	-8.49394	-8.20181	-8.50291	-8.75809	-8.51196
TTA	-9.32062	-9.1181	-9.9166	-9.152	-9.30042	-8.80572	-8.94976	-8.7351	-8.85573	-9.06931	-8.86864	-8.58747	-8.7936	-8.83042	-9.18709	-8.28519	-9.88024	-9.28062	FALSE	FALSE	-9.24215	-9.20511	-8.97834	-9.28062	-9.06931	-8.83042	-8.42495	-8.88171	-9.00775	-8.89495	-8.74653	-8.60727	-9.3838	-9.32062	-9.05356	-10.268	-9.03805	-9.28062	-8.76979	-9.65709	-9.20511	-8.71263	-8.41665	-9.74671	-8.33724	-8.52109	-8.57771	-9.47477	-9.65709
TTG	-7.89924	-8.18856	-8.83042	-7.61032	-7.96542	-7.93944	-8.20181	-7.48886	-7.77436	-7.87011	-7.94458	-7.4013	-7.65561	-7.81881	-8.47624	-7.27491	-8.35263	-8.13104	-10.6475	-12.5193	-8.81799	-8.44176	-8.40842	-8.10045	-8.13727	-7.87972	-7.59931	-7.64792	-7.79191	-7.56347	-7.29355	-7.46944	-8.48505	-8.36041	-8.18856	-8.93578	-8.40026	-8.62747	-8.2708	-8.92198	-8.08254	-8.00296	-7.73598	-8.52109	-7.15566	-7.34314	-7.4013	-8.01394	-8.30717
CTT	-8.43332	-8.35263	-8.97834	-8.05915	-8.36041	-8.14354	-9.06931	-8.23571	-8.7936	-8.53031	-8.92198	-8.29979	-7.98133	-7.976	-8.81799	-7.54948	-8.81799	-8.60727	FALSE	FALSE	-9.45124	-9.20511	-9.06931	-8.88171	-8.94976	-8.61732	-8.52109	-8.50291	-7.8418	-7.62145	-7.512	-7.35166	-8.92198	-8.65856	-8.84299	-9.54888	-8.50291	-8.51196	-8.53031	-9.08531	-8.83042	-8.66915	-9.06931	-9.57486	-7.80527	-7.9867	-8.35263	-8.81799	-8.61732
CTC	-7.976	-8.1562	-8.86864	-7.7318	-8.17549	-8.05339	-8.21523	-7.54602	-7.7831	-7.52208	-7.89432	-7.15332	-8.2708	-8.36825	-9.18709	-7.95495	-8.55848	-8.33724	FALSE	FALSE	-8.46751	-8.40842	-8.51196	-8.2708	-8.01948	-7.71527	-7.85115	-7.67511	-9.06931	-8.38413	-8.48505	-8.11258	-8.63773	-8.52109	-8.65856	-9.00775	-8.53031	-8.38413	-8.34491	-8.89495	-7.83254	-7.70305	-7.93944	-8.37616	-8.32964	-8.2496	-8.59732	-8.74653	-8.63773
CTA	-8.89495	-8.86864	-9.57486	-8.43332	-8.85573	-8.34491	-8.7936	-8.12485	-8.50291	-8.7351	-8.53031	-7.9867	-8.56805	-8.39216	-8.72381	-7.78749	-9.52356	-9.06931	FALSE	FALSE	-9.16939	-8.76979	-8.75809	-8.65856	-8.69065	-8.50291	-8.07664	-8.30717	-8.74653	-8.27797	-8.05915	-7.95495	-8.92198	-8.96395	-8.67984	-9.45124	-9.06931	-9.22346	-8.33724	-9.36229	-8.76979	-8.47624	-8.17549	-9.06931	-8.00844	-7.95495	-8.07664	-8.66915	-9.57486
CTG	-8.04196	-7.90417	-8.67984	-7.64792	-7.8749	-7.75286	-8.02506	-7.29624	-7.8008	-7.7657	-7.99209	-7.42862	-7.64792	-7.60664	-8.20181	-7.09655	-8.40026	-8.19516	-10.5044	-11.603	-8.76979	-8.34491	-8.22884	-8.05339	-7.98133	-7.88457	-7.43479	-7.50533	-7.69901	-7.57765	-7.06184	-7.21351	-8.36825	-8.549	-8.11869	-8.83042	-8.45027	-8.30717	-8.10045	-8.99293	-8.02506	-7.8749	-7.79191	-8.13104	-7.27227	-7.24373	-7.37471	-7.83254	-8.44176
ATT	-8.03629	-8.14354	-8.90838	-7.98133	-8.29246	-8.08848	-8.39216	-7.90914	-9.02279	-8.66915	-9.18709	-8.25661	-8.1562	-7.79191	-8.93578	-7.43479	-8.96395	-8.36041	-12.5193	-12.5193	-8.88171	-8.65856	-8.59732	-8.53031	-9.22346	-8.64809	-8.41665	-8.42495	-7.49871	-7.13251	-7.39236	-7.36312	-8.549	-8.57771	-8.45027	-9.32062	-8.25661	-8.32964	-7.97069	-8.90838	-8.78162	-8.55848	-8.60727	-9.36229	-7.78749	-7.7318	-7.90914	-8.67984	-8.67984
ATC	-7.99209	-7.82795	-8.7351	-7.60297	-8.03629	-7.90417	-8.24263	-7.54256	-7.61402	-7.29624	-7.7235	-6.8633	-8.36825	-8.27797	-9.22346	-7.74861	-8.37616	-7.976	-10.9099	-11.8261	-8.64809	-8.40026	-7.91914	-7.95495	-7.7657	-7.51871	-7.50866	-7.36024	-8.45885	-8.22201	-8.549	-8.2496	-8.50291	-8.63773	-8.13727	-8.55848	-8.24263	-8.30717	-8.09445	-8.81799	-7.65561	-7.34597	-7.35166	-7.88943	-8.25661	-8.26368	-8.41665	-8.63773	-8.52109
ATA	-8.65856	-8.38413	-9.1181	-8.40026	-8.89495	-8.64809	-8.75809	-7.93944	-8.47624	-8.30717	-8.2496	-7.64792	-8.2496	-8.32964	-8.48505	-7.46944	-8.93578	-8.49394	-11.8261	FALSE	-8.96395	-8.47624	-8.47624	-8.56805	-8.78162	-8.57771	-7.81881	-8.06495	-8.11869	-7.95495	-7.99751	-7.7614	-8.7936	-8.65856	-8.13727	-9.22346	-8.60727	-8.57771	-8.03066	-9.1181	-8.16902	-7.99209	-7.51871	-8.37616	-7.63271	-7.7831	-7.81881	-8.40026	-9.20511
ATG	-7.81428	-7.65176	-8.76979	-7.53569	-7.7831	-7.65176	-8.00296	-7.22098	-7.79191	-7.62519	-7.99751	-6.96827	-7.46944	-7.71118	-7.87972	-7.05758	-7.99751	-7.59204	FALSE	FALSE	-8.7351	-8.48505	-7.9867	-7.80527	-7.9867	-7.54602	-7.24886	-7.30708	-7.16744	-7.16744	-6.88988	-7.02829	-8.13104	-8.18856	-7.66337	-8.70158	-8.1562	-8.26368	-7.68301	-8.69065	-7.45987	-7.43789	-7.30981	-7.83254	-7.06184	-7.12113	-7.13251	-7.82337	-7.93433
GTT	-8.05915	-7.88943	-8.7936	-7.74438	-8.20181	-7.96542	-8.48505	-7.70711	-8.549	-8.36041	-8.88171	-8.03629	-7.57765	-7.45039	-8.549	-6.95669	-8.7351	-8.05339	-13.2124	FALSE	-8.78162	-8.69065	-8.35263	-8.48505	-8.63773	-8.35263	-8.20181	-8.03066	-7.29894	-7.12567	-7.18176	-7.11437	-8.36041	-8.36825	-8.28519	-9.06931	-8.09445	-8.29246	-7.71527	-8.70158	-8.58747	-8.40842	-8.42495	-9.152	-7.65561	-7.58123	-8.01948	-8.29979	-8.64809
GTC	-7.85586	-7.96542	-8.49394	-7.50533	-7.92417	-7.80976	-8.40026	-7.77436	-7.49541	-7.21351	-7.70305	-6.96633	-8.05915	-7.94458	-9.00775	-7.49213	-8.52109	-7.94975	FALSE	-13.2124	-8.37616	-8.45027	-8.14985	-7.99751	-7.64029	-7.49871	-7.68699	-7.19628	-8.49394	-8.08848	-8.37616	-8.18856	-8.2708	-8.40842	-8.14985	-8.70158	-8.08848	-8.18856	-8.20181	-8.65856	-7.41943	-7.41032	-7.3894	-7.8749	-8.18856	-8.05915	-8.75809	-8.53961	-8.53031
GTA	-8.96395	-8.83042	-9.68608	-8.62747	-9.24215	-9.47477	-9.152	-8.30717	-8.99293	-8.78162	-8.70158	-8.43332	-8.41665	-8.29246	-8.67984	-7.85586	-9.32062	-8.90838	FALSE	-13.2124	-9.49887	-9.03805	-9.20511	-8.83042	-8.78162	-8.7936	-8.10045	-8.1562	-8.38413	-8.36041	-8.29979	-8.2496	-9.32062	-9.20511	-9.08531	-9.54888	-9.36229	-8.93578	-8.55848	-9.54888	-8.81799	-8.74653	-8.182	-9.06931	-8.07078	-8.14354	-8.20181	-9.02279	-9.20511
GTG	-7.34314	-7.17219	-8.53031	-7.0704	-7.95495	-7.59931	-7.89924	-7.08122	-7.6441	-7.55296	-7.87011	-6.99783	-7.08776	-7.08995	-7.6441	-6.62903	-8.08254	-7.64792	-12.1138	-13.2124	-8.3146	-7.93433	-7.77436	-7.53227	-7.81428	-7.49871	-7.10988	-6.99384	-7.32356	-6.95095	-6.95095	-7.02829	-8.08254	-8.01394	-7.65948	-8.2085	-8.12485	-8.00844	-7.80527	-8.36041	-7.48559	-7.441	-7.28285	-7.7657	-6.96247	-6.98987	-7.18416	-7.50866	-7.93433
TAT	-8.63773	-8.40842	-9.49887	-8.66915	-8.92198	-8.42495	-8.84299	-8.2708	-9.9166	-9.1181	-9.24215	-8.57771	-8.19516	-7.93944	-8.7936	-7.70711	-8.46751	-8.25661	-11.8261	-13.2124	-8.64809	-8.66915	-8.75809	-8.69065	-9.02279	-8.86864	-8.69065	-8.39216	-8.04196	-7.95495	-7.6441	-7.58123	-8.88171	-8.89495	-8.81799	-9.71593	-9.36229	-9.22346	-8.69065	-9.57486	-9.24215	-8.90838	-8.97834	-9.9166	-7.88457	-7.66337	-7.96542	-8.62747	-9.28062
TAC	-8.18856	-7.80527	-9.22346	-7.83716	-8.38413	-8.03629	-8.45027	-7.84647	-8.1562	-7.66337	-8.13104	-7.15566	-8.74653	-8.20181	-9.42825	-7.80976	-8.07078	-7.6441	FALSE	-13.2124	-7.96542	-7.91914	-8.07664	-8.01394	-8.05915	-7.46305	-7.43479	-7.48886	-9.1349	-8.52109	-8.69065	-8.29246	-8.65856	-8.40026	-8.35263	-9.06931	-8.45885	-8.61732	-8.48505	-8.90838	-7.9867	-7.71118	-7.77002	-8.2708	-8.20181	-7.96017	-8.43332	-8.63773	-8.41665
TAA	FALSE	FALSE	FALSE	FALSE	FALSE	FALSE	FALSE	FALSE	FALSE	FALSE	FALSE	FALSE	FALSE	FALSE	FALSE	FALSE	FALSE	FALSE	FALSE	FALSE	FALSE	FALSE	FALSE	FALSE	FALSE	FALSE	FALSE	FALSE	FALSE	FALSE	FALSE	FALSE	FALSE	FALSE	FALSE	FALSE	FALSE	FALSE	FALSE	FALSE	FALSE	FALSE	FALSE	FALSE	FALSE	FALSE	FALSE	FALSE	FALSE
TAG	FALSE	FALSE	FALSE	FALSE	FALSE	FALSE	FALSE	FALSE	FALSE	FALSE	FALSE	FALSE	FALSE	FALSE	FALSE	FALSE	FALSE	FALSE	FALSE	FALSE	FALSE	FALSE	FALSE	FALSE	FALSE	FALSE	FALSE	FALSE	FALSE	FALSE	FALSE	FALSE	FALSE	FALSE	FALSE	FALSE	FALSE	FALSE	FALSE	FALSE	FALSE	FALSE	FALSE	FALSE	FALSE	FALSE	FALSE	FALSE	FALSE
CAT	-8.76979	-8.25661	-9.71593	-8.49394	-8.78162	-8.61732	-8.86864	-8.22201	-9.45124	-9.40578	-9.52356	-8.97834	-8.42495	-8.2496	-9.30042	-7.97069	-8.93578	-8.75809	-13.2124	FALSE	-8.99293	-8.72381	-8.97834	-8.93578	-9.62892	-9.16939	-8.89495	-8.62747	-8.182	-8.02506	-7.85586	-7.7318	-9.32062	-9.42825	-8.88171	-9.81124	-8.62747	-9.02279	-8.45027	-9.10157	-9.49887	-9.1181	-9.45124	-9.99357	-7.94458	-7.79634	-8.27797	-9.00775	-9.20511
CAC	-8.49394	-8.16259	-9.30042	-8.18856	-8.59732	-8.40842	-9.10157	-8.33724	-8.59732	-8.27797	-8.7936	-7.88943	-8.94976	-8.51196	-9.74671	-8.42495	-8.53961	-8.23571	-13.2124	-13.2124	-8.57771	-8.41665	-8.40026	-8.549	-8.48505	-7.99209	-8.00844	-7.81428	-9.1349	-8.78162	-8.88171	-8.50291	-9.20511	-8.78162	-8.60727	-9.34124	-8.78162	-9.00775	-8.19516	-9.06931	-8.29979	-8.06495	-7.976	-8.67984	-8.55848	-8.36041	-8.81799	-9.28062	-8.86864
CAA	-8.97834	-8.84299	-9.1181	-8.28519	-8.80572	-8.32964	-8.53961	-8.11258	-8.46751	-8.71263	-8.52109	-7.7831	-8.25661	-8.36825	-8.80572	-7.78749	-8.94976	-8.22884	FALSE	FALSE	-8.71263	-8.89495	-8.51196	-8.50291	-8.549	-8.24263	-7.86533	-8.03066	-8.2708	-7.92924	-7.90914	-8.13104	-9.49887	-9.40578	-8.85573	-9.52356	-8.84299	-8.93578	-8.2708	-9.42825	-8.61732	-8.549	-8.32964	-9.03805	-8.04196	-8.25661	-8.23571	-8.97834	-9.30042
CAG	-8.80572	-8.549	-9.20511	-8.22201	-8.49394	-8.1562	-8.70158	-8.03629	-8.53031	-8.12485	-8.53961	-7.7831	-8.05915	-8.17549	-8.78162	-7.61032	-8.50291	-7.89924	FALSE	-13.2124	-9.152	-8.85573	-8.53031	-8.21523	-8.69065	-8.3146	-7.91412	-7.70305	-8.05915	-7.81881	-7.8008	-7.7318	-9.20511	-9.10157	-8.85573	-9.34124	-8.89495	-8.86864	-8.47624	-9.60152	-8.63773	-8.48505	-8.22201	-8.78162	-8.03629	-8.24263	-8.11869	-8.61732	-8.86864
AAT	-8.42495	-8.53031	-9.16939	-8.22884	-8.70158	-8.66915	-8.93578	-8.18856	-9.36229	-8.66915	-8.84299	-8.26368	-8.1562	-8.17549	-8.75809	-7.45987	-8.62747	-8.32964	FALSE	FALSE	-9.02279	-8.86864	-8.7351	-8.81799	-9.05356	-9.00775	-8.36825	-8.57771	-7.67118	-7.46305	-7.20609	-7.21351	-9.08531	-8.7351	-8.30717	-9.47477	-8.29979	-8.30717	-7.91914	-9.00775	-9.20511	-8.71263	-8.88171	-9.99357	-7.95495	-7.67511	-8.00844	-8.69065	-8.92198
AAC	-8.182	-7.89432	-8.78162	-7.68301	-8.24263	-8.21523	-8.32209	-7.87011	-7.8749	-7.04493	-7.79634	-7.15332	-8.66915	-8.3146	-9.34124	-7.86533	-8.3146	-7.70305	-13.2124	FALSE	-8.45027	-8.2085	-8.11258	-8.11869	-8.05339	-7.4013	-7.45354	-7.366	-8.52109	-8.16902	-8.46751	-8.03629	-8.74653	-8.24263	-8.03629	-8.92198	-8.08254	-7.89924	-7.71118	-8.7351	-7.93433	-7.35451	-7.67511	-8.33724	-8.28519	-7.976	-8.39216	-8.83042	-8.83042
AAA	-8.02506	-8.20181	-8.40842	-7.58123	-8.19516	-8.09445	-8.48505	-7.54602	-7.89924	-7.8008	-7.7614	-7.41943	-7.46944	-7.37763	-8.3146	-6.93768	-8.35263	-8.12485	-12.5193	FALSE	-7.96017	-7.95495	-7.70305	-7.87011	-7.68699	-7.55995	-7.52208	-7.4317	-7.59931	-7.54948	-7.10988	-7.20609	-8.88171	-8.71263	-7.9867	-9.34124	-8.08848	-7.8418	-7.15098	-8.60727	-7.8008	-7.54256	-7.34881	-8.42495	-7.54948	-7.441	-7.52547	-8.29979	-8.33724
AAG	-7.96542	-7.8418	-8.62747	-7.70305	-7.98133	-7.92417	-8.23571	-7.65561	-7.96542	-7.31529	-7.74861	-7.16507	-7.3835	-7.34597	-8.14985	-7.01396	-8.08848	-7.81428	-12.1138	FALSE	-8.24263	-8.53961	-8.08254	-7.86058	-7.61402	-7.17457	-6.67141	-6.86856	-7.70305	-7.25402	-7.10765	-7.31254	-8.61732	-8.53961	-8.32964	-9.42825	-8.13727	-8.02506	-7.80976	-9.03805	-7.74017	-7.36312	-7.3689	-8.05339	-7.49213	-7.44412	-7.70305	-8.11869	-8.24263
GAT	-7.83716	-8.00296	-8.71263	-7.81428	-8.24263	-8.11258	-8.28519	-7.57765	-8.549	-8.45885	-8.549	-8.30717	-7.3894	-7.41943	-8.55848	-6.94904	-8.549	-8.00296	FALSE	FALSE	-8.86864	-8.47624	-8.3146	-8.30717	-9.02279	-8.55848	-8.32209	-8.14354	-7.26702	-7.00184	-7.02418	-6.92273	-8.64809	-8.75809	-8.50291	-9.1349	-8.46751	-8.51196	-7.92924	-8.84299	-8.76979	-8.47624	-8.53961	-9.40578	-7.86058	-7.71527	-7.94975	-8.63773	-8.08254
GAC	-7.4791	-7.48234	-8.23571	-7.28285	-7.88943	-7.74017	-8.11869	-7.41638	-7.16507	-6.92087	-7.32912	-6.94145	-7.87011	-7.61402	-8.66915	-7.29355	-7.93944	-7.71118	FALSE	-13.2124	-8.08848	-8.01948	-7.83254	-7.67905	-7.7614	-7.19628	-7.23863	-7.09214	-8.39216	-7.70711	-8.23571	-7.80527	-8.51196	-8.16259	-7.976	-8.549	-7.89432	-7.91914	-7.74017	-8.37616	-7.49871	-7.14402	-7.04074	-7.74861	-8.1562	-7.89924	-8.28519	-8.45885	-8.04196
GAA	-7.8008	-7.81428	-8.70158	-7.74438	-8.28519	-7.96017	-8.29246	-7.53227	-7.82795	-7.71118	-7.91412	-7.08995	-7.67905	-7.50533	-8.37616	-7.06184	-8.53961	-7.93433	FALSE	-12.5193	-8.02506	-7.96542	-7.93433	-8.11869	-7.58123	-7.45039	-7.00385	-7.16744	-7.27491	-6.92087	-6.7779	-6.92087	-8.78162	-8.85573	-8.17549	-9.20511	-8.03629	-7.96542	-7.46944	-8.51196	-8.08848	-7.92924	-7.51535	-8.46751	-7.37471	-7.24118	-7.39533	-8.04196	-8.22884
GAG	-7.31804	-7.54256	-8.80572	-7.59931	-8.14354	-7.79191	-8.32964	-7.49541	-7.77872	-7.58123	-7.83716	-6.93205	-7.59931	-7.57053	-8.16902	-7.08122	-7.94458	-7.75286	FALSE	FALSE	-8.19516	-8.03629	-8.08848	-7.88457	-7.65176	-7.41335	-6.99584	-6.86156	-7.34314	-7.05335	-6.83232	-6.92831	-8.45885	-8.47624	-8.41665	-9.02279	-8.34491	-8.14985	-7.92924	-8.57771	-7.90417	-7.71118	-7.60297	-8.1065	-7.21599	-7.30165	-7.55995	-7.74438	-7.9867
TCT	-8.83042	-8.56805	-9.2612	-8.41665	-8.78162	-8.53031	-9.08531	-8.40026	-9.20511	-8.75809	-9.05356	-8.58747	-8.1562	-8.47624	-9.1181	-7.92924	-9.10157	-8.63773	FALSE	FALSE	-9.54888	-9.20511	-9.24215	-8.80572	-9.08531	-8.97834	-8.7351	-8.49394	-8.37616	-8.11258	-8.14354	-8.10045	-9.1181	-8.88171	-8.83042	-9.77845	-8.7936	-8.84299	-8.39216	-9.65709	-8.97834	-8.83042	-8.97834	-9.49887	-8.13727	-8.35263	-8.56805	-9.2612	-9.24215
TCC	-8.70158	-8.50291	-9.30042	-8.26368	-8.69065	-8.67984	-8.92198	-8.30717	-8.03066	-7.94458	-8.40026	-7.81428	-8.94976	-8.69065	-9.60152	-8.48505	-8.74653	-8.52109	FALSE	FALSE	-9.22346	-8.83042	-8.84299	-8.53031	-8.60727	-8.1562	-8.24263	-8.13104	-9.40578	-9.00775	-9.20511	-8.85573	-8.81799	-8.96395	-9.05356	-9.18709	-8.75809	-8.78162	-8.72381	-9.3838	-8.16902	-7.9867	-8.30717	-8.60727	-8.83042	-8.88171	-9.54888	-9.47477	-9.20511
TCA	-8.80572	-8.66915	-9.34124	-8.16259	-8.67984	-8.55848	-8.88171	-8.10045	-8.40842	-8.35263	-8.32209	-7.74017	-8.182	-8.11869	-8.83042	-7.71527	-8.65856	-8.23571	FALSE	FALSE	-9.05356	-8.53961	-8.48505	-8.63773	-8.2708	-8.36041	-7.7657	-7.89432	-8.43332	-8.20181	-7.96542	-8.34491	-8.67984	-8.64809	-8.18856	-9.06931	-8.80572	-8.75809	-8.29246	-9.20511	-8.32209	-8.21523	-7.85586	-8.45885	-7.976	-8.09445	-7.94458	-8.46751	-8.93578
TCG	-9.3838	-9.00775	-10.5734	-8.96395	-9.54888	-9.00775	-9.81124	-8.59732	-9.22346	-9.18709	-9.3838	-8.7936	-9.10157	-8.94976	-9.9166	-8.50291	-9.02279	-9.02279	-13.2124	FALSE	-9.65709	-9.02279	-9.152	-9.03805	-9.65709	-9.45124	-8.94976	-8.92198	-9.18709	-8.88171	-8.90838	-8.92198	-9.34124	-9.20511	-9.16939	-9.9166	-9.88024	-9.52356	-9.62892	-9.68608	-9.52356	-8.90838	-9.16939	-9.10157	-8.34491	-8.51196	-8.67984	-9.05356	-9.49887
CCT	-8.40026	-8.44176	-9.32062	-8.55848	-8.76979	-8.56805	-9.06931	-8.53031	-9.05356	-8.7351	-9.08531	-8.65856	-8.35263	-8.22201	-8.64809	-7.83716	-8.7936	-8.24263	FALSE	FALSE	-8.86864	-9.2612	-8.72381	-8.81799	-9.2612	-8.94976	-8.64809	-8.50291	-8.05339	-7.93433	-7.64029	-7.51871	-9.00775	-8.93578	-8.58747	-9.20511	-8.25661	-8.60727	-8.52109	-8.84299	-8.71263	-8.72381	-8.92198	-9.52356	-8.11258	-8.2708	-8.69065	-8.84299	-9.06931
CCC	-8.41665	-8.182	-9.06931	-8.28519	-8.58747	-8.60727	-8.99293	-8.30717	-8.32964	-7.91914	-8.37616	-7.7657	-8.69065	-8.76979	-9.34124	-8.22201	-8.81799	-8.34491	-11.8261	FALSE	-9.06931	-8.78162	-8.48505	-8.44176	-8.84299	-8.29979	-8.22884	-7.89924	-9.1181	-8.64809	-8.60727	-8.25661	-8.88171	-8.74653	-8.67984	-9.3838	-8.39216	-8.44176	-8.52109	-9.05356	-8.04196	-8.01948	-8.00296	-8.55848	-8.84299	-8.66915	-9.40578	-9.45124	-9.08531
CCA	-8.43332	-8.37616	-9.32062	-8.22201	-8.76979	-8.66915	-8.74653	-8.29246	-8.14354	-8.01394	-8.07078	-7.91412	-8.00296	-8.03066	-8.67984	-7.34597	-8.56805	-8.07078	FALSE	FALSE	-8.66915	-8.75809	-8.28519	-8.45885	-8.40026	-8.25661	-7.65176	-7.80527	-7.976	-8.01394	-7.3835	-7.50201	-8.29979	-8.53031	-8.20181	-9.02279	-8.36825	-8.61732	-8.01394	-8.90838	-7.976	-8.05915	-7.59567	-8.51196	-7.96542	-8.03066	-8.11869	-8.61732	-8.7351
CCG	-9.36229	-9.34124	-10.0769	-8.99293	-9.2612	-9.28062	-9.47477	-8.38413	-9.1349	-9.10157	-9.2612	-8.75809	-8.71263	-8.78162	-9.20511	-8.22201	-9.152	-8.55848	FALSE	FALSE	-9.68608	-9.36229	-9.30042	-9.2612	-9.3838	-9.20511	-8.78162	-8.81799	-9.05356	-8.52109	-8.25661	-8.17549	-9.1349	-9.65709	-9.54888	-9.81124	-9.02279	-9.45124	-9.2612	-9.34124	-8.99293	-8.67984	-9.08531	-9.18709	-8.49394	-8.53961	-8.99293	-9.18709	-9.47477
ACT	-8.42495	-8.14985	-9.1181	-8.25661	-8.25661	-8.16902	-8.78162	-8.04196	-8.89495	-8.29979	-8.7351	-8.2708	-8.07664	-7.79634	-8.66915	-7.46944	-8.04196	-7.94458	-13.2124	-12.5193	-8.7351	-8.92198	-8.67984	-8.52109	-8.50291	-8.85573	-8.37616	-8.43332	-7.58123	-7.15566	-7.48886	-7.59204	-8.72381	-8.7936	-8.58747	-9.16939	-8.29246	-8.23571	-7.79191	-8.81799	-8.37616	-8.61732	-8.549	-9.36229	-7.74861	-7.81881	-8.1065	-8.78162	-8.29979
ACC	-8.08848	-7.95495	-8.80572	-7.8418	-8.2085	-7.85586	-8.46751	-7.66337	-7.60297	-7.19873	-7.82795	-7.0704	-8.51196	-8.21523	-9.152	-8.01948	-7.94975	-7.7318	FALSE	FALSE	-8.57771	-8.41665	-8.07664	-8.05339	-7.85115	-7.47587	-7.41638	-7.3718	-8.81799	-8.1065	-8.70158	-8.43332	-8.50291	-8.85573	-8.32964	-9.18709	-8.16902	-8.22884	-7.94458	-8.62747	-7.71118	-7.49871	-7.48234	-8.03629	-8.3146	-8.182	-8.51196	-8.96395	-8.53031
ACA	-8.26368	-8.14354	-9.40578	-8.03066	-8.52109	-8.19516	-8.40842	-7.66726	-8.32964	-8.1562	-8.1562	-7.49541	-8.01948	-7.89432	-8.58747	-7.32634	-8.06495	-7.78749	FALSE	FALSE	-8.49394	-8.2496	-8.19516	-8.12485	-8.41665	-8.12485	-7.31804	-7.53569	-7.78749	-7.4043	-7.4317	-7.67905	-8.2496	-8.45885	-7.7318	-9.22346	-8.30717	-8.40842	-7.57409	-8.7936	-7.77002	-7.74017	-7.31254	-8.32209	-7.41335	-7.53227	-7.33751	-8.16259	-8.43332
ACG	-8.63773	-8.36041	-9.42825	-8.56805	-8.90838	-8.88171	-8.89495	-8.1562	-8.75809	-8.90838	-9.22346	-8.39216	-8.36041	-8.66915	-9.02279	-7.89432	-8.58747	-8.32209	-12.5193	-13.2124	-9.47477	-9.1181	-8.70158	-8.65856	-9.06931	-8.86864	-8.21523	-8.28519	-8.29979	-7.87972	-8.00296	-8.45027	-9.30042	-9.34124	-8.71263	-9.32062	-8.97834	-8.60727	-8.52109	-9.47477	-8.7936	-8.70158	-8.63773	-8.93578	-7.85115	-7.90417	-8.03066	-8.549	-8.76979
GCT	-7.69098	-7.66726	-8.67984	-7.3689	-7.82337	-7.64792	-8.08848	-7.48234	-8.24263	-7.92417	-8.45885	-7.57409	-7.41638	-7.4013	-8.23571	-6.96247	-8.08254	-7.7657	FALSE	FALSE	-8.40842	-8.45027	-8.24263	-8.00844	-8.84299	-8.29979	-8.13104	-7.8008	-7.66726	-7.24118	-7.16035	-7.11437	-8.14985	-8.2708	-7.9867	-8.41665	-8.19516	-8.2708	-8.182	-8.45027	-8.09445	-8.1065	-8.1065	-8.7936	-7.21103	-7.33191	-7.64792	-7.86533	-8.13104
GCC	-7.9867	-7.84647	-8.25661	-7.4043	-7.7831	-7.70305	-8.19516	-7.35166	-7.23103	-7.08776	-7.43789	-6.87739	-7.95495	-7.96017	-8.63773	-7.44412	-8.27797	-7.78749	FALSE	-13.2124	-8.37616	-8.14354	-7.86058	-7.70711	-7.90914	-7.55296	-7.58842	-7.21848	-8.39216	-7.99209	-8.29246	-7.90914	-8.37616	-8.18856	-8.01394	-8.58747	-8.2085	-8.1065	-8.08848	-8.46751	-7.32912	-7.34314	-7.39236	-7.65176	-7.75286	-7.7831	-7.99751	-8.27797	-8.62747
GCA	-8.34491	-8.07664	-8.74653	-7.86533	-8.64809	-8.26368	-8.49394	-7.74861	-8.12485	-7.86533	-8.08254	-7.46944	-7.73598	-7.69901	-8.33724	-7.09434	-8.67984	-7.93944	FALSE	FALSE	-8.69065	-8.89495	-8.36825	-8.22201	-8.29246	-8.23571	-7.34597	-7.50533	-7.99751	-7.88943	-7.71118	-7.60297	-8.39216	-8.46751	-8.00296	-8.99293	-8.92198	-8.85573	-8.28519	-9.3838	-8.08848	-7.89924	-7.61773	-8.45885	-7.29624	-7.30436	-7.3718	-7.96017	-8.88171
GCG	-8.61732	-8.22201	-9.3838	-8.01948	-8.65856	-8.45885	-9.05356	-7.89924	-8.71263	-8.47624	-8.90838	-8.32964	-8.33724	-8.29979	-8.86864	-7.7235	-8.81799	-8.37616	FALSE	FALSE	-9.24215	-8.86864	-8.74653	-8.55848	-9.06931	-8.86864	-8.42495	-8.24263	-8.53961	-8.25661	-8.2496	-8.03629	-8.74653	-9.03805	-8.96395	-9.05356	-9.22346	-9.10157	-8.84299	-9.34124	-8.86864	-8.52109	-8.55848	-8.75809	-7.55645	-7.6441	-7.976	-8.19516	-8.94976
TGT	-8.76979	-8.85573	-9.52356	-8.92198	-9.20511	-8.70158	-9.47477	-8.59732	-9.71593	-9.62892	-9.71593	-9.65709	-8.34491	-8.09445	-9.24215	-7.61402	-9.42825	-8.92198	FALSE	-13.2124	-8.90838	-9.02279	-9.32062	-9.57486	-9.52356	-9.06931	-9.08531	-8.69065	-7.85115	-7.41943	-7.82337	-7.92417	-8.78162	-8.76979	-8.60727	-9.30042	-8.75809	-8.66915	-8.46751	-9.54888	-9.34124	-8.93578	-9.36229	-10.5044	-8.22201	-8.29246	-8.43332	-8.85573	-9.22346
TGC	-8.37616	-8.42495	-9.34124	-8.04196	-8.80572	-8.7936	-8.96395	-8.34491	-8.63773	-8.35263	-8.66915	-8.3146	-8.70158	-8.50291	-9.81124	-8.1065	-8.59732	-8.47624	FALSE	FALSE	-8.37616	-8.49394	-8.81799	-8.56805	-8.67984	-8.30717	-8.00844	-8.09445	-9.03805	-8.48505	-9.05356	-8.67984	-8.41665	-8.25661	-8.30717	-8.85573	-8.52109	-8.25661	-8.23571	-9.00775	-8.59732	-7.9867	-8.18856	-8.71263	-8.78162	-8.58747	-8.99293	-9.00775	-8.85573
TGA	FALSE	FALSE	FALSE	FALSE	FALSE	FALSE	FALSE	FALSE	FALSE	FALSE	FALSE	FALSE	FALSE	FALSE	FALSE	FALSE	FALSE	FALSE	FALSE	FALSE	FALSE	FALSE	FALSE	FALSE	FALSE	FALSE	FALSE	FALSE	FALSE	FALSE	FALSE	FALSE	FALSE	FALSE	FALSE	FALSE	FALSE	FALSE	FALSE	FALSE	FALSE	FALSE	FALSE	FALSE	FALSE	FALSE	FALSE	FALSE	FALSE
TGG	-7.68699	-7.68699	-8.45027	-7.39831	-7.64792	-7.71938	-7.93433	-7.22599	-7.71527	-7.74438	-7.86533	-6.76197	-7.86058	-7.99209	-8.63773	-7.53569	-7.89432	-7.86058	-11.4207	-11.8261	-7.82337	-7.79634	-8.19516	-8.07664	-7.48559	-7.03866	-7.1234	-7.10988	-7.67511	-7.18658	-7.50866	-7.44725	-8.49394	-8.63773	-8.16902	-8.94976	-8.33724	-8.40026	-8.07664	-9.00775	-7.85586	-8.06495	-7.72764	-8.2708	-7.42862	-7.86058	-7.80527	-8.10045	-7.78749
CGT	-9.88024	-9.2612	-10.2167	-9.36229	-9.49887	-9.08531	-10.2167	-9.34124	-9.84515	-9.77845	-9.9166	-9.30042	-8.96395	-8.63773	-9.57486	-8.18856	-9.81124	-9.68608	FALSE	FALSE	-9.88024	-9.68608	-9.52356	-9.71593	-9.62892	-9.57486	-9.49887	-9.05356	-8.50291	-7.99751	-8.42495	-8.07664	-9.77845	-9.22346	-9.62892	-10.268	-9.81124	-9.9166	-9.88024	-10.1214	-9.81124	-9.49887	-9.95435	-10.3221	-8.99293	-8.99293	-9.47477	-9.34124	-9.68608
CGC	-9.20511	-8.81799	-9.74671	-8.75809	-9.00775	-8.80572	-9.05356	-8.62747	-8.71263	-8.60727	-9.06931	-7.976	-9.10157	-8.57771	-10.0344	-8.46751	-9.28062	-9.03805	FALSE	-13.2124	-9.28062	-9.22346	-9.152	-8.94976	-8.59732	-8.57771	-8.78162	-8.20181	-9.05356	-8.85573	-9.10157	-8.7351	-8.94976	-9.03805	-8.84299	-9.28062	-9.88024	-9.60152	-9.40578	-10.1679	-8.88171	-8.48505	-8.89495	-8.96395	-8.93578	-9.05356	-8.88171	-9.30042	-9.10157
CGA	-9.42825	-9.1349	-10.6475	-9.08531	-9.9166	-9.47477	-9.88024	-8.93578	-9.45124	-9.57486	-10.1679	-8.76979	-8.85573	-8.97834	-9.88024	-8.25661	-9.81124	-9.62892	FALSE	FALSE	-9.77845	-9.65709	-9.81124	-9.60152	-9.47477	-9.18709	-9.49887	-8.78162	-8.80572	-8.61732	-8.94976	-8.46751	-9.45124	-9.49887	-8.96395	-9.88024	-9.71593	-9.42825	-9.54888	-10.0344	-9.28062	-9.03805	-9.00775	-9.62892	-8.53031	-8.58747	-9.03805	-9.20511	-10.268
CGG	-8.90838	-8.63773	-10.1679	-8.85573	-8.97834	-9.10157	-9.40578	-8.57771	-9.34124	-9.1181	-9.52356	-8.7351	-8.75809	-8.72381	-9.40578	-8.34491	-9.34124	-9.02279	-13.2124	-12.1138	-9.54888	-9.36229	-9.40578	-9.1181	-9.2612	-8.80572	-8.1562	-8.09445	-9.00775	-8.75809	-8.78162	-8.67984	-9.57486	-9.49887	-9.1181	-9.30042	-9.16939	-9.36229	-9.00775	-9.54888	-8.99293	-9.05356	-9.10157	-9.34124	-8.49394	-8.83042	-8.93578	-9.20511	-9.36229
AGT	-8.7936	-8.65856	-9.65709	-8.48505	-9.02279	-9.22346	-9.49887	-8.70158	-9.28062	-9.05356	-9.08531	-8.76979	-8.34491	-8.13727	-9.20511	-7.70711	-8.65856	-8.45027	FALSE	FALSE	-9.152	-9.24215	-9.32062	-9.34124	-9.28062	-9.152	-8.7351	-8.81799	-7.89924	-7.58842	-7.77002	-7.79634	-9.20511	-9.1181	-8.75809	-10.5044	-8.99293	-9.71593	-8.99293	-9.88024	-9.3838	-9.28062	-9.42825	-10.1214	-8.07664	-8.45027	-8.40026	-8.85573	-9.24215
AGC	-8.549	-8.2708	-9.06931	-8.08254	-8.84299	-8.75809	-8.86864	-8.04196	-8.12485	-8.16259	-8.40842	-7.75712	-8.76979	-8.72381	-9.71593	-8.06495	-8.27797	-8.13104	FALSE	-12.5193	-8.86864	-8.72381	-8.67984	-8.63773	-8.26368	-7.99209	-8.21523	-7.95495	-8.80572	-8.65856	-8.97834	-8.88171	-8.85573	-8.70158	-8.29246	-9.1349	-9.03805	-9.00775	-8.74653	-9.20511	-8.45027	-8.64809	-8.14354	-8.81799	-8.75809	-8.62747	-8.7351	-9.06931	-9.06931
AGA	-8.48505	-8.38413	-9.32062	-8.182	-8.49394	-8.45027	-8.89495	-8.01394	-8.43332	-8.29979	-8.56805	-7.48234	-7.94458	-7.87011	-8.56805	-7.33191	-9.06931	-8.50291	FALSE	FALSE	-8.63773	-8.7351	-8.62747	-8.69065	-8.2496	-8.00296	-8.03066	-7.80527	-7.82795	-7.62519	-7.42862	-7.32356	-8.93578	-8.84299	-8.22201	-9.3838	-8.549	-8.81799	-7.99751	-9.2612	-8.29979	-8.14985	-7.68699	-8.76979	-7.89432	-7.83716	-7.93944	-8.71263	-8.88171
AGG	-8.25661	-8.12485	-9.32062	-8.13727	-8.75809	-8.39216	-8.69065	-7.89432	-8.42495	-8.40026	-8.51196	-7.77436	-8.09445	-8.1562	-8.59732	-7.82795	-8.38413	-8.39216	FALSE	FALSE	-8.97834	-9.00775	-8.7351	-8.57771	-8.32209	-8.00296	-7.31804	-7.41943	-8.2085	-7.80976	-7.91914	-8.04196	-9.02279	-8.86864	-8.38413	-9.47477	-8.83042	-8.81799	-8.64809	-9.34124	-8.38413	-8.23571	-8.13727	-8.61732	-7.90417	-8.01948	-8.3146	-8.78162	-8.92198
GGT	-8.29246	-8.16259	-9.28062	-7.976	-8.37616	-8.37616	-8.93578	-8.29246	-8.97834	-8.75809	-8.86864	-8.40026	-7.73598	-8.00296	-8.66915	-7.39236	-8.75809	-8.12485	FALSE	-12.5193	-8.51196	-8.69065	-8.85573	-8.58747	-8.71263	-8.58747	-8.28519	-8.14354	-7.67905	-7.4567	-7.48559	-7.25402	-8.44176	-8.56805	-8.18856	-9.20511	-8.61732	-8.96395	-9.02279	-9.36229	-8.88171	-8.69065	-8.7936	-9.34124	-7.93944	-8.04766	-8.45885	-8.7936	-8.45885
GGC	-7.99751	-7.87011	-8.59732	-7.50201	-8.24263	-7.91914	-8.29246	-7.85586	-7.7318	-7.71938	-7.96017	-7.4013	-8.16902	-7.92417	-9.16939	-7.67511	-8.11258	-7.94975	-12.5193	-12.5193	-8.69065	-8.182	-8.35263	-8.13104	-7.7614	-7.6441	-7.75712	-7.3718	-8.57771	-8.09445	-8.37616	-8.19516	-8.1562	-8.29979	-7.90417	-8.70158	-8.49394	-8.38413	-8.36825	-8.96395	-7.8008	-7.90914	-7.81428	-8.08254	-8.22884	-8.10045	-8.7936	-8.85573	-8.18856
GGA	-7.96017	-7.95495	-8.78162	-7.55296	-8.01948	-8.05915	-8.11869	-7.48234	-7.71527	-7.57765	-7.71527	-7.17457	-7.16507	-7.31529	-8.04766	-6.72933	-8.2496	-7.84647	FALSE	FALSE	-8.14354	-8.13104	-8.16902	-7.8418	-7.61773	-7.50201	-6.90799	-6.84083	-7.40731	-7.29355	-7.03036	-6.95669	-8.22884	-8.38413	-7.78749	-8.90838	-8.182	-8.06495	-7.61402	-8.69065	-7.60664	-7.54256	-7.25402	-8.01948	-7.14633	-7.23609	-7.31254	-7.77872	-7.976
GGG	-7.83254	-7.91914	-8.92198	-7.83254	-8.2708	-8.22201	-8.78162	-7.85586	-8.1562	-8.13727	-8.24263	-7.8008	-7.86533	-7.87011	-8.39216	-7.512	-8.25661	-7.8418	-12.5193	FALSE	-8.66915	-8.47624	-8.56805	-8.16902	-8.25661	-8.09445	-7.07904	-7.12113	-7.82795	-7.7657	-7.53227	-7.49871	-8.43332	-8.74653	-8.34491	-8.75809	-8.48505	-8.44176	-8.12485	-9.06931	-8.16259	-8.17549	-8.05339	-8.47624	-7.59931	-7.58123	-7.82795	-8.37616	-8.36041
mean	-8.51484		ONE StdDev			TWO StdDev			THREE StdDev
StdDev	0.879104		-9.39394	-7.63573		-10.273	-6.75663		-11.1521	-5.87752
		COUNT	348	425		83	4		72	0
		Number of codon-pair frequencies above or below the indicated standard deviation
		Note: even log transformed data is not normally distributed
[truncated: 15 more columns]

[truncated: 1 more sheets: logE]
