# Supplementary material for: Bias at the third nucleotide of codon pairs in virus and host genomes
Source: Sci Rep. 2022 Mar 16;12:4522. doi: 10.1038/s41598-022-08570-w (PMC8927144; doi:10.1038/s41598-022-08570-w)
Supplement: Supplementary file 2 — Supplementary Information 2. [file 41598_2022_8570_MOESM2_ESM.xlsx]

## Sheet: STable1
	Statistical Analysis for Supplementary Table 1																											Herpesviridae
																											TTT	0.000236297	0.00036574	0.000291897	0.00057945	0.00040049	0.000347786	0.000346338	0.000638235	0.000225004	0.000314195	0.000368636	0.00035213	0.0006142	0.000654162	0.000598562	0.000521244	0.000447402	0.000352419	0.000359369	0.000239483	0.000293345	0.00033823
	Codon-pair frequencies for various genomes begin in column AB																										TTC	0.000109461	0.000412652	0.000159269	0.000635629	0.000143053	0.000453772	0.000115832	0.00057974	0.000104828	0.000300295	0.000176934	0.000342863	0.000290449	0.000622308	0.000250487	0.000602327	0.000184173	0.000373269	0.000140446	0.000332438	0.000164482	0.000446243
	RANKINGS for codon-pair frequencies begin colum AB, row 195																										TTT	0.000242958	0.000350682	0.000326936	0.00023485	0.000297399	0.000487653	0.000275101	0.000307245	0.000106566	0.000239193	0.000125678	0.000159848	0.000243827	0.000299426	0.000404544	0.000347207
	Krustal-Wallis Calculations for all 87 heatmap cells begin row 195																										TTC	0.000123361	0.000394408	0.000155215	0.000257147	0.00013784	0.00059335	0.000110909	0.000474043	8.71637e-05	0.000330701	9.15074e-05	0.000152898	0.000143053	0.000366898	0.000197494	0.000357632
																											TTT	0.000785052	0.000511688	0.000690939	0.000553098	0.000537171	0.000395856	0.000447981	0.000520665	0.000496051	0.000508503	0.000474622	0.000502132	0.000667483	0.000419891
	The table below show positions in the heatmap that differed																										TTC	0.000357632	0.00051777	0.000173459	0.000214	0.000217185	0.000511109	0.000242379	0.000405702	0.000196915	0.000481282	0.000235718	0.000484757	0.000347496	0.000464197
	between at least two of the genomic groups compared																										TGT	0.000149713	0.000184463	0.000127415	0.000344021	0.000215158	0.00015898	0.000175486	0.000270758	0.000125388	0.00016535	0.000165061	0.000199231	0.000315353	0.000233981	0.000297689	0.000204154	0.000170273	0.000142473	0.000116701	0.000106276	0.000117859	0.000150582
																											TGC	0.000108593	0.000270468	0.000109172	0.00056555	0.000128863	0.000289291	9.15074e-05	0.000446243	8.25304e-05	0.000208498	0.000124809	0.000242958	0.000222398	0.00046217	0.000192281	0.00045522	0.000126257	0.000170563	7.15263e-05	0.000162455	0.000114095	0.000273074
	Heatmap positions with p<0.01 for comparisons of sets of genomes																										TGT	0.000125967	0.000189096	0.000119307	0.00012423	0.000162165	0.000198362	0.000153478	0.000124809	8.36887e-05	0.000174038	7.06576e-05	9.32448e-05	0.000120176	0.000132338	0.000183594	0.000136103
		ATY - I			TTR - I																						TGC	9.44032e-05	0.000267862	9.20865e-05	0.000201548	0.000112357	0.000497499	9.20865e-05	0.000378481	7.00784e-05	0.000344601	6.34181e-05	0.000157532	0.000121045	0.000318249	0.000139867	0.000233112
	TTY - S	ATY - S		AAY - S																							TGT	0.000312747	0.000195177	0.000238614	0.000214579	0.000196625	0.000174327	0.000189965	0.000203575	0.000194598	0.000177513	0.000201837	0.000208498	0.00027626	0.000153188
		ATY - W	TAY - W	AAY - W	TTR - W			AAR - W																			TGC	0.000205892	0.000277128	0.000105118	0.000123361	0.000142473	0.000281182	0.00015145	0.000288422	0.000123361	0.000287264	0.000157242	0.000324909	0.000173169	0.000221529
		AGY - I				AGR - I	CAR - I	GAR - I
	TGY - S	AGY - S	CAY - S	GAY - S		AGR - S	CAR - S	GAR - S																			ATT	0.0002001	0.000231375	0.000233402	0.000269599	0.000284947	0.000189965	0.000232533	0.000270758	0.000181856	0.000212552	0.000362554	0.000277997	0.000355894	0.000285526	0.000416706	0.000236297	0.00031043	0.00021371	0.000266124	0.000126547	0.000227321	0.000220371
	TGY - W					AGR - W	CAR - W																				ATC	0.000138999	0.000388327	0.000177802	0.000590744	0.000180409	0.000442479	0.000147107	0.000500684	0.000105986	0.000304638	0.000225583	0.000381956	0.000265256	0.00054499	0.000296241	0.000511399	0.000229058	0.000350971	0.000162455	0.00026931	0.000207629	0.000552519
	CTY - I	GTY - I	TCY - I	ACY - I	CTR - I		TCR - I	ACR - I																			ATT	0.000217185	0.000267283	0.000297399	0.000163034	0.000214869	0.000236297	0.000219791	0.00012394	9.58511e-05	0.000178961	0.000116122	9.0349e-05	0.000150871	0.000158111	0.000242958	0.000131469
	CTY - S	GTY - S	TCY - S	ACY - S	CTR - S		TCR - S	ACR - S																			ATC	0.000144211	0.000403964	0.00018649	0.000260043	0.000171721	0.000637656	0.000164192	0.000415837	8.97699e-05	0.000352998	9.7299e-05	0.000157532	0.000119597	0.000341126	0.000196046	0.000232533
	CTY - W						TCR - W	ACR - W																			ATT	0.000575686	0.000266703	0.000507634	0.000369504	0.000362554	0.000258885	0.000315932	0.000298847	0.000338809	0.000292766	0.000368346	0.00033099	0.000476939	0.000235429
	CGY - I	GGR - I	CCR - I	GCR - I	CGR - I	GGY - I	CCY - I	GCY - I																			ATC	0.000359948	0.000412652	0.000190833	0.000212841	0.000253093	0.000561496	0.000255989	0.000449429	0.000263518	0.000551071	0.000300584	0.000588138	0.000376744	0.000423946
	CGY - S	GGR - S	CCR - S	GCR - S	CGR - S	GGY - S	CCY - S	GCY - S																			AGT	0.000119886	0.00015145	0.000112647	0.000216027	0.000187358	0.000113515	0.000127415	0.000192571	0.000106566	0.000135524	0.000152319	0.000183883	0.000250777	0.000205602	0.000264676	0.000176065	0.000166798	0.000133497	0.000125099	9.44032e-05	0.000115832	0.00013813
	CGY - W		CCR - W		CGR - W		CCY - W	GCY - W																			AGC	0.00013089	0.000335334	0.000115543	0.000541226	0.000176354	0.000335624	0.000102801	0.000468541	0.000106855	0.000272205	0.000155794	0.000340546	0.000282341	0.000603775	0.000296241	0.000581767	0.000170852	0.000279735	0.000114963	0.00021371	0.000154346	0.000409177
	Null hypothesis that the mean frequency for the codon-pair grouping is the same across all viruses (species)																										AGT	9.35344e-05	0.000147107	0.000140736	0.000106855	0.000132338	0.000147396	0.000116411	9.20865e-05	6.31285e-05	0.000119307	6.19702e-05	6.77618e-05	0.000118149	0.000138999	0.000161586	0.000107434
	Reject if p-value is lower than alpha 0.01 or 0.05																										AGC	0.000107145	0.000394119	0.000141605	0.000222108	0.000157242	0.000598852	0.000138709	0.000436397	7.64492e-05	0.000368057	8.62949e-05	0.000173459	0.000176065	0.000507924	0.000191413	0.000325778
	Meaning that at least two of the groups have a mean frequency for the codon-pair grouping that differs																										AGT	0.000292186	0.000152609	0.000211104	0.000165929	0.000170563	0.00011757	0.000148844	0.000127705	0.000132338	0.000118438	0.000182436	0.000176644	0.000244406	0.000130601
	Note- must include three groups for analysis, if removing group also remove name in row 1 (used to determine df)																										AGC	0.000281762	0.000318828	0.000102222	0.000150582	0.000177802	0.000328674	0.000167377	0.000311588	0.000139578	0.000318538	0.000176065	0.000395277	0.000238904	0.000298557
	number of significant values <0.01 shown in table above
	52																										TAT	0.000173459	0.000224714	0.000197204	0.000350392	0.000290449	0.000198652	0.000267572	0.00035155	0.000162744	0.000200679	0.000221818	0.0002001	0.000425393	0.000341415	0.000402227	0.000257437	0.0002279	0.000166219	0.000168536	0.000113226	0.000184173	0.000199231
				H-values																							TAC	0.000136682	0.0003724	0.000178961	0.000761017	0.000181277	0.000416996	0.000162744	0.000763334	0.00010338	0.000333886	0.000160717	0.00031043	0.000343442	0.000672116	0.000315353	0.000606381	0.000208787	0.000228768	0.000127126	0.000265835	0.000198652	0.000438714
				147.363	high																						TAT	0.000146238	0.00017259	0.000180698	0.000121913	0.000213421	0.000263808	0.000237166	0.000142473	0.000111488	0.000178381	9.70094e-05	9.35344e-05	0.000150871	0.000175486	0.000271626	0.00016535
				31.7647	mean																						TAC	0.000111778	0.000280603	0.000141315	0.000264676	0.00017259	0.000615358	0.000145948	0.000581767	0.000105697	0.00042742	0.000110041	0.000219212	0.000152898	0.000414389	0.000217764	0.000333596
				5.25894	low																						TAT	0.000457247	0.000210814	0.000267572	0.000209367	0.000288712	0.000221529	0.000291897	0.000252804	0.000271337	0.000231375	0.000352419	0.000304059	0.000416127	0.00020676
																											TAC	0.000464487	0.000311878	0.000125388	0.000185621	0.00028263	0.000484757	0.000293634	0.000443927	0.000230795	0.000508503	0.000285526	0.000608698	0.000368925	0.000406571
																											CAT	0.00014508	0.000152898	0.000144501	0.000231375	0.000172879	0.000114963	0.000162165	0.000182725	0.00015174	0.000189385	0.000168536	0.000172879	0.000219791	0.000183594	0.000245274	0.000159269	0.000137261	0.000110041	0.00010338	7.81867e-05	0.000120465	0.000119886
																											CAC	0.000121045	0.00035155	0.000156373	0.000644027	0.000184752	0.000372111	0.000157821	0.000526457	0.000142763	0.000410046	0.000180409	0.000335334	0.00024846	0.000458985	0.000259174	0.000491418	0.000125678	0.000169694	8.282e-05	0.000179829	0.000148844	0.000397015
																											CAT	0.000126257	0.000184463	0.000159848	0.000127126	0.000142473	0.000178381	0.000147976	9.55615e-05	9.99052e-05	0.000169984	8.91907e-05	8.60053e-05	0.000103959	0.000123651	0.000199231	0.000109461
																											CAC	0.00015145	0.000429158	0.000182436	0.000381377	0.000171142	0.000624625	0.000153188	0.000518349	0.00011033	0.000430606	0.00010338	0.000244116	0.000153188	0.000467672	0.000199521	0.000322592
																											CAT	0.000306955	0.00013784	0.000187938	0.000139578	0.000173748	0.000117859	0.000189965	0.0001723	0.000144501	0.000139867	0.000183883	0.000167088	0.000243247	0.000121334
																											CAC	0.000324909	0.000221239	0.000106855	0.000153478	0.000201548	0.00035184	0.000211973	0.000320565	0.000145369	0.000326936	0.000182436	0.000423656	0.000265835	0.000296241
																											AAT	0.000217475	0.000206181	0.000222108	0.000284947	0.0003863	0.000237745	0.000334176	0.000357921	0.000205602	0.00019981	0.000291318	0.000212552	0.000450876	0.0003585	0.000526457	0.000301163	0.000300584	0.000182436	0.000226741	0.000120755	0.000244695	0.000231664
																											AAC	0.000202996	0.00042771	0.000232533	0.000769704	0.000249908	0.000430027	0.000210814	0.000700205	0.000159848	0.000346048	0.000249908	0.000438714	0.000360238	0.000544411	0.000404254	0.000599142	0.000285526	0.000303191	0.000176934	0.000259464	0.000287264	0.000610725
																											AAT	0.000191992	0.000194888	0.000244406	0.000141605	0.000284078	0.000286105	0.000250777	0.000143921	0.000100484	0.00012452	8.74532e-05	7.67388e-05	0.000187069	0.000188517	0.000317959	0.000186779
																											AAC	0.000197494	0.000507055	0.000254541	0.000349234	0.000237166	0.000696441	0.000215448	0.000539488	0.000101932	0.0003863	0.000115543	0.000189965	0.000214289	0.000454931	0.000265835	0.000344311
																											AAT	0.000540357	0.00023427	0.000387169	0.000267283	0.000426262	0.000267862	0.000433791	0.000331859	0.000333596	0.000245274	0.000477518	0.000363134	0.000516322	0.00024817
																											AAC	0.000547017	0.000325778	0.000206181	0.000208498	0.000440162	0.000627231	0.000420471	0.000533407	0.000295661	0.000460722	0.000408308	0.000747117	0.000518638	0.000502422
																											GAT	0.000242089	0.000338809	0.000246722	0.000501263	0.000453483	0.000308693	0.000322303	0.000484757	0.000219791	0.000242379	0.000244406	0.000277128	0.000770284	0.00066227	0.000817196	0.000632154	0.000309851	0.000247302	0.00020676	0.000210235	0.000262649	0.00028958
																											GAC	0.000247012	0.000665166	0.000238904	0.00121131	0.000298847	0.000640262	0.000196046	0.00106739	0.000176934	0.000457826	0.000220371	0.000497499	0.000621439	0.00163497	0.000635339	0.00148381	0.000334176	0.000388038	0.000172011	0.000495182	0.000282341	0.000624914
																											GAT	0.000251066	0.000378192	0.000279735	0.000299716	0.000331569	0.000451166	0.00028958	0.000307245	0.000149713	0.000258016	0.000118438	0.000139578	0.000267283	0.000286395	0.000341705	0.000318828
																											GAC	0.000267283	0.000863239	0.000296241	0.000695282	0.000298268	0.00143632	0.000236587	0.00137898	0.000167667	0.000727136	0.000147396	0.000343153	0.000319407	0.0009866	0.000344601	0.000716711
																											GAT	0.000636208	0.000326067	0.000376165	0.000364871	0.00044827	0.000333017	0.000439293	0.000416416	0.000364292	0.000294503	0.000408887	0.000342284	0.000448849	0.000263518
																											GAC	0.000651845	0.00043495	0.000195467	0.000297399	0.000464197	0.000671826	0.000370373	0.000721634	0.00031043	0.000616516	0.00033128	0.000663428	0.000382246	0.000500395
																											TTA	0.000161586	0.000128574	0.000159559	0.000210235	0.000173748	9.90365e-05	0.000130311	0.000153767	0.000206181	0.000161586	0.000304059	0.000211973	0.000351261	0.000258595	0.000422208	0.000267283	0.000266414	0.000146528	0.000210525	0.000135524	0.000247881	0.000183883
																											TTG	0.000166509	0.000177513	0.000147396	0.000338809	0.000204444	0.000175196	0.000160427	0.000315353	0.000134076	0.000140157	0.000192281	0.000218344	0.000353288	0.000364002	0.000450587	0.000382246	0.000201548	0.000137261	0.000148265	0.000135524	0.000163034	0.000190254
																											TTA	0.00015145	0.00013784	0.000183883	0.000132338	0.000176644	0.000145948	0.000164771	0.000115832	9.44032e-05	8.07929e-05	8.80324e-05	6.80514e-05	9.58511e-05	8.13721e-05	0.000141894	8.42679e-05
																											TTG	0.000160717	0.000194598	0.000151161	0.000157532	0.000225583	0.000387458	0.000249039	0.000271916	0.000106276	0.000194308	9.9326e-05	0.000145948	0.000174617	0.000193729	0.000233981	0.000229637
																											TTA	0.000414679	0.000152898	0.000287553	0.000266124	0.000332149	0.000142473	0.000242958	0.000246143	0.000307245	0.000166798	0.00042076	0.000339098	0.000547596	0.000263228
																											TTG	0.000444216	0.000187938	0.000237745	0.000249039	0.000214869	0.000156663	0.000191413	0.000243827	0.000242958	0.000196915	0.000231085	0.00022761	0.000302901	0.000191992
																											AGA	0.000137551	0.000163323	0.000130601	0.00021371	0.000135524	9.3824e-05	0.000105986	0.000139578	0.000169404	0.000196625	0.000194019	0.000222398	0.000281472	0.000301453	0.000304928	0.000240352	0.000163034	0.000117859	0.000121913	9.52719e-05	0.00014479	0.000166509
																											AGG	9.87469e-05	0.00017925	9.12178e-05	0.00028263	0.000110041	0.000166798	8.57158e-05	0.000223266	8.22408e-05	0.000165061	9.61406e-05	0.000192281	0.000173169	0.000328963	0.000217764	0.000296241	0.000104249	0.000124809	7.587e-05	9.7299e-05	7.35534e-05	0.000178381
																											AGA	0.000128574	0.000195756	0.000145948	0.000133207	0.000160138	0.000196335	0.000150292	0.000142473	0.000106566	0.000181856	0.000116122	0.000133497	0.000101353	0.000138419	0.000181856	0.000121045
																											AGG	0.000105986	0.000217475	9.35344e-05	0.000144501	0.000121334	0.000295372	0.000110909	0.000228479	7.76075e-05	0.000251935	0.000100484	0.000167667	0.000106276	0.0002001	0.000152319	0.000183883
																											AGA	0.00025541	0.000120465	0.000147107	0.000146528	0.000181567	0.000122203	0.000177513	0.0001862	0.000208787	0.000216606	0.000274812	0.000316222	0.000352998	0.000260043
																											AGG	0.000207629	0.00016535	8.77428e-05	0.000116701	9.52719e-05	0.0001584	0.000105697	0.000157242	0.000101643	0.000146817	0.000105118	0.000176934	0.000182146	0.000195467
																											CAA	0.0001584	0.000161296	0.000177513	0.000251356	0.00016564	0.000128284	0.000155505	0.000184173	0.000192571	0.000251066	0.000363134	0.000378192	0.000347207	0.00031767	0.000441899	0.000314774	0.000191413	0.000132049	0.000158111	0.000125967	0.000225004	0.000252804
																											CAG	0.000204154	0.000486495	0.000235139	0.000804454	0.000172879	0.000277128	0.0001723	0.000481282	0.000157821	0.000369504	0.000309561	0.000771442	0.000287843	0.000549334	0.000369215	0.000589875	0.000209367	0.000233691	0.000134076	0.000196335	0.000198362	0.00047578
																											CAA	0.000174327	0.000252804	0.00021371	0.000167377	0.000191123	0.000199231	0.000169404	0.000166509	0.000108013	0.000163323	0.000116411	0.000100774	0.000111488	0.000136392	0.000170273	0.000110909
																											CAG	0.000201548	0.000484757	0.000216027	0.000382536	0.000236587	0.000724819	0.000244406	0.000530801	0.00013813	0.000554836	0.000166509	0.000383983	0.00016564	0.000399331	0.000218344	0.000289291
																											CAA	0.000325488	0.000142763	0.000188517	0.00013089	0.000266414	0.000155215	0.000242089	0.000198652	0.000246433	0.00019315	0.000400779	0.00038601	0.00051082	0.000305218
																											CAG	0.000511978	0.000362554	0.000178671	0.000214289	0.000284657	0.000418733	0.000272205	0.000418733	0.000229348	0.000429737	0.000245274	0.000424814	0.000340546	0.000408019
																											AAA	0.000307245	0.000297689	0.000303191	0.000403964	0.000284947	0.000187648	0.000219502	0.000263808	0.000349523	0.000381377	0.000506186	0.000439583	0.000558311	0.000487364	0.000629547	0.000421629	0.000343153	0.000195467	0.000256858	0.000167667	0.000429448	0.000422208
																											AAG	0.000213131	0.000380219	0.000198073	0.000608987	0.000199521	0.000261491	0.000147396	0.000447981	0.000170563	0.000326357	0.000218633	0.000461301	0.000302322	0.000553677	0.000395567	0.000505318	0.000213131	0.000208498	0.000119886	0.00013784	0.000208208	0.000425393
																											AAA	0.00026207	0.000312168	0.000293345	0.000198362	0.000270758	0.000273074	0.000232533	0.0001862	0.000161875	0.000243827	0.000185042	0.000170563	0.000147686	0.000166509	0.000211683	0.000135813
																											AAG	0.000186779	0.000318249	0.000151161	0.000195467	0.00023427	0.000538909	0.000181567	0.000367767	0.000126257	0.000453483	0.000164771	0.000267283	0.000147686	0.000273364	0.000185042	0.000242958
																											AAA	0.000522982	0.000216316	0.000335624	0.000231085	0.0005586	0.000316222	0.000460433	0.000418154	0.000452904	0.000295082	0.00074538	0.000650976	0.000872505	0.000602617
																											AAG	0.000457247	0.000301453	0.000167957	0.000174038	0.000301453	0.000459274	0.000291897	0.000436687	0.000238904	0.00038601	0.000284657	0.000451745	0.000472305	0.000511688
																											GAA	0.000294793	0.000346628	0.000249908	0.000508213	0.000312168	0.000228479	0.000229927	0.000378192	0.000306376	0.000379061	0.000382246	0.000408019	0.000763623	0.000860053	0.00104307	0.000825304	0.000340257	0.000238035	0.000198362	0.00023427	0.00044827	0.000507634
																											GAG	0.000275391	0.000765071	0.000252514	0.00127676	0.000328674	0.000489391	0.000185042	0.000875401	0.000196046	0.000522692	0.000246722	0.000674722	0.000564682	0.00136248	0.000747696	0.00157387	0.000335044	0.000383983	0.000183883	0.000333307	0.000275101	0.000653293
																											GAA	0.000244985	0.000343153	0.000244985	0.000271047	0.000367767	0.00050387	0.000297978	0.00040715	0.000164771	0.000262649	0.000170852	0.000191413	0.000216027	0.000314195	0.000339967	0.000236008
																											GAG	0.000219212	0.000706286	0.000217185	0.000509661	0.000343732	0.00137406	0.000293055	0.00120755	0.000183015	0.000916811	0.000192281	0.00053833	0.000249618	0.000777523	0.000347207	0.000605802
																											GAA	0.000468251	0.000240641	0.000308693	0.00031767	0.000523561	0.000332438	0.000430316	0.000447981	0.000425973	0.000347496	0.000760438	0.000742194	0.000742194	0.000554546
																											GAG	0.000628679	0.000507055	0.000201837	0.000280603	0.000370952	0.000605512	0.000348944	0.000615068	0.00029682	0.000597115	0.000325488	0.000641999	0.000361107	0.000520955
																												2-Box Codon Pairs
																											CTT	0.000150871	0.000189965	0.000142473	0.00024122	0.000162165	0.000114963	0.000132628	0.000169984	0.00012452	0.000154346	0.000222687	0.000211683	0.000182725	0.000161586	0.000206471	0.000162744	0.000196335	0.00017954	0.000138709	0.000118149	0.000116411	0.000137261
																											CTC	0.000118438	0.000424525	0.000143053	0.000657637	0.000148844	0.000490839	0.000122782	0.000497499	0.000114674	0.000284947	0.000175775	0.000354736	0.000220371	0.000526167	0.000225583	0.000567867	0.000214579	0.000433791	0.000132338	0.000425104	0.000180988	0.000549044
																											CTT	0.000155794	0.000205023	0.000189096	0.000167957	0.000139578	0.000167377	0.000127994	0.000112936	9.17969e-05	0.000156084	9.75885e-05	9.44032e-05	0.000123651	0.000132628	0.000210525	0.000126547
																											CTC	0.000127994	0.000432922	0.000155794	0.000291607	0.000170852	0.00069673	0.000143342	0.000610435	9.44032e-05	0.000376454	0.00011757	0.000277707	0.000163034	0.000474043	0.000195177	0.000390644
																											CTT	0.000345469	0.000215158	0.000293924	0.000271916	0.00017954	0.00014508	0.000183594	0.000198073	0.000190254	0.000165061	0.000159269	0.000202127	0.000284078	0.000143632
																											CTC	0.000444795	0.000549913	0.000138709	0.000225873	0.000224425	0.000632154	0.000205892	0.000516322	0.000187938	0.000522403	0.000223266	0.000626362	0.000312457	0.000511978
																											CGT	0.000106566	0.00016535	9.44032e-05	0.000236008	0.00012423	0.000107145	0.000109172	0.000136682	9.29553e-05	0.000134944	0.00010338	0.000145948	0.000153478	0.000170273	0.000143632	0.000135234	9.15074e-05	0.000102511	5.73369e-05	9.75885e-05	5.84952e-05	9.49823e-05
																											CGC	0.00013118	0.000565261	0.000141894	0.000885536	0.000184173	0.000556573	0.000156373	0.000788527	0.000129153	0.000447691	0.000164192	0.000444795	0.00026873	0.000900015	0.00029682	0.000944032	0.000113226	0.000322592	8.31095e-05	0.000350971	0.000101643	0.000404833
																											CGT	9.06386e-05	0.000166219	9.23761e-05	0.000148555	9.23761e-05	0.000146528	7.9345e-05	0.000110041	0.000106855	0.000216316	0.000101643	0.000114384	8.77428e-05	0.000106276	0.00011062	8.51366e-05
																											CGC	0.000121913	0.000573659	0.00013784	0.000457247	0.000196625	0.0011812	0.000173169	0.000968356	0.000150582	0.000904649	0.000159559	0.000465355	0.000178092	0.000812852	0.000240062	0.000490549
																											CGT	0.000158111	0.000144211	0.000119017	0.00012394	9.20865e-05	8.86116e-05	9.75885e-05	9.75885e-05	9.46927e-05	0.000116701	7.78971e-05	0.000122782	0.000111778	8.45574e-05
																											CGC	0.000243537	0.000516032	7.90554e-05	0.000153188	0.000135234	0.000425104	0.000133207	0.000375006	0.000141026	0.000490839	0.000136682	0.000427131	0.000213421	0.000377613
																											GTT	0.000156953	0.000221239	0.000143921	0.000266993	0.000251645	0.000177513	0.000173169	0.000253962	0.000139867	0.000173169	0.000212841	0.000236587	0.000264387	0.000250197	0.000276839	0.000207919	0.000298847	0.000245274	0.000198942	0.000184752	0.000189675	0.000218633
																											GTC	0.000106566	0.000407729	0.000109751	0.000561207	0.000168825	0.000488811	0.000106276	0.000467962	0.000106855	0.000260912	0.000127994	0.000303191	0.000236587	0.000534276	0.000205602	0.000515163	0.000212262	0.000423946	0.00011699	0.000381088	0.000195756	0.000545569
																											GTT	0.000209077	0.000280603	0.000211104	0.000205892	0.0001862	0.000245854	0.000167088	0.000146817	9.0349e-05	0.000164771	9.96156e-05	9.55615e-05	0.000147107	0.000145369	0.000202417	0.000155794
																											GTC	0.000136392	0.000423656	0.000134076	0.00031738	0.00015174	0.000684278	0.000112936	0.000542094	8.10825e-05	0.000339678	9.52719e-05	0.00021371	0.00014508	0.000410625	0.000154346	0.000311299
																											GTT	0.000437845	0.000263228	0.000354446	0.000336492	0.000302611	0.000214869	0.000238904	0.000252804	0.000273653	0.000240062	0.000270468	0.000303191	0.00031767	0.000205023
																											GTC	0.000347207	0.00048302	0.000109172	0.000202127	0.00024122	0.000522692	0.000219502	0.000459853	0.000189096	0.000451745	0.000244406	0.000534855	0.000223846	0.000436108
																											GGA	0.000187358	0.000209077	0.000136392	0.000295082	0.000159848	0.000158111	0.000134076	0.000210814	0.000167377	0.000221529	0.000209656	0.00032404	0.000361975	0.000491128	0.000495182	0.000422498	0.000179829	0.00015898	0.000121334	0.000163323	0.000194888	0.000243537
																											GGG	0.000143632	0.000401937	0.000125678	0.000631864	0.000174327	0.000333017	0.000134365	0.000461012	8.68741e-05	0.000225873	0.00011699	0.000342573	0.000306086	0.000754646	0.00037269	0.000721924	0.000196046	0.000261781	0.000108593	0.000208498	0.00013118	0.000309561
																											GGA	0.000173169	0.000301743	0.000166219	0.000209656	0.000172011	0.000266993	0.000183304	0.000249039	0.000111488	0.000199521	0.000112068	0.000160138	0.000149423	0.000276549	0.000358211	0.000279735
																											GGG	0.00015869	0.000539488	0.000141605	0.000410625	0.000222977	0.000762175	0.000250197	0.000685436	0.000130311	0.000568446	0.000128574	0.000326647	0.000219791	0.000585531	0.000299716	0.000424525
																											GGA	0.000329542	0.000166798	0.000150292	0.000173169	0.000242379	0.000167667	0.000236297	0.000222108	0.000216896	0.00019286	0.000346048	0.000348365	0.000380219	0.000264387
																											GGG	0.000327805	0.000305218	0.00012394	0.000184463	0.000115253	0.000216896	0.000142763	0.000224425	0.000128574	0.000228189	0.000141315	0.000247302	0.000211104	0.000224425
																											TCT	0.000183015	0.00020676	0.000191413	0.000357921	0.000272205	0.000215737	0.000237166	0.000304059	0.000152898	0.000165929	0.00021371	0.000230216	0.000359659	0.00033128	0.000405412	0.000267862	0.000294214	0.000279445	0.000225293	0.000216027	0.000206181	0.000274812
																											TCC	0.00011062	0.000294793	0.000136682	0.000554257	0.000147976	0.000328674	0.000116122	0.000394408	0.000111778	0.000237456	0.000167377	0.000299716	0.000257147	0.000443347	0.000275101	0.000457537	0.000229058	0.000496341	0.000171142	0.000419602	0.000163323	0.00048273
																											TCT	0.000198073	0.000286684	0.000244695	0.000254541	0.000236877	0.00028987	0.000223556	0.000214	9.41136e-05	0.000171432	8.94803e-05	0.000115253	0.000178671	0.000205892	0.000301163	0.00022066
																											TCC	0.000151161	0.000392092	0.000185042	0.000392671	0.000157242	0.00052414	0.00013118	0.000422787	7.67388e-05	0.000249618	8.60053e-05	0.000197204	0.000142763	0.000345759	0.000201837	0.000297978
																											TCT	0.000293634	0.000187648	0.000243247	0.000210525	0.000255989	0.000220371	0.000286105	0.000269889	0.000183594	0.000155794	0.000249039	0.000240352	0.000368057	0.000196915
																											TCC	0.000214	0.000290159	9.46927e-05	0.000116701	0.000170852	0.00040049	0.00020705	0.000365161	0.000112936	0.000224425	0.000197204	0.000375586	0.000274233	0.000339967
																											CCA	0.000114674	0.000114384	0.000100774	0.00016535	0.000181856	0.000121045	0.000169115	0.000172011	0.000149423	0.000173169	0.000242379	0.000222977	0.000359369	0.000350682	0.000509951	0.000408019	0.000250197	0.000190254	0.000210525	0.0001723	0.000182146	0.000245274
																											CCG	0.000138709	0.000431185	0.000161586	0.000725399	0.000161007	0.000318828	0.000147976	0.000501263	0.000115253	0.000334176	0.000147686	0.000412362	0.000261201	0.000622308	0.000299716	0.000631864	0.000188806	0.000383404	0.000122782	0.000370373	0.000107145	0.000341705
																											CCA	0.000239483	0.000363713	0.000344311	0.00031014	0.000169694	0.000233402	0.000160138	0.000169984	9.06386e-05	0.000130311	9.55615e-05	8.39783e-05	0.000125388	0.000175196	0.000195177	0.000150582
																											CCG	0.000256858	0.000847891	0.00025512	0.00100282	0.00022066	0.000954167	0.000196046	0.000756384	0.000131759	0.000667483	0.000176934	0.000460433	0.000174617	0.000556863	0.00024846	0.000463618
																											CCA	0.000265545	0.000106855	0.000134655	0.000121913	0.000190254	0.000145659	0.000201837	0.000159559	0.000166509	0.000146238	0.00023427	0.000262649	0.000318249	0.000224714
																											CCG	0.000252804	0.000300874	0.000113515	0.000165061	0.00011062	0.000230506	0.000132049	0.00020705	0.000155505	0.000304638	0.00010367	0.000174038	0.000146817	0.000157242
																											ACT	0.000168825	0.000174617	0.000181567	0.000273653	0.000260043	0.000181567	0.000209946	0.000272785	0.000136682	0.000156373	0.000204154	0.000207339	0.000246143	0.000239483	0.000322882	0.000187648	0.000201258	0.000160427	0.000180698	0.000119017	0.000250487	0.000250777
																											ACC	0.000157821	0.000444506	0.000191992	0.000664297	0.00024122	0.000525588	0.000205312	0.000648949	0.000138999	0.000351261	0.000222108	0.000410335	0.000293345	0.00054499	0.000363713	0.000613041	0.000190833	0.000373559	0.000172879	0.000276549	0.000238614	0.00077289
																											ACT	0.000165929	0.000236297	0.000214869	0.000160138	0.000200969	0.000232243	0.000191702	0.00013089	7.18159e-05	0.000134076	7.15263e-05	8.89011e-05	0.000126547	0.000154346	0.000233981	0.000131469
																											ACC	0.000200969	0.000570763	0.000302901	0.000412652	0.000222108	0.000735823	0.000235718	0.000562365	8.36887e-05	0.000314484	0.00012452	0.000223846	0.000175196	0.000470278	0.000220371	0.000334176
																											ACT	0.00031709	0.000183883	0.00022095	0.000188517	0.000253383	0.000194888	0.000258306	0.000218633	0.000169694	0.000153188	0.000229927	0.000236587	0.00030377	0.000167957
																											ACC	0.0003724	0.000455799	0.000138419	0.000170563	0.000249039	0.000630995	0.000265256	0.000472016	0.000204444	0.000412362	0.000245274	0.000600879	0.000341705	0.000445085
																											GCA	0.000126547	0.000129732	0.000116411	0.000196625	0.000188806	0.000121913	0.000132338	0.000211104	0.000154346	0.000169115	0.000185911	0.000216606	0.00031043	0.000375586	0.00038659	0.000350103	0.00025512	0.000191702	0.00019315	0.000190254	0.000189965	0.000209656
																											GCG	0.000206471	0.000846154	0.000245564	0.00150379	0.000239772	0.000541515	0.000208208	0.000847601	0.000127415	0.000522692	0.000174906	0.000629258	0.000283209	0.000996446	0.000377613	0.000862949	0.000247591	0.00044856	0.000127415	0.000405123	0.000127126	0.000476649
																											GCA	0.000157821	0.000238614	0.00017925	0.000182146	0.000247881	0.000335334	0.000271916	0.000280024	8.71637e-05	0.000154346	8.02137e-05	7.70284e-05	9.90365e-05	0.000135813	0.000184463	0.000116701
																											GCG	0.000225583	0.000937371	0.000196625	0.000842968	0.000376165	0.00188459	0.000350392	0.00175254	0.0001862	0.00122319	0.000190833	0.000674432	0.000210814	0.000854841	0.000284947	0.000611304
																											GCA	0.000308982	0.000155505	0.00016535	0.000176934	0.000211973	0.000135813	0.000184752	0.000201837	0.000231664	0.00019344	0.000247012	0.000249618	0.000297399	0.000219212
																											GCG	0.000397015	0.00049692	0.000166798	0.000250777	0.000152609	0.000319407	0.000171142	0.000286974	0.000184752	0.000523561	0.000110041	0.000257726	0.000149423	0.000188517
																											CTA	0.000112936	0.00013089	0.000125678	0.000222977	0.00012452	0.000109461	0.000120755	0.00016564	0.00014479	0.000172879	0.000192571	0.000242089	0.000258016	0.000297978	0.000325778	0.000318249	0.000176644	0.000160138	0.000144501	0.000147686	0.000154925	0.00017925
																											CTG	0.000280314	0.000827041	0.000267572	0.00168709	0.000263518	0.000574817	0.000219791	0.00108708	0.000164192	0.000602906	0.000277707	0.000831964	0.000392381	0.00114819	0.000568156	0.00121884	0.000313326	0.000485047	0.000198652	0.000473174	0.000220371	0.000624335
																											CTA	0.000142473	0.000187358	0.000145369	0.000150582	0.000163323	0.000221239	0.000136103	0.000148555	8.8322e-05	0.00013784	8.89011e-05	8.65845e-05	9.09282e-05	0.000112936	0.000116701	9.84573e-05
																											CTG	0.000229058	0.000741036	0.000210235	0.000679066	0.000369794	0.00163671	0.000320276	0.00123738	0.000206181	0.00114848	0.000216027	0.000688332	0.000254541	0.000850787	0.000324619	0.000628968
																											CTA	0.000290159	0.000144211	0.000143632	0.000168825	0.000182436	0.000131759	0.000163902	0.000169694	0.000182436	0.000152898	0.000214579	0.000308693	0.000343153	0.000236877
																											CTG	0.000742484	0.000619991	0.000262649	0.00045551	0.000253672	0.000518638	0.000251356	0.000513715	0.000308403	0.000768836	0.000221239	0.000549623	0.000403675	0.000451745
																											CGA	5.44411e-05	0.000110909	5.53098e-05	0.000143053	8.10825e-05	0.000118438	6.1391e-05	0.000125678	8.62949e-05	0.000162744	0.000101932	0.000187069	0.000172879	0.000279445	0.00022095	0.000223556	8.10825e-05	0.000110041	5.84952e-05	0.000111199	6.39972e-05	0.00011033
																											CGG	8.8322e-05	0.000392381	8.74532e-05	0.000629837	0.000104828	0.000270468	8.51366e-05	0.000346048	7.26846e-05	0.000274233	9.78781e-05	0.00035213	0.000167667	0.000478966	0.000197783	0.000482441	0.000112357	0.000190544	5.47307e-05	0.000174617	5.84952e-05	0.000244116
																											CGA	7.50013e-05	0.000187648	8.8322e-05	0.000156373	0.000111778	0.000205312	9.00595e-05	0.000161296	8.80324e-05	0.000191702	0.000106566	0.000133497	7.41325e-05	0.000153767	0.000126547	0.000112647
																											CGG	0.000109461	0.000463618	8.91907e-05	0.0003724	0.000118149	0.000664876	0.000121913	0.000480414	0.00012452	0.000730901	0.000147976	0.000479545	0.000121045	0.000374717	0.000153767	0.000293924
																											CGA	0.000116122	9.41136e-05	7.21055e-05	7.55804e-05	7.78971e-05	7.96346e-05	7.35534e-05	0.000100484	0.000107145	0.000128284	9.67198e-05	0.000161586	0.00015898	0.000138999
																											CGG	0.000167667	0.000230216	7.73179e-05	0.00012452	7.06576e-05	0.000200679	6.77618e-05	0.000149134	9.12178e-05	0.00022066	7.15263e-05	0.000165061	0.000115832	0.000111488
																											GTA	0.000105697	0.000114674	9.26657e-05	0.00017259	0.000164482	0.000109461	0.000111199	0.000182436	0.000118728	0.000144501	0.000163902	0.00018649	0.000322303	0.000309561	0.000315642	0.000256568	0.000228189	0.000147976	0.00015203	0.000154346	0.000197494	0.000187648
																											GTG	0.000217475	0.000571921	0.00019315	0.00113747	0.000295951	0.000563234	0.000212262	0.000892197	0.000147686	0.000392671	0.000202417	0.000550203	0.000457826	0.000964302	0.000518349	0.000949823	0.000320276	0.000439004	0.000189675	0.000368346	0.00026236	0.000522982
																											GTA	0.000135234	0.000173169	0.00015145	0.000139867	0.000177223	0.000224714	0.000138999	0.00015869	8.16616e-05	0.000118149	7.84763e-05	6.4866e-05	9.64302e-05	0.000105118	0.00010367	8.4847e-05
																											GTG	0.000238035	0.00060725	0.000181856	0.000472305	0.000346338	0.00124201	0.00026873	0.000855131	0.000143342	0.000750013	0.000166509	0.000375296	0.000231375	0.000567867	0.000247302	0.000414969
																											GTA	0.000282051	0.000143342	0.000168246	0.000178671	0.000226741	0.000127126	0.000174617	0.000168825	0.000238035	0.000178961	0.000287553	0.000281182	0.000327515	0.000219212
																											GTG	0.000752619	0.000601458	0.000262649	0.000409756	0.000288422	0.000419023	0.000235718	0.000418443	0.000356763	0.000719028	0.000245274	0.000462749	0.000323461	0.000354446
																											GGT	0.000149423	0.000200679	0.000102801	0.000273364	0.000195177	0.000148265	0.000147107	0.000256858	8.74532e-05	0.00012452	0.000133497	0.000198652	0.000250777	0.000251066	0.00025541	0.000204444	0.000152319	0.000143921	9.23761e-05	0.000122203	0.000104538	0.000143632
																											GGC	0.000152898	0.000485916	0.000134365	0.000742773	0.000191413	0.000498078	0.000113805	0.0005864	0.00011033	0.000322882	0.000166798	0.000439872	0.000267862	0.00087627	0.000306086	0.00087598	0.000166509	0.000361975	0.000102801	0.00037935	0.000138709	0.000454641
																											GGT	0.000119597	0.000235429	0.000132917	0.000158111	0.000174906	0.000230795	0.00013813	0.000185042	9.96156e-05	0.000198942	8.36887e-05	0.000110041	0.000203575	0.000227321	0.000210525	0.000196625
																											GGC	0.000151161	0.000537751	0.000172011	0.000512267	0.000208498	0.00111923	0.000152609	0.000994129	0.000125388	0.000615648	0.000102801	0.000320276	0.000277418	0.00116759	0.000277997	0.000630995
																											GGT	0.000229637	0.000155215	0.000163902	0.000163613	0.000163034	0.000143921	0.000154346	0.000166219	0.000143342	0.000136392	0.000139578	0.0001862	0.000211104	0.000109751
																											GGC	0.000271047	0.000425393	9.49823e-05	0.000158111	0.000195756	0.000415258	0.000179829	0.000387748	0.000160138	0.000442479	0.000173459	0.000464487	0.000208498	0.000401648
																											TCA	9.9326e-05	8.74532e-05	9.70094e-05	0.000136392	0.000139578	9.20865e-05	0.000111488	0.000133497	0.000126836	0.000125967	0.000180119	0.000175775	0.000305507	0.000284368	0.000369504	0.000265256	0.000294503	0.000206471	0.000256568	0.000221529	0.000178381	0.00017259
																											TCG	0.000112357	0.000318828	0.000129732	0.000565261	0.000146528	0.000271916	0.000137261	0.000427131	9.64302e-05	0.000208787	0.000120755	0.000280893	0.000233402	0.000542963	0.000290449	0.000461591	0.000247881	0.000396146	0.000139867	0.000437845	8.71637e-05	0.000231954
																											TCA	0.00014508	0.000160427	0.000170852	0.000134076	0.000151161	0.000145659	0.000136392	0.000108013	7.06576e-05	8.02137e-05	5.35723e-05	5.35723e-05	8.68741e-05	8.71637e-05	0.000109751	9.55615e-05
																											TCG	0.000142184	0.000418443	0.00013784	0.000408887	0.000182436	0.000643737	0.000155215	0.000547307	8.77428e-05	0.00037964	0.000110909	0.000272205	0.00015174	0.000371531	0.000203285	0.000308113
																											TCA	0.000282051	0.000128863	0.00013813	0.000120755	0.000164771	0.000113515	0.000166219	0.000143632	0.000176354	0.000121045	0.000264387	0.000244116	0.000347207	0.000184463
																											TCG	0.000222977	0.000240062	0.000112068	0.000142763	9.06386e-05	0.000182725	0.000110041	0.000171721	0.00011757	0.000244695	9.35344e-05	0.000164771	0.000129442	0.00012423
																											CCT	0.000136392	0.000187069	0.000143342	0.000280314	0.000185911	0.000146238	0.000173459	0.00019315	0.000137551	0.000171721	0.000185621	0.000222398	0.000176065	0.00020039	0.000267862	0.000198073	0.000197494	0.000179829	0.000141605	0.000148844	0.000153188	0.000194598
																											CCC	0.000144211	0.000435818	0.000133786	0.000670668	0.000201837	0.000588138	0.000159269	0.000654451	0.000140157	0.000336492	0.000232533	0.000475491	0.00029653	0.000812273	0.000370663	0.000983704	0.000231375	0.000380219	0.000135524	0.00042742	0.000202996	0.000623756
																											CCT	0.000276839	0.000370952	0.000253383	0.000353288	0.000153767	0.000209946	0.000140446	0.000148265	9.84573e-05	0.000198073	0.000100774	0.000133497	0.000127415	0.000178961	0.000215158	0.000145369
																											CCC	0.000303191	0.000672985	0.000344021	0.000789685	0.000226741	0.00109635	0.000205023	0.000977044	0.000104249	0.000452614	0.000156953	0.0004002	0.00020039	0.000757252	0.000277707	0.00062115
																											CCT	0.000195467	0.000152609	0.000171432	0.000150292	0.000180119	0.000142473	0.000210235	0.000164771	0.000133786	0.000147107	0.000140446	0.000172011	0.000286684	0.000135813
																											CCC	0.000270758	0.000381088	8.42679e-05	0.000137551	0.000220371	0.000481572	0.00023485	0.000424814	0.000132049	0.000302611	0.000202996	0.000439583	0.000366609	0.000452035
																											ACA	0.000156084	0.000134365	0.000155215	0.000196625	0.000225004	0.000145659	0.000174617	0.000219212	0.000194019	0.00023456	0.000293345	0.000242089	0.000409177	0.000391223	0.000543542	0.000343153	0.000298557	0.000214869	0.000277418	0.000177802	0.000266124	0.000244695
																											ACG	0.00015898	0.000401069	0.000186779	0.000698757	0.000189965	0.00038601	0.000167088	0.000623177	0.00011757	0.000297109	0.000175775	0.000356763	0.00025541	0.000577133	0.000320276	0.000485916	0.000193729	0.000281182	0.000156663	0.000264966	0.000125678	0.000350103
																											ACA	0.000192571	0.000260622	0.000274233	0.000171432	0.000232243	0.00024122	0.000218633	0.000147976	8.91907e-05	0.000125967	8.13721e-05	8.22408e-05	0.000112068	0.00011728	0.000173169	9.67198e-05
																											ACG	0.000141894	0.000457537	0.000169984	0.00045551	0.000199231	0.000797214	0.000197494	0.000649818	0.000107434	0.00053833	0.000146817	0.000298268	0.000138999	0.000436687	0.000190833	0.000299136
																											ACA	0.000418154	0.000207919	0.000217764	0.000170273	0.000253383	0.000167377	0.000240352	0.000199231	0.000295951	0.000235718	0.000361107	0.000350103	0.00045551	0.000238614
																											ACG	0.000332438	0.000357342	0.000158111	0.000201258	0.000123651	0.000257726	0.000144501	0.000212262	0.000204154	0.000382536	0.000119597	0.000211683	0.000148265	0.000143342
																											GCT	0.000176934	0.00026236	0.0001862	0.000359948	0.000273074	0.000202996	0.000197783	0.000288712	0.000126257	0.000168825	0.000187648	0.000256858	0.000242089	0.000256279	0.00028292	0.000224714	0.000233691	0.000229348	0.000148555	0.000171142	0.000211394	0.000270758
																											GCC	0.000198073	0.000720476	0.000212262	0.00132744	0.000304638	0.000981967	0.000210235	0.00123738	0.000163034	0.000486205	0.000205312	0.00062086	0.000379929	0.00120552	0.000436977	0.00134597	0.000293634	0.000674432	0.000154346	0.000660822	0.000235718	0.000926367
																											GCT	0.000204444	0.000289291	0.000193729	0.00025541	0.000298557	0.000425104	0.000230506	0.000273074	9.84573e-05	0.000249039	0.000104249	0.000142763	0.000138709	0.000191413	0.000209077	0.000190254
																											GCC	0.000230506	0.00089712	0.000239193	0.000822118	0.000418733	0.00241191	0.000313905	0.00188198	0.000142184	0.000774048	0.000138999	0.000491997	0.000245274	0.00107116	0.000318538	0.000812852
																											GCT	0.00029653	0.000224714	0.00024151	0.000232533	0.000277418	0.000208498	0.000264676	0.000277997	0.00015203	0.000166219	0.000194308	0.000242958	0.000285526	0.00017925
																											GCC	0.000485337	0.000776654	0.000134076	0.00024122	0.000313615	0.000845864	0.000331859	0.000833702	0.000212841	0.000629258	0.000279735	0.000817485	0.000408308	0.000715842
	SIGNIFICANCE		RANKINGS																								RANKINGS
	0.01	0.05	p-value	df	H		k	n all	(R sums)2/n	(R sums)2/n	(R sums)2/n	(R sums)2/n	(R sums)2/n	(R sums)2/n	(R sums)2/n	(R sums)2/n	(R sums)2/n	group n	group n	group n	group n	group n	group n	group n	group n	group n		Herpesviridae
TTY - I			0.127359	5	8.57295	1.30381e+07	6	372	1.74351e+06	1.63361e+06	2.52662e+06	2.51653e+06	2.12343e+06	2.49442e+06				62	62	62	62	62	62	0	0	0		211	112	167	50	94	129	131	35	220	147	109	125	43	33	47	58	77	124	119	209	165	135
																												333	90	284	36	306	76	325	49	336	161	263	133	169	42	196	46	257	106	309	139	278	80
TTY - S	YES	YES	0.00488966	5	16.8027	1.83984e+06	6	192	163306	217635	390286	373464	438282	256865				32	32	32	32	32	32	0	0	0		68	42	48	71	57	22	60	52	133	70	107	93	67	55	33	43
																												110	36	96	63	104	17	128	23	145	44	142	99	102	38	78	40
TTY - W		YES	0.0473434	5	11.2115	1.22609e+06	6	168	170664	162946	131246	226260	326160	208812				28	28	28	28	28	28	0	0	0		23	54	30	48	49	88	73	52	61	56	68	58	31	80
																												101	53	150	134	133	55	128	85	142	65	130	64	105	70
TGY - I		YES	0.0277174	5	12.5738	1.30844e+07	6	372	1.49203e+06	2.15426e+06	2.8862e+06	1.77213e+06	2.43818e+06	2.34159e+06				62	62	62	62	62	62	0	0	0		166	115	202	20	82	156	123	51	208	139	140	100	26	67	36	94	132	175	220.5	241	219	164
																												238	52	236	3	200	39	266	9	293	89	209	63	80	6	104	8	207	131	316	151	229	47
TGY - S	YES	YES	0.000103137	5	25.6756	1.86724e+06	6	192	134940	198450	405450	253828	463925	410645				32	32	32	32	32	32	0	0	0		77	37	84	79	50	34	55	78	107	45	121	99	82	71	41	66
																												98	20	100.5	33	87	3	100.5	8	124	10	132	53	81	12	65	25
TGY - W	YES	YES	0.00498871	5	16.755	1.2392e+06	6	168	222857	211932	188929	160514	104188	350784				28	28	28	28	28	28	0	0	0		38	100	61	81	98	109	102	89	101	107	92	83	47	121
																												86	46	152	137.5	129	42	124	40	137.5	41	116	32	111	75
ATY - I	YES	YES	0.00178145	5	19.1771	1.31607e+07	6	372	1.66985e+06	1.73112e+06	1.81089e+06	3.24036e+06	2.75904e+06	1.94948e+06				62	62	62	62	62	62	0	0	0		194	158	154	131	124	206	156	130	222	179	90	128	93	123	61	151	111	178	135	288	162	168
																												277	72	229	27	225	55	264	41	318	113	167	78	136	32	115	36	160	96	246	133	183	31
ATY - S	YES	YES	0.000254085	5	23.6443	1.86097e+06	6	192	180600	157360	349239	390728	506270	276768				32	32	32	32	32	32	0	0	0		60	46	42	84	61	53	58	112	133	74	116	136	93	87	51	107
																												100	25	67	48	77	6	82	24	138	33	131	88	114	37	66	55
ATY - W	YES	YES	2.3436e-06	5	34.0345	1.28009e+06	6	168	165704	175222	60078.9	369381	307232	202470				28	28	28	28	28	28	0	0	0		28	104	36	70	75	108	90	95	81	98	72	85	44	115
																												77	58	131	119	111	29	110	47	105	31	93	23	67	52
AGY - I	YES	YES	9.46456e-06	5	30.9773	1.32972e+07	6	372	2.32374e+06	2.01096e+06	3.873e+06	1.46608e+06	1.66362e+06	1.95978e+06				62	62	62	62	62	62	0	0	0		260	218	274	147	176	270	249	173	284	237.5	217	180	120.5	159	111	187	203	240	252	294	266	235
																												245	64	267	15	186	63	288	24	283	106	211	62	96	7	83	10	198	99	268	151	216	38
AGY - S	YES	YES	1.61518e-05	5	29.7994	1.87997e+06	6	192	231030	163878	584821	232051	431520	236672				32	32	32	32	32	32	0	0	0		128	78	84	121	94	77	111	129	149	107	152	144	108	87	72	119
																												120	18	83	44	75	3	88	15	141	20	132	67	63	9	57	24
AGY - W			0.305532	5	6.00706	1.21377e+06	6	168	301601	164936	189916	182899	166474	207949				28	28	28	28	28	28	0	0	0		56	128	96	124	119	153	133	149	146	152	108	115	81	147
																												65	46	159	131	114	42	123	50	141	47	116	27	85	53
TAY - I		YES	0.0355064	5	11.9481	1.30772e+07	6	372	2.39357e+06	1.86842e+06	1.9637e+06	2.90175e+06	2.42273e+06	1.52698e+06				62	62	62	62	62	62	0	0	0		265	199	236	102	134	233.5	148	101	279.5	227	205.5	229	70	107	77	163	195	276	271.5	327	253	232
																												306.5	91	257	14	256	75	279.5	13	334	110	283	122	105	20	119	30	218	194	319	153	233.5	64
TAY - S		YES	0.0180015	5	13.6487	1.8301e+06	6	192	230860	192665	338253	407253	431056	230012				32	32	32	32	32	32	0	0	0		109	91.5	85	122	74	58	65	111	126	87	139	142	105	90	54	97
																												124	52	113	57	91.5	7	110	9	132	25	127	71	104	28	73	39
TAY - W	YES	YES	0.000166723	5	24.596	1.25776e+06	6	168	286841	248914	65572.3	252700	258432	145296				28	28	28	28	28	28	0	0	0		57	142	118	143	107	139	105	122	116	135	90	101	60	145
																												54	98	163	152	111	47	103	59	136	43	109	32	79	68
CAY - I		YES	0.000606871	5	21.6625	1.31895e+07	6	372	1.76842e+06	2.15687e+06	3.37711e+06	2.39632e+06	2.11936e+06	1.3714e+06				62	62	62	62	62	62	0	0	0		206.5	192	209	90	155.5	252	177	138	194	127	164	155.5	99	137	77	181	219	259	267	310	245	246
																												244	27	186	1	134	20	184	5	211	13	144	33	75	7	67	6	236	163	307	146	199	15
CAY - S	YES	YES	1.95899e-06	5	34.4254	1.89426e+06	6	192	151800	134421	513845	321001	472878	300312				32	32	32	32	32	32	0	0	0		91	62	77	90	87	65	84	114	112	70	121	126	110	93	52	104
																												82	10	63	16	69	1	80.5	3	103	9	111	38	80.5	7	51	22
CAY - W			0.0624678	5	10.4907	1.22438e+06	6	168	217889	239020	204345	221788	247032	94308				28	28	28	28	28	28	0	0	0		37	131	93	129	105	148	92	106	126	128	96	109	64	142
																												32	72	153	119	83	27	78	33	125	31	98	18	53	42
AAY - I		YES	0.0401006	5	11.6379	1.30736e+07	6	372	2.6401e+06	1.97546e+06	1.85041e+06	2.63969e+06	2.46841e+06	1.49949e+06				62	62	62	62	62	62	0	0	0		260	273	255	204	131	234	168	149	277	283	197	265	97	148	80	189	191	296	250	340	231	244
																												280	111	241	30	228.5	104	268	43	312	158	228.5	101	147	74	122	65	202	187	299	221	199	60
AAY - S	YES	YES	0.00178878	5	19.1675	1.84714e+06	6	192	299538	180600	356379	357647	481426	171552				32	32	32	32	32	32	0	0	0		107	105	93	129	82	80	89	127	150	135	158	160	113	110	74	114
																												104	33	88	66	95	13	99	26	148	55	142	108	100	40	85	68
AAY - W	YES	YES	3.0065e-06	5	33.4908	1.2788e+06	6	168	329840	189422	66543.8	322716	249103	121177				28	28	28	28	28	28	0	0	0		75	151	113	142	104	141	99	125	124	147	90	118	80	145
																												73	128	157	156	96	54	107	76	136	93	111	34	79	85
GAY - I		YES	0.0038362	5	17.3779	1.31399e+07	6	372	2.26259e+06	2.34625e+06	2.74766e+06	1.50166e+06	2.78695e+06	1.49482e+06				62	62	62	62	62	62	0	0	0		267	182	261	105	130	210	200	118	293	266	264	235	41	59	37	70	208	259	304	302	247	225
																												260	58	270	12	217	64	313	16	323	127	291	108	74	5	68	6	186	152	329	110	228	72
GAY - S	YES	YES	0.00503421	5	16.7334	1.83962e+06	6	192	195782	209790	455297	271769	445804	261184				32	32	32	32	32	32	0	0	0		105	65	96	85	74	50	91	84	142	104	156	146	97.5	94	70	79
																												97.5	11	89	24	88	1	110	2	137	20	143	68	78	7	67	22
GAY - W		YES	0.0456136	5	11.3075	1.22632e+06	6	168	319289	239390	126229	166783	203492	171133				28	28	28	28	28	28	0	0	0		55	136	121	126	98	132	101	108	127	148	111	131	97	154
																												52	103	165	145	92	48	124	39	143	56	133	49	119	77
TTR - I	YES	YES	0.000174197	5	24.4971	1.32223e+07	6	372	2760302	2.24695e+06	1.9751e+06	1.40883e+06	1.56551e+06	3.26556e+06				62	62	62	62	62	62	0	0	0		241.5	293	246	180	228	319	291	251	186	241.5	105	175	91	137	66	127	129	259	179	282.5	145	214
																												234	223	258	96	187	225	244	100	286	274	198	170	89	81	57	76	191	279	257	282.5	240	201
TTR - S			0.315414	5	5.90659	1.80619e+06	6	192	322404	222444	379103	221445	326028	334767				32	32	32	32	32	32	0	0	0		97	108	83	114	85	100.5	90	121	140	152	144	159	138	151	104	146
																												94	77	98	95	66	21	52	46	132	78	135	100.5	87	79	57	62
TTR - W	YES	YES	8.0508e-05	5	26.2304	1.26162e+06	6	168	279201	278602	73851.6	188600	134137	307232				28	28	28	28	28	28	0	0	0		54	148	79	86	69	149	104.5	102	76	143	52	68	34	88
																												48	134	107	98	118	146	131	103	104.5	126	110	111	77	130
AGR - I	YES	YES	1.72413e-13	5	68.914	1.37358e+07	6	372	2.94518e+06	2580192	3.81821e+06	987591	946628	2.45805e+06				62	62	62	62	62	62	0	0	0		228	199	234	147	231	290	269.5	223	188	160	163	140	100	86	84	124	200	259	254	287	218	193
																												282	176	292	98	265	192	303	139	307	195	286	165	183	70	145	90	274.5	245	317	284	319	178
AGR - S	YES	YES	1.62152e-09	5	49.6665	1.94132e+06	6	192	327443	223613	681236	85284.5	258660	365085				32	32	32	32	32	32	0	0	0		118	69	105	116	97	68	104	107	133	81.5	126	114	138	111	81.5	121
																												135	49	143	106	120	29	129	42	151	35	139	90	134	64	102	79
AGR - W	YES	YES	0.00183613	5	19.1067	1.24477e+06	6	168	326160	269893	207260	157350	89383	194722				28	28	28	28	28	28	0	0	0		72	135	120	122	104	134	105	99	87	81	65	52	44	70
																												89	113	154	137	150	116	142	118	145	121	144	106	103	94
CAR - I	YES	YES	2.03612e-15	5	78.1592	1.38428e+07	6	372	2.59286e+06	1.54429e+06	5.19218e+06	1.47903e+06	1.47903e+06	1.55536e+06				62	62	62	62	62	62	0	0	0		287	285	270	185	280	316	295	262	254	186	118	105	127	137	79	138	256	312	288	318	213	181
																												240	62	200	13	275	160	276	65	289	110	141	17	154	46	112	37	234	201	308	253	245	66
CAR - S	YES	YES	8.97346e-11	5	55.7909	1.96023e+06	6	192	309291	152628	817601	208981	279378	192355				32	32	32	32	32	32	0	0	0		118	84	102	122	112	111	121	123.5	154	129	149	157	152	135	120	153
																												108	20	100	41	91	5	87	16	134	13	123.5	40	125	35	98	67
CAR - W	YES	YES	0.000231157	5	23.8583	1.25601e+06	6	168	282204	196059	354825	162489	176173	84260.6				28	28	28	28	28	28	0	0	0		90	157	146	160	107	151	115	140	113	144	64	69	43	93
																												42	76	148	130	101	60.5	105	60.5	123	54	114	56	86	63
AAR - I		YES	0.0151481	5	14.0737	1.31017e+07	6	372	2.87456e+06	2.80607e+06	2.12047e+06	1.90155e+06	1.56488e+06	1834208				62	62	62	62	62	62	0	0	0		200	209	202	140	225	308	276	242	168	147	89	124	71	102	57	134	173	301	247.5	327	129	133
																												281.5	148	298	61	295	244	346	120	324	184	278	115	204	73	142	90	281.5	286	356	349	287	131
AAR - S		YES	0.0334712	5	12.0979	1.82531e+06	6	192	379756	255077	465854	215496	285012	224115				32	32	32	32	32	32	0	0	0		85	67	72	119	81	80	103	128	150	96	130.5	139	156.5	144	110	162
																												127	66	155	122	102	23	132	47	164	33	146	83	156.5	79	130.5	97
AAR - W	YES	YES	0.000391878	5	22.6608	1.25318e+06	6	168	292129	248161	67817.3	278402	192394	174274				28	28	28	28	28	28	0	0	0		74	151	116	145	67	122	84	98	90	130	45	53	30	60
																												86	124.5	164	160	124.5	85	132	94	143	102	133	91	79	77
GAR - I	YES	YES	0.000652889	5	21.4951	1.31875e+07	6	372	2.34509e+06	2.03843e+06	3.52813e+06	1.86946e+06	1.51852e+06	1.88792e+06				62	62	62	62	62	62	0	0	0		243	205	279	120	232	304	303	190	236	189	187	169	61	46	32	51	209	293	323	294	150	121
																												251	60	276	21	215	133	331	45	325	115	282	79	102	18	63	11	210	183	332	211	252	82
GAR - S	YES	YES	0.000132523	5	25.1127	1865500	6	192	241512	173166	602802	230181	314028	303810				32	32	32	32	32	32	0	0	0		118.5	85	118.5	110	74	43	99	63	155	111	150	141	134	92	87	126
																												130	15	133	42	84	1	100	3	145	6	140	37	116	11	82	28
GAR - W			0.385103	5	5.25894	1.212e+06	6	168	247972	231868	136920	235889	187126	172229				28	28	28	28	28	28	0	0	0		89	148	137	131	73	125	93	90	95	119	38	43.5	43.5	67
																												55	77	158	144	109	58	117	57	140	61	128	52	112	75
CTY - I	YES	YES	4.95293e-10	5	52.1809	1.35424e+07	6	372	1.52573e+06	1.11059e+06	3.99694e+06	2.58305e+06	1.59521e+06	2.73084e+06				62	62	62	62	62	62	0	0	0		204	146	214	98	189	261	234	177	243	199	114	125	154	190	128	187	139	160	217	255	259	222
																												254	23	213	4	208	10	247	9	262	69	164	38	118	8	113	5	120	17	235	21	155.5	7
CTY - S	YES	YES	6.2181e-07	5	36.9188	1.90196e+06	6	192	125250	157641	572718	307132	417013	322204				32	32	32	32	32	32	0	0	0		68.5	48	54	59	79	60	83.5	101	122	67	113	119.5	92	80	44	87
																												83.5	11	68.5	28	57	2	73	4	119.5	14	95	33	64	8	52	12
CTY - W	YES	YES	0.000159033	5	24.7024	1.25801e+06	6	168	152441	104799	226620	363888	128657	281602				28	28	28	28	28	28	0	0	0		40	94	56	63	109	128	106	100	103	118	120	98	60	129
																												23	12	132	87	88	7	97	15	104	14	89	8	50	16
CGY - I	YES	YES	4.86031e-30	5	147.363	1.4643e+07	6	372	878934	661471	3.19298e+06	1.78942e+06	5.76572e+06	2.35443e+06				62	62	62	62	62	62	0	0	0		155	76	184	42	127	153	150	106	186	110	160	92	87	73	98	109	187	162	270	176	265	179
																												118	9	103	3	60	10	85	4	123	15	77	16	38	2	34	1	140	31	207	27	165	21
CGY - S	YES	YES	1.79636e-20	5	102.223	2.10362e+06	6	192	83640.5	72771.1	519690	228657	833986	364872				32	32	32	32	32	32	0	0	0		96	40	90.5	51	90.5	52	111	77	80	29	84	72	97	81	76	102
																												69	7	55	13	33	1	38	2	49	4	45	12	37	5	28	9
CGY - W	YES	YES	1.45109e-12	5	64.459	1.35207e+06	6	168	109625	78652	200096	170508	606229	186962				28	28	28	28	28	28	0	0	0		56	59	77	72	100	104	94.5	94.5	98	80	115	74	87	107
																												25	3	112	57	64	11	66	14	60	4	62	10	33	13
GTY - I	YES	YES	0.00443167	5	17.0362	1.3136e+07	6	372	1.37915e+06	1.78602e+06	3.09927e+06	2.1902e+06	2.3634e+06	2.31794e+06				62	62	62	62	62	62	0	0	0		209	130	230	88	100	180	186.5	97	239	186.5	139	114.5	90	101	78	146	71	106	154	170	166	134
																												284	35	278	8	195	22	285	23	282	92	254	69	114.5	13	149	15	140	32	267	41	157	11
GTY - S	YES	YES	2.60689e-05	5	28.7406	1.8767e+06	6	192	127386	194064	490545	276582	456012	332112				32	32	32	32	32	32	0	0	0		49	32	48	51	58	37	66	78	123	67	110	114	77	80	52	74
																												87	12	88	25	76	2	95	5	133	22	116	47	81	13	75	26
GTY - W		YES	0.0204195	5	13.3367	1.23112e+06	6	168	135525	143000	152884	284619	296846	218242				28	28	28	28	28	28	0	0	0		29	79	47	54	67	101	93	82	75	92	77	65	58	105
																												51	23	148	106	90	15	97	25	115	26	89	13	96	30
GGR - I	YES	YES	8.98361e-12	5	60.6352	1.36401e+07	6	372	2.06462e+06	2.1057e+06	4.84178e+06	1.35657e+06	1.63589e+06	1.63556e+06				62	62	62	62	62	62	0	0	0		196	175	265	108	238	242	270	172	227	161	174	92	75	40	38	60	207	241	285	231	190	139
																												257	65	282	22	219	88	269	46	320	153	288.5	85	101	9	72	13	189	130	300	177	275	97
GGR - S	YES	YES	1.08085e-08	5	45.6287	1.92885e+06	6	192	217965	246753	778128	198923	283881	203203				32	32	32	32	32	32	0	0	0		109	64	114	98	111	78	105	82	145	102	144	117	124	77	46	74
																												118	20	128	35	94	7	81	12	135	19	136	53	95	17	67	34
GGR - W			0.0570783	5	10.7266	1.22494e+06	6	168	243476	257856	256706	210196	132619	124089				28	28	28	28	28	28	0	0	0		45	120	127	116	77	118	80	89	92.5	105	43	40	37	68
																												46	56	147	108	152	92.5	136	87.5	145	85	138	75	98	87.5
TCY - I	YES	YES	0.00173784	5	19.2348	13161409	6	372	1.45381e+06	1.76774e+06	3.05738e+06	1.94842e+06	2.07412e+06	2.85993e+06				62	62	62	62	62	62	0	0	0		199	175	191	64	110	161	132	82	233	221	164	139	63	72	46	111	95	103	145	158	176	105
																												296	93	254	14	241	73	285	50	292	131	218	88	121	31	104	29	140	22	211	41	224	24
TCY - S	YES	YES	1.32095e-05	5	30.2431	1.88134e+06	6	192	133903	172138	495261	277885	456251	345904				32	32	32	32	32	32	0	0	0		69	37	47	43	49	34	55	62	128	79	132	109	78	64	30	57
																												88	15	75	14	82	6	100	10	145	46	134	70	92	21	68	31
TCY - W			0.145779	5	8.19563	1.21895e+06	6	168	204516	138463	140864	216832	240872	277406				28	28	28	28	28	28	0	0	0		56	113	80	95	76	89	61	70	117	130	79	82	31	103
																												92	58	158	148	122	25	96	34	151	87	102	28	69	41
CCR - I	YES	YES	3.62441e-11	5	57.7016	1.36062e+07	6	372	1.20347e+06	1.7806e+06	3.8356e+06	2.04097e+06	3.46827e+06	1.27729e+06				62	62	62	62	62	62	0	0	0		242.5	244	260	167	145	229	161	156	179	153	96	107	48	53	22	42	89	133	116	154	143	93
																												199	33	168	8	169	64	185	24	239	59	186	40	86	18	72	17	135	44	226.5	46	253	55
CCR - S	YES	YES	4.71208e-09	5	47.3984	1.93432e+06	6	192	140583	167331	682988	253116	447222	243079				32	32	32	32	32	32	0	0	0		61	31	36	41	95	62	101	94	139	114	136	141	115	89	78	103
																												55	4	56	1	66	3	77	7	112	10	87	22	92	16	57	20
CCR - W	YES	YES	0.000286994	5	23.3683	1.25485e+06	6	168	192892	211584	221254	208984	350337	69800.1				28	28	28	28	28	28	0	0	0		43	128	113	119	75	104	71	90	85	103	54	44	35	59
																												48	39	124	86	126	56	115	69	94	38	130	82	102	92
ACY - I	YES	YES	9.09212e-06	5	31.0656	1.32982e+07	6	372	2.0515e+06	1.52416e+06	3.97058e+06	2.00017e+06	1.73146e+06	2.02034e+06				62	62	62	62	62	62	0	0	0		250	242	231.5	142	153	231.5	201	144	288	261	208	205	167	177	110	223	209	256	234	305	161	160
																												259	59	213	16	173	36	206	20	283	94	187	73	126	32	89	23	216	85	245	141	178	10
ACY - S	YES	YES	1.01128e-05	5	30.8315	1.88316e+06	6	192	215332	160744	614109	265720	391612	235641				32	32	32	32	32	32	0	0	0		96	64	76	100	83.5	69	86	115	161	110	162	147	117	103	66	112
																												83.5	15	50	28	73	6	65	16	151	47	118	72	92	24	75	42
ACY - W		YES	0.0303728	5	12.3435	1.22877e+06	6	168	279600	121441	241243	258432	196394	131657				28	28	28	28	28	28	0	0	0		79	144	122	141	106	136	101	124	147	152	119	117	82	148
																												59	40	158	145	107	16	98	36	130	47	109	19	74	42
GCR - I	YES	YES	1.72349e-06	5	34.7044	1.33403e+07	6	372	1.07002e+06	1.94878e+06	2.92473e+06	2.12491e+06	3.393e+06	1.87885e+06				62	62	62	62	62	62	0	0	0		226	218	236	142	156	229	214	127	191	176	160	122	76	58	50	66	94	150	148	151	153	129
																												135	11	101	1	108	26	130	10	222	27	169	20	84	4	56	8	100	39	222	48	225	34
GCR - S	YES	YES	7.84266e-07	5	36.4156	1.9004e+06	6	192	150700	173755	539241	279939	522498	234270				32	32	32	32	32	32	0	0	0		105	65	93	92	60	40	55	54	151	108	157	159	141	117	89	126
																												72	6	83	8	32	1	36	2	87	3	85	13	79	7	53	17
GCR - W			0.0822811	5	9.76153	1.22266e+06	6	168	130426	242358	167246	204004	305767	172857				28	28	28	28	28	28	0	0	0		42	96	93	87	65	108	80.5	69	62	75	58	56	44	64
																												27	15	92	55	99	39	89	45	80.5	13	126	52	101	78
CTR - I	YES	YES	0.000759479	5	21.1481	1.31835e+07	6	372	1.45044e+06	1.79282e+06	3423950	2.05442e+06	2.02214e+06	2.43976e+06				62	62	62	62	62	62	0	0	0		294	268	273	154	275	297.5	285	218	247	212	187	134.5	123	99	81	86	208	227	248	240	236	203
																												109	10	116	1	120	28	158	4	221	25	110	9	63	3	30	2	89	40	179	46	156	21
CTR - S	YES	YES	7.28663e-05	5	26.4534	1.86964e+06	6	192	175380	156101	553878	322404	360400	301476				32	32	32	32	32	32	0	0	0		107	88	106	101	96	71	115	102	148	111	146	150	143	128	121	135
																												68	8	80	11	24	1	31	2	83	3	76	10	57	6	29	12
CTR - W			0.0660006	5	10.3462	1224041	6	168	152737	220899	214550	226260	117262	292333				28	28	28	28	28	28	0	0	0		62	142	144	125	116.5	148	128	124	116.5	136	97	59	47	88
																												6	8	73	25	78	18	80	19	60	3	94	12	33	26
CGR - I	YES	YES	7.66421e-30	5	146.434	1.46322e+07	6	372	717563	1.10071e+06	4.05556e+06	1.2888e+06	5.37492e+06	2.09466e+06				62	62	62	62	62	62	0	0	0		246	103	239	59	172.5	87	221	81	154	47	127	36	43	11	24	23	172.5	106	227.5	102	212	105
																												150	4	151	1	118.5	13	158	7	194	12	132	6	46	3	31	2	99	33	244	42	227.5	18
CGR - S	YES	YES	3.76419e-26	5	129.062	2.18649e+06	6	192	72105	56364	694431	170674	792855	400065				32	32	32	32	32	32	0	0	0		109	25	94	33	70	22	91	31	95	23	75	50	110	34.5	56	69
																												71	5	93	10	66	2	60	3	58	1	39	4	63	9	34.5	13
CGR - W	YES	YES	1.86795e-12	5	63.93	1.35082e+06	6	168	70000	125157	225901	186472	593640	149650				28	28	28	28	28	28	0	0	0		40	63	94	88	83	80	92	55	48	29	59	13	15	23
																												11	4	85	35	96	6	99	20	65	5	95	12	41	44
GTR - I		YES	0.0453564	5	11.322	1.30699e+07	6	372	2.07412e+06	2.17257e+06	2.87714e+06	1.49545e+06	1.95019e+06	2.50044e+06				62	62	62	62	62	62	0	0	0		313	302	332	241	247	310	307	228	297	272	248	222	106	116	113	150	176	265	259	257	208	221
																												186	29	214	1	126	31	192	13	268	73	204	32	58	7	42	10	108	64	218	86	145	41
GTR - S		YES	0.0110659	5	14.8405	1.83378e+06	6	192	250632	212389	502253	207368	341138	320000				32	32	32	32	32	32	0	0	0		125	103	115	121	101	78	123	112	160	132	162	168	150	143	147	157
																												73	7	98	17	35	1	60	2	118	6	109	29	76	9	72	23
GTR - W			0.303955	5	6.02334	1.21381e+06	6	168	195892	217184	118951	213850	217889	250047				28	28	28	28	28	28	0	0	0		82	148	139	134	113	157	136	138	106	133	79	83	59	116
																												10	14	90	42	77	37	107	38	51	11	98	27	65	52
GGY - I	YES	YES	1.81984e-09	5	49.4215	1.35105e+07	6	372	1.94807e+06	1.52573e+06	4.43649e+06	1.35746e+06	2.35131e+06	1.89141e+06				62	62	62	62	62	62	0	0	0		223	169	288.5	93	175	228	229	103	309	256	250	171	113	112	106	163	219	232	303.5	261	287	233
																												218	25	249	5	179	24	273	14	277	65	200	38	95	2	74	3	202	54	288.5	47	242	34
GGY - S	YES	YES	1.20892e-05	5	30.4384	1.88195e+06	6	192	163020	201454	593233	253828	419070	251340				32	32	32	32	32	32	0	0	0		117	61	113	96	86	64	109	83	133	76	143	123	75	66	71	78
																												100	12	88	14	73	2	99	3	114	9	132	40	48	1	47	8
GGY - W		YES	0.0217962	5	13.1746	1.23073e+06	6	168	290497	141006	289886	178720	205200	125424				28	28	28	28	28	28	0	0	0		84	132	125	126	128	137	133	122	138	143	141	109	92	152
																												68	26	158	131	102	31	114	41	129	23	118	20	95	34
TCR - I	YES	YES	8.81616e-08	5	41.1339	1.34146e+07	6	372	1.03355e+06	2.51573e+06	1.84903e+06	2.6554e+06	3.64647e+06	1.71445e+06				62	62	62	62	62	62	0	0	0		219	248	223	163	154	235	195.5	165	175	176	112	118	36	48	23	55	42	91	60	82	115	119
																												194	33	173	8	142	52	160	19	225	88	182	50	73	9	45	16	66	20	153	17	250	76
TCR - S	YES	YES	0.000133225	5	25.1008	1.86546e+06	6	192	145395	204480	444624	281813	503004	286146				32	32	32	32	32	32	0	0	0		67	54	49	77	61	65	74	96	132	123	148.5	148.5	117	116	95	105
																												69	6	72	7	45	1	57	3	115	11	94	22	60	12	39	16
TCR - W	YES	YES	4.96128e-06	5	32.3951	1.27621e+06	6	168	148483	263452	56071.8	260164	347434	200604				28	28	28	28	28	28	0	0	0		26	92	87	97	70.5	100	68	80	59	96	33	39	18	56
																												44	42	102	81	117	57	106	63	99	38	114	70.5	91	93
CCY - I	YES	YES	2.63192e-15	5	77.6258	1.38366e+07	6	372	1.95623e+06	1.19124e+06	5.05478e+06	1.61032e+06	1.40492e+06	2.6191e+06				62	62	62	62	62	62	0	0	0		258	202	248	128	204	245	219	194	256	220	205	167	216	184	135	188	189	210	252	243	237	190
																												247	53	264	16	182	28	233	18	253	88	158	41	114	10	74	4	160	70	259	56	180	23
CCY - S	YES	YES	3.71923e-10	5	52.7872	1.95096e+06	6	192	164021	140053	767251	235127	330281	314226				32	32	32	32	32	32	0	0	0		62	47	68	50	101	80	111	106	142	85	141	119	124	92	77	108
																												56	15	53	10	73	2	81	4	137	32	98	40	84	12	61	20
CCY - W	YES	YES	0.000177241	5	24.4581	1.25743e+06	6	168	286032	117651	372142	145873	126229	209503				28	28	28	28	28	28	0	0	0		111	128	121	130	114	138	105	124	146	133	141	118	68	144
																												72	44	161	143	101	24	97	39	148	60	108	34	46	32
ACR - I	YES	YES	2.11516e-07	5	39.2498	1.33928e+07	6	372	1.24648e+06	2.60801e+06	2.22492e+06	1942398	3.85752e+06	1.51352e+06				62	62	62	62	62	62	0	0	0		199	228	200	156	134	212	178	137	158	128	94	122	51	56	28	73	90	140	100	173	110	121
																												194.5	53	167	14	163	58	184	17	243	91	177	67	114	22	82	38	160	99	198	111	232	69
ACR - S	YES	YES	0.000256931	5	23.6191	1.86089e+06	6	192	198608	244650	451250	251518	521731	193131				32	32	32	32	32	32	0	0	0		77	50	46	88	64	56	68	102	144	119	147	146	127	123	86	137
																												106	19	90	20	74	5	75	7	132	14	103	43	108	23	80	42
ACR - W	YES	YES	0.000800972	5	21.0259	1.24931e+06	6	168	150969	285628	98295.8	213326	340121	160969				28	28	28	28	28	28	0	0	0		29	80	75	91	65	96	66	84	56	69	40	44	26	68
																												50	42	99	83	118	63	107	77	82	36	119	79	104	108
GCY - I	YES	YES	3.90845e-15	5	76.8038	1.38271e+07	6	372	1.48707e+06	1.00101e+06	4.87369e+06	2.5904e+06	1.61194e+06	2.26297e+06				62	62	62	62	62	62	0	0	0		238	149	224	85	138	207	211	132	292	249	223	155	166	156	134	182	173	177	271	247	194	140
																												210	23	193	3	121	10	197	4	255	54	201	34	77	5	61	2	129	24	262	29	171	12
GCY - S	YES	YES	5.20966e-10	5	52.0739	1.94876e+06	6	192	134421	113050	687085	321602	366368	326230				32	32	32	32	32	32	0	0	0		89	59	95	69	58	36	76.5	65	140	71	135	112	117	97	85	98
																												76.5	8	74	9	38	1	54	2	113	11	115	29	72	6	53	10
GCY - W	YES	YES	8.94311e-05	5	25.9951	1.26107e+06	6	168	209330	86136	383526	257664	149504	174906				28	28	28	28	28	28	0	0	0		88	120	108	114	98	127	102	97	150	144	131	107	90	137
																												38	12	154	109	82	6	77	7	123	22	93	10	57	18
[truncated: 164 more columns]

## Sheet: Table1
	Statistical Analysis for Table 1																											Filoviridae
																											TTT	0.000793817	0.000376018	0.000501358	0.000731147	0.000772927	0.000376018	0.000292459	0.000396908	0.000522248	0.000543138	0.000793817	0.000271569	0.00121161	0.000334239	0.000564028	0.000689367	0.000522248	0.000396908	0.000793817	8.35596e-05	0.000167119	0.00010445
	Codon-pair frequencies for various genomes begin in column AB																										TTC	0.000960936	0.000459578	0.000376018	0.000459578	8.35596e-05	8.35596e-05	6.26697e-05	4.17798e-05	0.00100272	0.000250679	0.000731147	0.000668477	0.000292459	8.35596e-05	0.000167119	0.000188009	0.000334239	0.000334239	0.000564028	0.000146229	0.000376018	0.000146229
	RANKINGS for codon-pair frequencies begin colum AB, row 195																										TTT	0.000543138	0.000188009	0.000543138	0.000125339	0.000605807	0.000229789	0.000292459	0.00010445	0.000188009	4.17798e-05	0.000229789	0.000146229	0.000313349	0.000229789	0.000459578	0.000459578
	Krustal-Wallis Calculations for all 87 heatmap cells begin row 195																										TTC	0.000605807	0.000146229	0.000250679	8.35596e-05	0.000125339	8.35596e-05	4.17798e-05	0	0.000208899	2.08899e-05	0.000146229	4.17798e-05	0.000167119	0.000125339	0.000250679	0.000313349
																											TTT	0.000396908	0.000334239	0.000814706	0.000438688	0.000438688	0.000334239	0.000313349	0.000167119	0.000438688	0.000125339	0.000355128	6.26697e-05	0.000584917	0.000480468
	The table below show positions in the heatmap that differed																										TTC	0.000522248	0.000710257	0.000668477	0.000835596	0.000396908	0.000459578	0.000355128	0.000188009	0.000146229	0.000125339	0.000459578	0.000355128	0.000752037	0.000438688
	between at least two of the genomic groups compared																										TGT	0.000146229	0.000125339	0.000146229	0.000250679	0.000167119	0.00010445	6.26697e-05	0.000125339	0.00010445	6.26697e-05	0.000250679	0.00010445	0.000417798	0.000334239	0.000417798	0.000480468	0.00010445	2.08899e-05	0.000167119	6.26697e-05	0.00010445	0
																											TGC	8.35596e-05	0.00010445	0.000167119	2.08899e-05	4.17798e-05	0	2.08899e-05	2.08899e-05	0.000146229	8.35596e-05	0.000167119	4.17798e-05	4.17798e-05	4.17798e-05	0.000167119	0.00010445	8.35596e-05	4.17798e-05	0.000188009	0	0.000167119	2.08899e-05
	Heatmap positions with p<0.01 for comparisons of sets of genomes																										TGT	0.000188009	6.26697e-05	0.000250679	4.17798e-05	0.000376018	0.000438688	0.000188009	0	0.000208899	0.000167119	0.000208899	0.000125339	8.35596e-05	6.26697e-05	0.000313349	0.000146229
		ATY - I			TTR - I			AAR - I																			TGC	0.000229789	0	0.000229789	4.17798e-05	2.08899e-05	0	2.08899e-05	0	0.000125339	0.000167119	0.000125339	0.000146229	6.26697e-05	6.26697e-05	0	8.35596e-05
	TTY - S	ATY - S																									TGT	0.000208899	8.35596e-05	0.000146229	0.00010445	0.000188009	6.26697e-05	0.000250679	8.35596e-05	0.000271569	0.00010445	0.000334239	6.26697e-05	0.000376018	0.000271569
	TTY - W	ATY - W	TAY - W	AAY - W	TTR - W			AAR - W																			TGC	6.26697e-05	0	0.000271569	0.00010445	0.000146229	8.35596e-05	0.000146229	4.17798e-05	0.00010445	0.000376018	0.000313349	0.000292459	0.000313349	0.000250679
						AGR - I	CAR - I	GAR - I
	TGY - S	AGY - S	CAY - S			AGR - S																					ATT	0.000438688	0.000188009	0.000438688	0.000396908	0.000501358	0.000543138	0.000271569	0.000376018	0.000271569	0.000229789	0.00100272	0.000438688	0.00129517	0.000772927	0.000960936	0.00100272	0.000376018	0.000250679	0.000501358	4.17798e-05	0.000396908	0.000334239
	TGY - W	AGY - W	CAY - W	GAY - W		AGR - W	CAR - W	GAR - W																			ATC	0.000543138	0.000480468	0.000814706	0.000250679	0.00010445	4.17798e-05	6.26697e-05	0.000229789	0.000313349	0.000292459	0.000605807	0.000208899	0.000250679	0.00010445	0.000396908	0.00010445	0.000313349	0.000355128	0.000376018	0.00010445	0.000480468	0.000501358
			TCY - I		CTR - I	GTR - I	TCR - I																				ATT	0.000522248	0.000250679	0.000501358	0.000146229	0.000919156	0.000459578	0.000835596	0.00010445	0.000167119	0.00010445	0.000229789	0.000208899	0.000376018	0.000250679	0.000522248	0.000480468
	CTY - S		TCY - S	ACY - S	CTR - S	GTR - S	TCR - S	ACR - S																			ATC	0.000292459	0.000313349	0.000626697	0.000417798	0.000125339	8.35596e-05	0.000167119	8.35596e-05	0.000167119	0.00010445	6.26697e-05	6.26697e-05	6.26697e-05	4.17798e-05	0.000250679	0.000250679
		GTY - W	TCY - W		CTR - W																						ATT	0.000438688	0.000501358	0.000459578	0.000334239	0.000668477	0.000313349	0.000313349	0.000376018	0.000522248	0.000292459	0.000438688	0.000229789	0.000689367	0.000605807
	CGY - I	GGR - I	CCR - I	GCR - I	CGR - I	GGY - I	CCY - I	GCY - I																			ATC	0.000626697	0.000522248	0.000522248	0.000417798	0.000689367	0.000647587	0.000271569	0.000480468	0.000396908	0.000417798	0.000710257	0.000396908	0.000647587	0.000710257
	CGY - S	GGR - S	CCR - S	GCR - S	CGR - S	GGY - S	CCY - S	GCY - S																			AGT	0.000396908	0.000125339	0.000208899	6.26697e-05	0.000355128	0.000334239	0.000146229	0.000334239	0.000313349	4.17798e-05	0.000396908	0.000334239	0.00129517	0.000459578	0.000605807	0.000480468	0.000167119	0.000167119	0.000334239	6.26697e-05	0.000208899	0.000125339
	CGY - W	GGR - W			CGR - W	GGY - W		GCY - W																			AGC	0.000229789	0.000188009	0.000334239	0.00010445	8.35596e-05	6.26697e-05	8.35596e-05	4.17798e-05	0.000146229	0.000188009	0.000459578	0.000146229	0.000208899	0.000188009	0.000355128	0.000229789	0.000208899	0.000208899	0.000355128	0.00010445	0.000522248	0.000229789
	Null hypothesis that the mean frequency for the codon-pair grouping is the same across all viruses (species)																										AGT	0.000376018	0.000146229	0.000146229	0.000146229	0.000250679	0.000334239	0.000459578	0.000125339	0.000146229	4.17798e-05	0.000250679	8.35596e-05	0.000208899	0.000208899	0.000292459	0.000271569
	Reject if p-value is lower than alpha 0.01 or 0.05																										AGC	0.000229789	6.26697e-05	0.000146229	8.35596e-05	0	6.26697e-05	8.35596e-05	0	6.26697e-05	4.17798e-05	8.35596e-05	6.26697e-05	6.26697e-05	0	0.000188009	0.000125339
	Meaning that at least two of the groups have a mean frequency for the codon-pair grouping that differs																										AGT	0.000480468	0.000250679	0.000334239	0.000188009	0.000605807	0.000438688	0.000334239	0.00010445	0.000438688	0.000146229	0.000689367	0.000438688	6.26697e-05	0.000146229
	Note- must include three groups for analysis, if removing group also remove name in row 1 (used to determine df)																										AGC	0.000355128	0.000271569	0.000271569	0.000188009	0.000313349	0.000355128	0.000167119	0.000146229	0.000229789	0.000292459	0.000772927	0.000647587	0.000208899	8.35596e-05
	number of significant values <0.01 shown in table above
	54																										TAT	0.000376018	0.000334239	0.000355128	0.00010445	0.000229789	0.000188009	0.000188009	0.000459578	0.000584917	0.000417798	0.000459578	0.000376018	0.00100272	0.000543138	0.000626697	0.000334239	0.00010445	0.00010445	0.000334239	6.26697e-05	0.000229789	0.000167119
				H-values																							TAC	0.000208899	0.00010445	0.000292459	0.000146229	2.08899e-05	6.26697e-05	2.08899e-05	0.000188009	0.000292459	0.000313349	0.000355128	0.000208899	0.000229789	0.000146229	0.000229789	0.000167119	0.000167119	0.000125339	0.000167119	6.26697e-05	0.000292459	0.000229789
				183.819	high																						TAT	0.000584917	0.000188009	0.000459578	0.00010445	0.000438688	0.000208899	0.000250679	4.17798e-05	0.000125339	0.000167119	0.000188009	0.000229789	0.000125339	4.17798e-05	0.000146229	0.000167119
				39.9428	mean																						TAC	0.000376018	0.00010445	0.000188009	0.000125339	0.00010445	0.00010445	0.00010445	0	0.000271569	6.26697e-05	0.000292459	0.000146229	8.35596e-05	6.26697e-05	0	2.08899e-05
				2.01423	low																						TAT	0.000334239	0.000313349	0.000522248	0.000355128	0.000396908	0.000250679	0.000146229	0.000208899	0.000564028	0.000355128	0.000543138	0.000480468	0.000250679	0.000250679
																											TAC	0.000167119	0.000125339	0.000501358	0.000459578	0.000417798	0.000167119	0.000208899	0.000355128	0.000313349	0.000208899	0.00114895	0.000522248	0.000271569	0.000208899
																											CAT	0.000543138	0.000271569	0.000355128	0.000188009	0.000480468	0.000250679	0.000250679	8.35596e-05	0.000480468	0.000146229	0.000584917	0.000626697	0.000772927	0.000334239	0.000626697	0.000543138	0.000208899	8.35596e-05	0.000313349	4.17798e-05	0.000146229	0.000229789
																											CAC	0.000376018	0.00010445	0.000146229	0.000167119	0	2.08899e-05	4.17798e-05	4.17798e-05	0.000229789	0.000292459	0.000501358	0.000229789	0.00010445	6.26697e-05	6.26697e-05	0.00010445	0.000167119	0.000334239	0.000334239	0	0.000229789	0.000125339
																											CAT	0.000271569	0.000271569	0.000522248	0.000125339	0.000501358	0.000250679	0.000605807	0.000167119	0.000167119	0.00010445	0.000188009	0.000208899	0.000355128	0.00010445	0.000396908	0.000292459
																											CAC	0.000167119	0.000208899	0.000188009	0.00010445	8.35596e-05	6.26697e-05	0.00010445	0	4.17798e-05	4.17798e-05	0.000125339	4.17798e-05	8.35596e-05	6.26697e-05	0.00010445	8.35596e-05
																											CAT	0.000355128	0.000313349	0.000438688	0.000313349	0.000522248	0.000438688	0.000188009	0.000313349	0.000564028	0.000355128	0.000438688	0.000271569	0.000313349	0.000208899
																											CAC	0.000271569	0.000208899	0.000188009	0.000146229	0.000334239	0.000355128	0.000229789	0.000313349	0.000125339	0.000146229	0.000355128	0.000355128	0.000793817	0.000334239
																											AAT	0.000772927	0.000396908	0.000981826	0.000501358	0.000605807	0.000564028	0.000438688	0.000355128	0.000626697	0.000355128	0.00100272	0.000564028	0.00142051	0.000647587	0.000919156	0.00116983	0.000584917	0.000292459	0.000626697	0.000146229	0.000605807	0.000459578
																											AAC	0.000417798	0.000459578	0.000250679	0.000355128	6.26697e-05	2.08899e-05	2.08899e-05	4.17798e-05	0.000376018	0.000229789	0.000522248	0.000355128	0.000250679	0.000146229	0.000229789	0.000271569	0.000167119	0.000229789	0.000417798	2.08899e-05	0.000564028	0.000772927
																											AAT	0.000584917	0.000417798	0.000752037	0.000208899	0.000793817	0.000292459	0.000668477	6.26697e-05	0.000271569	0.000271569	0.000584917	0.000167119	0.000313349	0.000167119	0.000731147	0.000229789
																											AAC	0.000480468	0.000313349	0.000647587	0.000208899	8.35596e-05	2.08899e-05	0.00010445	2.08899e-05	0.00010445	0.000188009	0.000229789	6.26697e-05	8.35596e-05	4.17798e-05	0.000125339	6.26697e-05
																											AAT	0.0010445	0.000626697	0.000752037	0.000501358	0.000731147	0.000584917	0.000376018	0.000584917	0.000731147	0.000313349	0.000793817	0.000313349	0.000647587	0.000355128
																											AAC	0.000564028	0.000480468	0.000313349	0.000417798	0.000522248	0.000480468	0.000188009	0.000459578	0.00010445	0.000292459	0.000877376	0.00102361	0.000313349	0.000292459
																											GAT	0.000960936	0.000271569	0.000355128	0.000313349	0.000376018	0.000417798	0.000543138	0.000271569	0.00102361	0.000480468	0.00100272	0.000710257	0.00177564	0.000689367	0.000877376	0.000668477	0.000396908	0.000250679	0.000543138	0.00010445	0.000313349	0.000334239
																											GAC	0.000376018	0.000334239	0.000313349	0.000292459	8.35596e-05	8.35596e-05	0	8.35596e-05	0.000417798	0.000396908	0.000668477	0.000459578	0.000438688	0.000501358	0.000229789	0.000355128	0.000396908	0.000167119	0.000271569	4.17798e-05	0.000355128	0.000355128
																											GAT	0.000543138	0.000459578	0.000772927	0.000146229	0.00106539	0.000564028	0.00106539	0.000229789	0.000208899	0.000188009	0.000417798	0.00010445	0.000647587	0.000208899	0.000459578	0.000334239
																											GAC	0.000208899	0.000271569	0.000376018	0.000188009	6.26697e-05	4.17798e-05	0.00010445	4.17798e-05	8.35596e-05	2.08899e-05	0.000250679	0.000125339	0.000188009	6.26697e-05	0.000208899	0.000334239
																											GAT	0.000898266	0.000543138	0.000877376	0.000584917	0.000877376	0.000438688	0.000501358	0.000167119	0.000814706	0.000438688	0.000898266	0.000376018	0.000668477	0.000313349
																											GAC	0.000647587	0.000334239	0.000459578	0.000459578	0.000459578	0.000459578	0.000271569	0.000334239	0.000417798	0.000501358	0.00142051	0.000584917	0.00114895	0.000522248
																											TTA	0.000438688	0.000229789	0.000313349	0.000167119	0.000334239	0.000146229	0.000334239	0.000188009	0.000376018	0.000208899	0.000501358	0.000271569	0.000584917	0.000188009	0.000564028	0.000689367	0.000396908	0.000229789	0.000731147	0.000146229	0.000543138	0.000334239
																											TTG	0.000250679	0.000229789	0.000229789	0.000313349	0.000250679	8.35596e-05	0.000271569	0.000292459	0.000396908	0.000167119	0.000376018	0.000355128	0.000522248	0.000417798	0.000835596	0.000522248	0.000313349	0.000167119	0.000250679	6.26697e-05	0.000376018	0.000376018
																											TTA	0.000376018	0.000208899	0.000396908	0.000146229	0.000584917	0.000355128	0.000543138	8.35596e-05	0.000167119	8.35596e-05	0.000188009	8.35596e-05	0.000292459	0.000167119	0.000271569	0.000125339
																											TTG	0.000292459	0.000355128	0.000438688	0.000125339	0.000564028	0.000459578	0.000522248	0.000146229	0.000188009	8.35596e-05	8.35596e-05	0.00010445	0.000355128	0.000188009	0.000229789	0.000146229
																											TTA	0.000605807	0.000543138	0.000584917	0.000376018	0.000710257	0.000522248	0.000543138	0.000355128	0.000250679	0.000208899	0.000814706	0.000250679	0.000710257	0.000438688
																											TTG	0.000417798	0.000313349	0.000271569	0.000438688	0.000710257	0.000480468	0.000250679	0.000376018	0.000313349	0.000250679	0.000731147	0.000396908	0.000501358	0.000355128
																											AGA	0.000125339	0.000188009	0.000376018	0.000125339	0.000125339	0.000250679	0.000313349	0.000146229	0.000208899	8.35596e-05	0.000438688	0.000229789	0.000208899	0.000229789	0.000376018	0.000334239	0.000250679	0.000208899	0.000564028	0.000146229	0.000355128	0.000355128
																											AGG	0.000125339	0.000208899	0.000125339	0.000250679	0.000125339	0.000125339	0.00010445	0.00010445	0.000125339	6.26697e-05	0.000250679	0.000146229	0.000271569	0.000250679	0.000564028	0.000167119	0.00010445	0.000188009	0.000208899	0	0.000250679	0.00010445
																											AGA	0.000167119	8.35596e-05	8.35596e-05	2.08899e-05	0.000271569	0.000167119	0.000250679	2.08899e-05	2.08899e-05	0	0.000125339	4.17798e-05	0.000250679	0.000250679	0.000229789	0.000334239
																											AGG	4.17798e-05	0.000125339	0.000125339	2.08899e-05	0.000146229	4.17798e-05	0.00010445	0	6.26697e-05	8.35596e-05	8.35596e-05	4.17798e-05	0.000167119	4.17798e-05	0.000125339	0.000146229
																											AGA	0.000229789	0.000376018	0.000396908	0.000396908	0.000208899	0.000271569	0.000208899	0.000376018	0.000271569	0.000125339	0.000501358	0.000250679	0.000355128	0.000271569
																											AGG	0.000208899	0.000125339	0.000250679	0.000208899	0.000355128	0.000208899	0.00010445	0.000292459	0.000125339	0.000167119	0.000396908	0.000313349	0.000459578	0.000229789
																											CAA	0.000584917	0.000543138	0.000564028	0.000417798	0.000501358	0.000480468	0.000229789	0.000522248	0.000584917	0.000271569	0.0012325	0.000689367	0.000772927	0.000689367	0.000877376	0.000710257	0.000208899	0.000271569	0.000856486	0.000188009	0.000438688	0.000522248
																											CAG	0.000334239	0.000376018	0.000355128	0.000605807	0.000313349	0.00010445	0.000167119	0.000167119	0.000334239	0.000271569	0.000522248	0.000396908	0.000605807	0.000501358	0.000605807	0.000438688	0.000271569	0.000229789	0.000271569	0.00010445	0.000146229	0.000208899
																											CAA	0.000250679	0.000208899	0.000438688	0.00010445	0.000480468	0.000438688	0.000605807	0.00010445	0.000125339	0.000167119	0.000188009	0.000188009	0.000647587	0.000313349	0.000793817	0.000417798
																											CAG	0.000271569	8.35596e-05	0.000146229	0.00010445	0.000459578	0.000334239	0.000334239	8.35596e-05	4.17798e-05	4.17798e-05	0.000167119	6.26697e-05	0.000292459	0.00010445	0.000355128	0.000271569
																											CAA	0.000584917	0.000584917	0.000647587	0.0010445	0.000752037	0.000501358	0.000376018	0.000584917	0.000835596	0.000731147	0.000626697	0.000543138	0.00127428	0.000752037
																											CAG	0.000292459	0.000438688	0.000334239	0.000313349	0.000417798	0.000271569	0.000271569	0.000188009	0.000417798	0.000167119	0.000647587	0.000229789	0.000835596	0.000438688
																											AAA	0.000564028	0.000334239	0.000459578	0.000355128	0.000501358	0.000584917	0.000584917	0.000438688	0.000772927	0.000208899	0.000564028	0.000271569	0.000752037	0.000605807	0.000960936	0.000710257	0.000355128	0.000292459	0.000459578	0.000125339	0.000731147	0.000584917
																											AAG	0.000208899	0.000146229	0.000271569	0.000250679	0.000564028	0.000417798	0.000229789	0.000459578	0.000334239	0.000188009	0.000522248	0.000208899	0.000835596	0.000752037	0.000668477	0.000480468	0.000250679	8.35596e-05	0.000459578	4.17798e-05	0.000480468	0.000334239
																											AAA	0.000814706	0.000313349	0.000710257	8.35596e-05	0.000292459	0.000292459	0.000564028	2.08899e-05	0.000167119	8.35596e-05	0.000125339	0.000292459	0.000250679	0.000229789	0.000605807	0.000501358
																											AAG	0.000334239	6.26697e-05	0.000355128	0.000229789	0.000459578	0.000334239	0.000480468	0.000125339	0.000125339	8.35596e-05	0.000208899	4.17798e-05	0.000188009	0.000313349	0.000292459	0.000146229
																											AAA	0.000584917	0.000564028	0.000940046	0.000898266	0.00108628	0.000668477	0.000647587	0.000292459	0.000626697	0.000543138	0.0012325	0.000584917	0.00100272	0.000793817
																											AAG	0.000313349	0.000355128	0.000522248	0.00010445	0.000584917	0.000480468	0.000376018	0.000271569	0.000250679	0.000459578	0.000772927	0.000480468	0.000981826	0.000856486
																											GAA	0.000417798	0.000355128	0.000376018	0.000167119	0.000292459	0.000292459	0.000313349	0.000208899	0.000376018	0.000250679	0.00114895	0.000668477	0.000772927	0.000647587	0.000752037	0.000752037	0.000355128	0.000229789	0.000605807	0.00010445	0.000626697	0.000292459
																											GAG	0.000188009	0.000292459	0.000146229	0.000208899	0.000480468	0.000334239	8.35596e-05	8.35596e-05	0.000480468	0.000167119	0.000898266	0.000438688	0.000981826	0.000626697	0.000772927	0.000334239	0.000334239	0.000146229	0.000271569	4.17798e-05	0.000355128	0.000480468
																											GAA	0.000417798	0.000355128	0.000459578	0.000208899	0.000856486	0.000626697	0.000752037	0.000188009	0.000208899	0.000125339	0.000146229	0.00010445	0.00100272	0.000396908	0.000877376	0.000752037
																											GAG	0.000417798	0.000355128	0.000229789	0.000167119	0.000752037	0.000334239	0.000668477	4.17798e-05	6.26697e-05	0.000146229	0.000146229	0.00010445	0.000564028	0.000334239	0.000647587	0.000459578
																											GAA	0.000605807	0.000271569	0.000856486	0.000522248	0.000710257	0.000564028	0.000501358	0.000292459	0.000480468	0.000480468	0.00129517	0.000605807	0.000835596	0.000835596
																											GAG	0.000668477	0.000376018	0.000334239	0.000501358	0.000501358	0.000584917	0.000167119	0.000417798	0.000543138	0.000292459	0.000835596	0.000417798	0.000647587	0.000605807
																												2-Box Codon Pairs
																											CTT	0.000376018	0.000313349	0.000250679	0.000208899	0.000376018	0.000459578	8.35596e-05	0.000208899	0.000438688	0.000208899	0.000835596	0.000417798	0.000731147	0.000417798	0.00110717	0.000647587	0.000313349	0.000250679	0.000564028	0.000125339	0.000355128	0.000125339
																											CTC	0.000250679	0.000208899	0.000355128	0.000271569	8.35596e-05	2.08899e-05	4.17798e-05	0.000146229	0.000292459	8.35596e-05	0.000710257	0.000626697	0.00010445	8.35596e-05	0.000355128	0.000355128	0.000271569	0.000125339	0.000396908	6.26697e-05	0.000334239	0.000376018
																											CTT	0.000438688	0.000167119	0.000292459	0.000146229	0.000522248	0.000376018	0.000522248	8.35596e-05	0.000188009	0.000125339	0.000250679	0.000167119	0.000438688	0.000229789	0.000605807	0.000355128
																											CTC	0.000376018	0.000229789	0.000396908	0.000208899	0.00010445	0.000146229	0.000208899	2.08899e-05	0.00010445	0.000125339	0.000292459	0.000146229	0.00010445	4.17798e-05	0.000167119	0.000229789
																											CTT	0.000292459	0.000605807	0.000313349	0.000334239	0.000250679	0.000167119	0.000271569	0.000188009	0.000313349	0.000229789	0.000543138	0.000313349	0.000522248	0.000438688
																											CTC	0.000229789	0.000208899	6.26697e-05	0.000250679	0.000208899	0.00010445	0.000146229	0.00010445	0.000292459	0.000125339	0.000626697	0.000355128	0.000668477	0.000584917
																											CGT	0.000125339	0.000167119	0.00010445	0.000188009	0.000167119	0.000146229	6.26697e-05	2.08899e-05	6.26697e-05	4.17798e-05	6.26697e-05	0.000208899	0.000271569	0.000146229	0.000417798	0.000271569	4.17798e-05	6.26697e-05	0.00010445	2.08899e-05	0.000146229	0
																											CGC	0.000208899	4.17798e-05	2.08899e-05	0.000125339	4.17798e-05	0	4.17798e-05	0	2.08899e-05	2.08899e-05	0.000125339	2.08899e-05	8.35596e-05	4.17798e-05	8.35596e-05	0.000125339	0.000125339	6.26697e-05	0.000125339	8.35596e-05	6.26697e-05	6.26697e-05
																											CGT	8.35596e-05	4.17798e-05	0.000250679	2.08899e-05	0.000250679	8.35596e-05	0.000292459	0	0	6.26697e-05	0.00010445	4.17798e-05	0.000146229	0.00010445	0.000125339	6.26697e-05
																											CGC	0.000167119	2.08899e-05	0.000146229	4.17798e-05	6.26697e-05	0	6.26697e-05	0	0	0	4.17798e-05	2.08899e-05	8.35596e-05	0	6.26697e-05	6.26697e-05
																											CGT	0.000250679	0.000125339	0.000229789	6.26697e-05	4.17798e-05	6.26697e-05	0	0.000125339	0.000208899	6.26697e-05	0.000250679	4.17798e-05	0.00010445	0.000125339
																											CGC	0.000188009	0.000250679	0.000125339	0.000125339	6.26697e-05	6.26697e-05	2.08899e-05	0.000125339	0.000250679	6.26697e-05	0.000208899	0.000188009	4.17798e-05	0.00010445
																											GTT	0.000480468	0.000167119	0.000250679	0.000188009	0.000292459	0.000250679	0.000334239	0.000501358	0.000271569	0.000250679	0.000940046	0.000167119	0.000940046	0.000292459	0.000417798	0.000438688	0.000355128	4.17798e-05	0.000208899	4.17798e-05	0.000208899	0.000229789
																											GTC	0.000292459	0.000229789	0.000313349	0.000188009	0.000146229	2.08899e-05	0.000167119	6.26697e-05	0.000229789	0.000208899	0.000522248	0.000376018	0.000146229	0.000208899	0.000125339	0.000146229	0.000125339	6.26697e-05	0.000271569	6.26697e-05	0.000250679	0.00010445
																											GTT	0.000417798	0.000125339	0.000731147	0.000167119	0.000417798	0.000396908	0.000543138	2.08899e-05	0.000250679	0.00010445	8.35596e-05	8.35596e-05	0.000208899	4.17798e-05	0.000334239	0.000250679
																											GTC	0.000292459	0.000208899	0.000376018	0.000167119	6.26697e-05	6.26697e-05	0.000125339	0	6.26697e-05	2.08899e-05	0.00010445	2.08899e-05	0.00010445	0	0.00010445	0.000167119
																											GTT	0.000250679	0.000292459	0.000334239	0.000292459	0.000376018	0.000396908	0.000188009	0.000208899	0.000292459	0.000188009	0.000396908	8.35596e-05	0.000334239	0.000208899
																											GTC	0.000355128	0.000208899	0.000334239	0.000146229	0.000250679	0.000668477	0.000292459	0.000396908	8.35596e-05	0.000125339	0.000647587	0.000313349	0.000376018	0.000396908
																											GGA	0.000396908	0.000376018	0.000167119	0.000271569	0.000459578	0.000376018	0.000480468	0.000292459	0.000229789	0.000167119	0.000605807	0.000250679	0.000438688	0.000501358	0.000877376	0.000334239	0.000229789	0.000167119	0.000376018	0.000125339	0.000438688	0.000438688
																											GGG	0.000480468	0.000271569	0.000271569	0.000188009	0.000292459	0.000146229	0.000188009	8.35596e-05	0.000229789	0.000125339	0.000271569	0.000125339	0.000188009	0.000229789	0.000334239	0.000417798	0.000125339	6.26697e-05	0.000355128	2.08899e-05	0.000271569	0.000355128
																											GGA	0.000229789	0.000146229	0.000501358	0.00010445	0.000125339	0.000334239	0.000250679	0.000167119	4.17798e-05	4.17798e-05	0.000125339	0.000125339	0.000292459	4.17798e-05	0.000334239	0.000292459
																											GGG	0.000167119	0.000229789	0.000188009	0.000167119	0.000208899	0.000146229	0.000167119	0	0.000125339	2.08899e-05	0.000125339	0.00010445	0.000188009	0.000188009	0.000146229	6.26697e-05
																											GGA	0.000334239	0.000292459	0.000396908	0.000438688	0.000710257	0.000292459	0.000376018	0.000167119	0.000208899	0.000146229	0.000564028	0.000188009	0.000772927	0.000459578
																											GGG	0.000167119	0.000208899	0.000396908	0.000271569	0.000668477	0.000355128	0.000271569	0.000313349	0.000208899	0.000146229	0.000292459	0.000229789	0.000584917	0.000564028
																											TCT	0.000396908	0.000208899	0.000229789	8.35596e-05	0.000292459	8.35596e-05	0.000208899	8.35596e-05	6.26697e-05	2.08899e-05	0.000334239	0.000167119	0.000710257	0.000271569	0.000396908	0.000459578	0.000313349	8.35596e-05	0.000417798	2.08899e-05	0.000376018	0.000167119
																											TCC	0.000229789	0.000167119	8.35596e-05	0.000167119	4.17798e-05	6.26697e-05	8.35596e-05	0	8.35596e-05	0.00010445	0.000334239	0.000146229	0.000146229	0.000188009	0.000188009	0.000167119	0.000208899	0.000167119	0.000188009	6.26697e-05	0.000229789	0.000125339
																											TCT	0.000355128	0.000167119	8.35596e-05	0.000188009	0.000417798	0.000229789	0.000584917	0.00010445	0.000125339	0.000125339	0.000229789	8.35596e-05	0.000292459	0.000146229	0.000501358	0.000146229
																											TCC	0.000125339	0.000146229	0.000188009	4.17798e-05	2.08899e-05	6.26697e-05	8.35596e-05	2.08899e-05	6.26697e-05	2.08899e-05	0.000208899	4.17798e-05	0.00010445	0.000146229	0.000188009	6.26697e-05
																											TCT	0.000188009	0.000522248	0.000167119	0.000250679	0.000208899	0.000229789	0.000229789	0.00010445	0.000292459	0.000146229	0.000167119	0.000146229	0.000313349	0.00010445
																											TCC	0.000417798	0.000208899	0.000208899	0.000334239	0.000271569	0.000271569	6.26697e-05	0.000229789	4.17798e-05	0.000146229	0.000229789	0.000146229	0.000376018	0.000250679
																											CCA	0.000313349	0.000313349	0.000396908	0.000292459	0.000480468	0.000334239	0.000146229	0.000313349	0.000459578	0.000208899	0.000772927	0.000292459	0.000668477	0.000522248	0.000752037	0.000292459	0.000355128	0.000208899	0.000584917	0.000125339	0.000313349	0.000313349
																											CCG	0.000167119	4.17798e-05	0.00010445	8.35596e-05	6.26697e-05	0.000125339	0.00010445	0.00010445	6.26697e-05	6.26697e-05	0.000271569	0.000271569	0.000250679	0.000229789	0.000208899	0.000188009	0.000146229	0.000125339	8.35596e-05	0.00010445	0.000334239	0.000229789
																											CCA	0.000501358	0.000334239	0.000940046	0.000271569	0.000334239	0.000271569	0.000647587	0.000125339	0.000125339	0	4.17798e-05	6.26697e-05	0.000292459	0.000334239	0.000626697	0.000271569
																											CCG	0.000167119	0.000125339	0.000208899	2.08899e-05	0.000146229	0.000125339	0.000125339	8.35596e-05	0	2.08899e-05	2.08899e-05	6.26697e-05	8.35596e-05	6.26697e-05	6.26697e-05	0.00010445
																											CCA	0.000480468	0.000167119	0.000480468	0.000459578	0.000668477	0.000396908	0.000208899	0.000250679	0.000292459	0.000146229	0.000313349	0.000376018	0.000835596	0.000501358
																											CCG	0.000146229	4.17798e-05	0.000125339	0.000229789	0.000167119	0.00010445	0.000146229	0.00010445	0.000125339	8.35596e-05	0.000188009	0.000167119	0.000250679	0.000146229
																											ACT	0.000355128	0.000480468	0.000334239	0.000188009	0.000543138	0.000355128	0.000208899	0.000167119	0.00010445	0.000229789	0.000919156	0.000188009	0.000835596	0.000543138	0.000710257	0.000877376	0.000355128	0.000167119	0.000501358	0.000125339	0.000229789	0.000167119
																											ACC	0.000584917	0.000146229	0.000292459	0.000376018	8.35596e-05	2.08899e-05	6.26697e-05	2.08899e-05	0.000146229	0.000208899	0.000522248	0.000376018	0.000208899	0.000188009	0.000125339	0.000313349	0.000125339	0.000292459	0.000229789	4.17798e-05	0.000376018	0.000501358
																											ACT	0.000313349	0.000313349	0.000417798	0.000250679	0.000710257	0.000543138	0.000668477	6.26697e-05	0.000188009	8.35596e-05	0.000188009	4.17798e-05	0.000167119	0.000167119	0.000480468	0.000313349
																											ACC	0.000208899	0.000125339	0.000250679	0.000125339	0.000125339	8.35596e-05	0.000229789	2.08899e-05	0.000146229	0.000167119	0.000208899	0.000125339	0.000208899	0.000188009	0.000167119	0.000229789
																											ACT	0.000376018	0.000376018	0.000543138	0.000271569	0.000334239	0.000229789	0.000250679	0.000229789	0.000167119	0.000167119	0.000480468	0.000438688	0.000647587	0.000167119
																											ACC	0.000376018	0.000146229	0.000188009	0.000292459	0.000459578	0.000459578	0.000250679	0.000292459	0.00010445	0.000229789	0.000543138	0.000480468	0.000543138	0.000396908
																											GCA	0.000229789	0.000313349	0.000334239	0.000292459	0.000459578	0.000250679	0.000355128	0.000125339	0.000250679	0.000167119	0.000208899	0.000250679	0.000752037	0.000250679	0.000898266	0.000584917	0.000271569	0.000292459	0.000626697	4.17798e-05	0.000626697	0.000522248
																											GCG	6.26697e-05	2.08899e-05	4.17798e-05	6.26697e-05	0.000125339	4.17798e-05	0.00010445	0	4.17798e-05	6.26697e-05	4.17798e-05	0	8.35596e-05	2.08899e-05	0.000146229	4.17798e-05	4.17798e-05	2.08899e-05	0.000146229	2.08899e-05	2.08899e-05	8.35596e-05
																											GCA	0.000208899	0.000188009	0.000438688	0.00010445	0.000396908	0.000438688	0.000605807	0.000125339	0.000208899	8.35596e-05	0.000313349	0.000167119	0.000271569	8.35596e-05	0.000376018	0.000271569
																											GCG	2.08899e-05	2.08899e-05	8.35596e-05	4.17798e-05	2.08899e-05	8.35596e-05	0.000229789	2.08899e-05	0	0	0.00010445	0	2.08899e-05	4.17798e-05	8.35596e-05	0
																											GCA	0.000668477	0.000584917	0.000522248	0.000417798	0.000919156	0.000605807	0.000334239	0.000271569	0.000167119	8.35596e-05	0.000459578	0.000208899	0.000689367	0.000376018
																											GCG	0	0	2.08899e-05	0.000125339	0.000167119	0	4.17798e-05	0.00010445	4.17798e-05	4.17798e-05	0.000146229	6.26697e-05	0.000188009	6.26697e-05
																											CTA	0.000146229	0.000208899	0.000459578	0.000167119	0.000355128	0.000376018	0.000188009	0.000229789	0.000564028	0.000125339	0.000543138	0.000229789	0.000459578	0.000271569	0.000605807	0.000459578	0.000229789	0.000167119	0.000208899	4.17798e-05	0.000396908	0.000208899
																											CTG	8.35596e-05	0.000167119	0.000208899	0.000229789	0.000271569	0.000167119	4.17798e-05	0.000167119	0.000146229	4.17798e-05	0.000376018	0.000208899	0.000313349	0.000438688	0.000334239	0.000396908	0.000146229	8.35596e-05	0.000355128	6.26697e-05	0.000208899	0.000167119
																											CTA	0.000396908	0.00010445	0.000647587	6.26697e-05	0.000313349	0.000355128	0.000543138	8.35596e-05	8.35596e-05	0.000125339	0.000167119	0.000125339	0.000208899	0.000188009	0.000501358	0.000188009
																											CTG	0.000229789	0.000271569	0.000167119	0.000208899	0.000417798	0.000355128	0.000292459	2.08899e-05	4.17798e-05	6.26697e-05	0.000167119	0.000167119	0.000376018	6.26697e-05	0.000146229	0
																											CTA	0.000334239	0.000292459	0.000188009	0.000292459	0.000626697	0.000208899	0.000292459	0.000250679	0.000146229	0.00010445	0.000543138	0.000167119	0.000292459	0.000271569
																											CTG	0.000313349	0.000250679	0.00010445	0.00010445	0.000501358	0.000417798	0.000146229	0.000334239	0.000438688	0.000167119	0.000501358	0.000208899	0.000313349	0.000208899
																											CGA	0.000292459	0.000292459	0.000188009	0.000146229	0.000146229	2.08899e-05	0.000146229	6.26697e-05	0.000250679	4.17798e-05	0.000292459	0.000188009	4.17798e-05	0.000188009	0.000355128	0.000250679	8.35596e-05	6.26697e-05	0.000208899	8.35596e-05	0.000125339	0.000188009
																											CGG	8.35596e-05	8.35596e-05	4.17798e-05	6.26697e-05	6.26697e-05	0.000125339	6.26697e-05	0.000146229	0.000188009	0.00010445	0.000208899	0.00010445	0.00010445	0.000125339	0.000271569	0.000167119	0.00010445	2.08899e-05	8.35596e-05	6.26697e-05	0.000125339	8.35596e-05
																											CGA	8.35596e-05	6.26697e-05	0.000292459	6.26697e-05	0.000376018	8.35596e-05	0.000271569	4.17798e-05	2.08899e-05	2.08899e-05	8.35596e-05	6.26697e-05	6.26697e-05	0.00010445	0.000292459	0.000250679
																											CGG	6.26697e-05	2.08899e-05	0	4.17798e-05	0.000229789	0.000188009	0.00010445	2.08899e-05	0	2.08899e-05	2.08899e-05	4.17798e-05	0.00010445	0.00010445	0.00010445	2.08899e-05
																											CGA	0.000313349	0.000208899	0.000167119	0.000125339	0.000146229	0.000125339	0.000146229	0.00010445	0.000167119	0.000125339	0.000229789	0.00010445	0.000146229	0.000125339
																											CGG	8.35596e-05	4.17798e-05	0.000188009	4.17798e-05	0.000146229	6.26697e-05	6.26697e-05	2.08899e-05	0.000146229	8.35596e-05	0.000188009	0.000208899	0.000355128	0.000167119
																											GTA	6.26697e-05	0.000125339	8.35596e-05	8.35596e-05	0.000208899	0.000125339	0.00010445	0.00010445	0.00010445	0.000208899	0.000292459	8.35596e-05	0.000229789	0.000125339	0.000250679	0.000146229	0.000292459	4.17798e-05	0.000229789	6.26697e-05	0.000250679	0.000188009
																											GTG	8.35596e-05	8.35596e-05	0.000355128	0.000146229	0.000271569	0.000334239	0.000146229	0.000208899	0.000334239	0.000313349	0.000564028	0.000334239	0.000229789	0.000188009	0.000292459	0.000125339	0.000167119	4.17798e-05	0.000292459	0.00010445	0.000292459	8.35596e-05
																											GTA	0.000208899	6.26697e-05	0.000522248	0.000125339	0.000355128	2.08899e-05	0.000334239	0	2.08899e-05	4.17798e-05	8.35596e-05	6.26697e-05	0.000146229	0	0.000167119	6.26697e-05
																											GTG	0.000167119	6.26697e-05	0.000229789	0.000208899	0.000396908	0.000146229	0.000313349	2.08899e-05	0.000125339	8.35596e-05	6.26697e-05	6.26697e-05	0.00010445	6.26697e-05	0.00010445	0.00010445
																											GTA	0.000146229	0.000146229	0.000167119	0.000167119	0.000480468	0.000334239	0.000480468	0.000376018	0.000250679	0.00010445	0.000626697	0.000188009	0.000355128	0.000188009
																											GTG	0.000208899	0.00010445	8.35596e-05	6.26697e-05	0.000480468	0.000125339	0.000229789	0.000250679	0.00010445	4.17798e-05	0.000271569	0.000313349	0.000188009	0.000250679
																											GGT	0.000271569	0.000250679	0.000167119	0.000167119	0.000772927	0.000480468	0.000417798	0.000271569	0.000396908	8.35596e-05	0.000522248	0.000271569	0.000584917	0.000480468	0.000417798	0.000543138	0.000250679	6.26697e-05	0.000208899	6.26697e-05	6.26697e-05	8.35596e-05
																											GGC	0.000167119	0.000125339	0.00010445	0.00010445	0.000188009	2.08899e-05	0.000167119	6.26697e-05	0.000125339	8.35596e-05	0.000167119	0.000146229	6.26697e-05	6.26697e-05	0.000125339	4.17798e-05	8.35596e-05	6.26697e-05	0.000250679	4.17798e-05	0.000250679	6.26697e-05
																											GGT	0.000250679	2.08899e-05	0.000271569	8.35596e-05	0.000334239	0.000167119	0.000250679	4.17798e-05	8.35596e-05	6.26697e-05	0.00010445	4.17798e-05	0.00010445	0.000167119	0.000208899	0.000188009
																											GGC	0.000229789	8.35596e-05	0.000271569	6.26697e-05	0.000125339	4.17798e-05	2.08899e-05	0	2.08899e-05	2.08899e-05	0.00010445	0.00010445	8.35596e-05	6.26697e-05	4.17798e-05	0.000146229
																											GGT	0.000710257	0.000376018	0.000250679	0.000167119	0.000355128	8.35596e-05	0.000229789	0.000125339	0.000271569	0.000271569	0.000146229	4.17798e-05	0.000334239	0.000208899
																											GGC	0.000167119	0.000501358	0.000292459	6.26697e-05	0.00010445	0.000229789	8.35596e-05	0.000146229	0.000229789	0.000125339	0.000396908	0.000229789	0.000313349	0.000292459
																											TCA	0.000376018	0.000313349	0.000292459	0.000146229	0.000501358	0.000250679	0.000250679	0.000292459	0.000229789	0.000250679	0.000396908	0.000376018	0.000564028	0.000459578	0.000731147	0.000522248	0.000355128	0.000313349	0.000752037	4.17798e-05	0.000752037	0.000438688
																											TCG	4.17798e-05	2.08899e-05	6.26697e-05	2.08899e-05	0.00010445	8.35596e-05	4.17798e-05	0.00010445	2.08899e-05	4.17798e-05	0.000125339	0.00010445	4.17798e-05	8.35596e-05	0.000146229	8.35596e-05	0	4.17798e-05	0.00010445	6.26697e-05	2.08899e-05	8.35596e-05
																											TCA	0.000271569	0.000167119	0.000250679	0.000146229	0.000438688	0.000229789	0.000710257	6.26697e-05	8.35596e-05	8.35596e-05	0.000125339	0.000167119	0.000459578	0.000271569	0.000772927	0.000501358
																											TCG	4.17798e-05	4.17798e-05	0.000167119	0	0.00010445	4.17798e-05	0.000313349	0	0	2.08899e-05	2.08899e-05	2.08899e-05	4.17798e-05	0.00010445	6.26697e-05	6.26697e-05
																											TCA	0.000501358	0.000313349	0.000605807	0.000752037	0.000313349	0.000271569	0.000188009	0.000355128	0.000271569	0.000229789	0.000689367	0.000292459	0.000480468	0.000292459
																											TCG	6.26697e-05	0.000167119	4.17798e-05	0.00010445	8.35596e-05	6.26697e-05	0.000188009	0.00010445	0	8.35596e-05	2.08899e-05	0.00010445	0.000146229	0.000125339
																											CCT	0.000501358	0.000292459	0.000292459	0.000167119	0.000334239	0.000334239	0.000355128	0.000146229	0.000626697	0.000208899	0.000605807	0.000438688	0.000752037	0.000396908	0.000647587	0.000355128	0.000313349	0.00010445	0.000334239	4.17798e-05	0.000271569	0.00010445
																											CCC	8.35596e-05	0.000250679	0.00010445	6.26697e-05	0.000167119	8.35596e-05	6.26697e-05	0.000146229	0.000167119	0.000188009	0.000313349	0.000167119	0.000188009	0.000188009	0.000229789	0.000125339	0.000208899	0.000250679	0.000188009	0.000125339	0.000271569	0.000376018
																											CCT	0.000522248	0.000605807	0.000814706	0.000167119	0.000355128	0.000271569	0.000313349	6.26697e-05	0.000125339	0.00010445	0.000146229	8.35596e-05	0.000208899	0.000208899	0.000376018	0.000292459
																											CCC	0.000229789	0.000208899	0.000459578	8.35596e-05	0.00010445	6.26697e-05	0.000125339	2.08899e-05	0.000271569	8.35596e-05	4.17798e-05	8.35596e-05	2.08899e-05	6.26697e-05	4.17798e-05	0.00010445
																											CCT	0.000376018	0.000146229	0.000355128	0.000438688	0.000313349	0.000208899	0.000438688	0.00010445	0.000334239	0.000167119	0.000543138	0.000125339	0.000564028	0.000355128
																											CCC	0.000146229	6.26697e-05	0.000229789	0.000250679	0.000271569	0.000250679	0.000125339	0.00010445	8.35596e-05	0.00010445	0.000292459	0.000313349	0.000584917	0.000522248
																											ACA	0.000689367	0.000334239	0.000459578	0.000334239	0.000543138	0.000250679	0.000167119	0.000417798	0.000313349	0.000208899	0.000626697	0.000396908	0.000856486	0.000543138	0.00110717	0.000835596	0.000438688	0.000355128	0.000814706	4.17798e-05	0.000981826	0.000689367
																											ACG	8.35596e-05	6.26697e-05	8.35596e-05	6.26697e-05	8.35596e-05	0.00010445	0	8.35596e-05	0	6.26697e-05	0.00010445	8.35596e-05	0.000334239	0.00010445	0.000229789	0.000229789	4.17798e-05	2.08899e-05	0.000125339	2.08899e-05	0.000188009	0.000167119
																											ACA	0.000334239	0.000188009	0.000877376	0.000229789	0.000522248	0.000396908	0.000856486	0.000125339	0.000229789	0.00010445	0.000292459	0.000208899	0.000396908	0.000292459	0.000543138	0.000417798
																											ACG	0.00010445	4.17798e-05	0.00010445	6.26697e-05	0.000229789	8.35596e-05	0.000271569	2.08899e-05	4.17798e-05	8.35596e-05	6.26697e-05	2.08899e-05	4.17798e-05	8.35596e-05	0.000250679	8.35596e-05
																											ACA	0.000584917	0.000229789	0.000292459	0.000835596	0.000605807	0.000856486	0.000417798	0.000543138	0.000459578	0.000188009	0.000919156	0.000501358	0.000898266	0.000501358
	# signif values				H-values																						ACG	0.000167119	0.000167119	4.17798e-05	6.26697e-05	8.35596e-05	0.000146229	4.17798e-05	2.08899e-05	0.000208899	8.35596e-05	0.000125339	6.26697e-05	4.17798e-05	0.000208899
	54	63		high	183.819																						GCT	0.000438688	0.000271569	0.000376018	0.000208899	0.000501358	0.000313349	0.000292459	0.000355128	0.000250679	4.17798e-05	0.000501358	0.000292459	0.000898266	0.000438688	0.00100272	0.000772927	0.000125339	0.000208899	0.000459578	4.17798e-05	0.000313349	0.000334239
				mean	39.9428																						GCC	0.000334239	0.000188009	0.000292459	0.000292459	0.00010445	0.000125339	4.17798e-05	6.26697e-05	8.35596e-05	0.000188009	0.000396908	0.000250679	0.000188009	0.000167119	0.000355128	0.000167119	0.000229789	0.000125339	0.000376018	0.000125339	0.000376018	0.000188009
				low	2.01423																						GCT	0.000417798	0.000125339	0.000376018	0.00010445	0.000543138	0.000501358	0.000981826	0.00010445	0.000125339	0.000146229	0.000188009	8.35596e-05	0.000522248	8.35596e-05	0.000355128	0.000292459
	Null hypothesis that the mean frequency for the codon-pair grouping is the same across all viruses (species)																										GCC	0.000334239	0.000125339	0.000250679	6.26697e-05	0.00010445	0.000188009	0.000125339	6.26697e-05	0.00010445	2.08899e-05	0.000125339	6.26697e-05	6.26697e-05	0	0.000376018	0.000125339
	Reject if p-value is lower than alpha 0.01 or 0.05																										GCT	0.000668477	0.000856486	0.000292459	0.000313349	0.000605807	0.000271569	0.000334239	0.000208899	0.000271569	0.000208899	0.000501358	0.00010445	0.000501358	0.000376018
	Meaning that at least two of the groups have a mean frequency for the codon-pair grouping that differs																										GCC	0.000668477	0.000647587	0.000376018	0.000229789	0.000250679	0.000292459	0.000229789	0.000188009	0.000229789	0.000188009	0.000355128	0.000417798	0.000584917	0.000334239
	SIGNIFICANCE		RANKINGS																								RANKINGS
	0.01	0.05	p-value	df	H		k	n all	(R sums)2/n	(R sums)2/n	(R sums)2/n	(R sums)2/n	(R sums)2/n	(R sums)2/n	(R sums)2/n	(R sums)2/n	(R sums)2/n	group n	group n	group n	group n	group n	group n	group n	group n	group n		Filoviridae
TTY - I			0.138719	6	9.68154	2.06832e+07	7	434	2.67696e+06	4.1466e+06	2.80564e+06	2.61745e+06	2.49362e+06	3.25226e+06	2.69069e+06			62	62	62	62	62	62	62	0	0		26	135.5	81	32.5	29	135.5	216.5	126.5	74.5	70	26	233	6	179.5	67.5	41	74.5	126.5	26	408	326	391.5
																												16	94.5	135.5	94.5	408	408	424	432.5	13	250	32.5	43	216.5	408	326	308	179.5	179.5	67.5	347	135.5	347
TTY - S	YES	YES	0.00166278	6	21.2375	2.9242e+06	7	224	330180	468270	289560	566314	524160	555985	189728			32	32	32	32	32	32	32	0	0		15.5	95.5	15.5	129	9.5	81	59	145	95.5	197	81	111	54.5	81	24.5	24.5
																												9.5	111	70.5	162.5	129	162.5	197	223.5	86	218	111	197	100	129	70.5	54.5
TTY - W	YES	YES	0.000676765	6	23.3868	1.97689e+06	7	196	340342	378626	248914	108626	432763	193390	274230			28	28	28	28	28	28	28	0	0		116.5	142.5	20	97.5	97.5	142.5	148	185	97.5	191.5	132	196	47	81
																												64	31	39	19	116.5	88.5	132	181	188	191.5	88.5	132	24	97.5
TGY - I		YES	0.000954391	6	22.5692	2.0886e+07	7	434	4.53791e+06	3.17983e+06	3.31902e+06	2.25571e+06	3.23556e+06	2.19697e+06	2.16098e+06			62	62	62	62	62	62	62	0	0		196	242.5	196	74.5	167	294.5	367.5	242.5	294.5	367.5	74.5	294.5	26.5	36	26.5	15	294.5	423.5	167	367.5	294.5	432.5
																												333	294.5	167	423.5	399	432.5	423.5	423.5	196	333	167	399	399	399	167	294.5	333	399	134.5	432.5	167	423.5
TGY - S	YES	YES	0.00212977	6	20.6388	2.92168e+06	7	224	368189	470693	447931	443918	649943	374112	166898			32	32	32	32	32	32	32	0	0		48.5	141.5	28	165.5	9	5	48.5	220.5	38.5	58.5	38.5	85	118.5	141.5	19	66.5
																												31.5	220.5	31.5	165.5	196.5	220.5	196.5	220.5	85	58.5	85	66.5	141.5	141.5	220.5	118.5
TGY - W	YES	YES	4.63129e-07	6	39.9634	2.03023e+06	7	196	463114	324220	388222	83276	290293	121309	359796			28	28	28	28	28	28	28	0	0		103	188	162	177.5	125	192	81.5	188	73	177.5	42	192	28.5	73
																												192	196	73	177.5	162	188	162	195	177.5	28.5	51.5	62	51.5	81.5
ATY - I	YES	YES	0.000125597	6	27.3297	2.09609e+07	7	434	2.42273e+06	1.89385e+06	2.13789e+06	2.97139e+06	3.26877e+06	4.51818e+06	3.74806e+06			62	62	62	62	62	62	62	0	0		99	310.5	99	126	67.5	56.5	224	141	224	270	13.5	99	6	26	16	13.5	141	247.5	67.5	426.5	126	169
																												56.5	81.5	22	247.5	382.5	426.5	413.5	270	183.5	203.5	44	290	247.5	382.5	126	382.5	183.5	158.5	141	382.5	81.5	67.5
ATY - S	YES	YES	0.000456864	6	24.3155	2.93713e+06	7	224	287851	297413	252228	637603	431753	685620	344658			32	32	32	32	32	32	32	0	0		19.5	80.5	24	125	5	29	8	151	113	151	92	99	47	80.5	19.5	25
																												64	59	15	35	139	171.5	113	171.5	113	151	189	189	189	206	80.5	80.5
ATY - W	YES	YES	1.09252e-06	6	38.0618	2.02411e+06	7	196	208121	162641	137340	176490	534060	360930	444528			28	28	28	28	28	28	28	0	0		95.5	75	87	136	32	147.5	147.5	116	68	155	95.5	177	29.5	49
																												45	68	68	101.5	29.5	39.5	161	82	107.5	101.5	26.5	107.5	39.5	26.5
AGY - I		YES	0.036338	6	13.4561	2.07426e+07	7	434	2.6191e+06	2.13566e+06	3.27382e+06	2.68944e+06	2.67946e+06	4.21672e+06	3.12841e+06			62	62	62	62	62	62	62	0	0		44	300	166.5	397	60	73.5	264.5	73.5	85.5	420	44	73.5	2	27.5	9	24	228.5	228.5	73.5	397	166.5	300
																												148.5	199	73.5	338.5	368	397	368	420	264.5	199	27.5	264.5	166.5	199	60	148.5	166.5	166.5	60	338.5	15	148.5
AGY - S	YES	YES	0.00294966	6	19.846	2.91835e+06	7	224	316410	327443	443918	594595	468270	572718	195000			32	32	32	32	32	32	32	0	0		15	77	77	77	35.5	21	8	92.5	77	179.5	35.5	122.5	41.5	41.5	26	33
																												37	150	77	122.5	222	150	122.5	222	150	179.5	122.5	150	150	222	53	92.5
AGY - W	YES	YES	0.00117868	6	22.0646	1.97264e+06	7	196	243476	205714	302017	144146	222144	340783	514358			28	28	28	28	28	28	28	0	0		18	106	65.5	144.5	8	27	65.5	185	27	169	4	27	196	169
																												52.5	96.5	96.5	144.5	81	52.5	159	169	119	90	3	7	135	194
TAY - I			0.389688	6	6.30704	2.06301e+07	7	434	3.48011e+06	2.63515e+06	2.59572e+06	2.97271e+06	3.58946e+06	2.42313e+06	2.93386e+06			62	62	62	62	62	62	62	0	0		94.5	127	108.5	381.5	218	265	265	62.5	31	74	62.5	94.5	6	41	26	127	381.5	381.5	127	412.5	218	295.5
																												238	381.5	164	327	433	412.5	433	265	164	147.5	108.5	238	218	327	218	295.5	295.5	360	295.5	412.5	164	218
TAY - S		YES	0.0146069	6	15.8456	2.90155e+06	7	224	403427	383907	342171	648945	513084	391391	218626			32	32	32	32	32	32	32	0	0		8	77	18	138	22	71	58	196.5	119	91.5	77	64	119	196.5	102.5	91.5
																												29	138	77	119	138	138	138	223	49	179.5	39	102.5	156	179.5	223	215
TAY - W	YES	YES	2.80355e-07	6	41.0713	2.03379e+06	7	196	378626	266175	176967	136361	525258	120127	430280			28	28	28	28	28	28	28	0	0		114	125.5	49.5	103	90	156	187	172.5	35	103	40	62	156	156
																												183.5	192	56	67	78	183.5	172.5	103	125.5	172.5	5	49.5	146	172.5
CAY - I		YES	0.000769875	6	23.0808	2.0894e+07	7	434	2.00808e+06	2.87154e+06	2.50727e+06	2.94692e+06	4.0438e+06	4.26641e+06	2.25e+06			62	62	62	62	62	62	62	0	0		12.5	78	40.5	151	19.5	87.5	87.5	339	19.5	222.5	9	6.5	2	50	6.5	12.5	131.5	339	59.5	396.5	222.5	107
																												32	302	222.5	185.5	433.5	425.5	396.5	396.5	107	69	17	107	302	370	370	302	185.5	50	50	433.5	107	260
CAY - S	YES	YES	6.48096e-06	6	34.0839	2.97815e+06	7	224	247368	405450	342999	638733	548497	637885	157220			32	32	32	32	32	32	32	0	0		35.5	35.5	4	96.5	6	37	2	69	69	110	56.5	47.5	21	110	16	31
																												69	47.5	56.5	110	137	149.5	110	223.5	178	178	96.5	178	137	149.5	110	137
CAY - W	YES	YES	8.80247e-06	6	33.3947	2009094	7	196	119342	439502	146740	173959	386575	344322	398653			28	28	28	28	28	28	28	0	0		30	60	13	60	4	13	127.5	60	2	30	13	78.5	60	115.5
																												78.5	115.5	127.5	160.5	45.5	30	101	60	176	160.5	30	30	1	45.5
AAY - I			0.229767	6	8.11545	2.06586e+07	7	434	2.35365e+06	2.50888e+06	2.93212e+06	2.68362e+06	3.10062e+06	3.2057e+06	3.874e+06			62	62	62	62	62	62	62	0	0		37.5	168.5	17	102.5	67.5	81	135	204	62.5	204	14	81	6	59	23	10	74	240	62.5	374.5	67.5	121.5
																												150	121.5	278	204	421	432.5	432.5	428	178.5	304	94	204	278	374.5	304	264	355.5	304	150	432.5	81	37.5
AAY - S			0.217856	6	8.2865	2.8698e+06	7	224	379538	347570	399395	619663	320600	461280	341758			32	32	32	32	32	32	32	0	0		29.5	54	15	108.5	9	79	24	193	86.5	86.5	29.5	127.5	75.5	127.5	18	97.5
																												44	75.5	26	108.5	174.5	221.5	159.5	221.5	159.5	119	97.5	193	174.5	212	145	193
AAY - W	YES	YES	0.000194007	6	26.3207	1.98633e+06	7	196	305767	245344	203151	123557	383994	217184	507334			28	28	28	28	28	28	28	0	0		8	68	37	104	43.5	75.5	146	75.5	43.5	165.5	31	165.5	62	151
																												83	110.5	165.5	135	96	110.5	194	120	196	170.5	22	11	165.5	170.5
GAY - I			0.562015	6	4.85904	2.06074e+07	7	434	2.98937e+06	2.50165e+06	2.59204e+06	2.80309e+06	3.15272e+06	3.68489e+06	2.88361e+06			62	62	62	62	62	62	62	0	0		28	277.5	196.5	233	181	153.5	97.5	277.5	21	124	24	49	6	52	31	54.5	168	298.5	97.5	404	233	214.5
																												181	214.5	233	256.5	413	413	434	413	153.5	168	54.5	130.5	144	108	325	196.5	168	366	277.5	431	196.5	196.5
GAY - S		YES	0.0126028	6	16.2236	2.90314e+06	7	224	397609	387860	389624	639580	377363	508536	202566			32	32	32	32	32	32	32	0	0		42	49.5	19	143	5.5	39	5.5	112	119.5	127	59	170.5	31	119.5	49.5	76.5
																												119.5	98	67	127	199.5	213.5	170.5	213.5	186	222	105	155	127	199.5	119.5	76.5
GAY - W	YES	YES	2.21939e-06	6	36.484	2.01903e+06	7	196	298909	261902	133861	118690	427063	247032	531577			28	28	28	28	28	28	28	0	0		23.5	103	29.5	96.5	29.5	132.5	115.5	194	42	132.5	23.5	155	69	176
																												75	168.5	123.5	123.5	123.5	123.5	187	168.5	144	115.5	3	96.5	10	109
TTR - I	YES	YES	6.34918e-12	6	64.1777	2.15406e+07	7	434	2.1483e+06	2214702	2.01096e+06	1.99981e+06	5.36491e+06	2.52137e+06	5.28053e+06			62	62	62	62	62	62	62	0	0		86.5	249.5	162	318	139.5	353.5	139.5	294	113.5	276	70	200	40	294	43.5	25	101	249.5	17	353.5	55.5	139.5
																												217.5	249.5	249.5	162	217.5	411.5	200	179	101	318	113.5	127	62.5	95	7	62.5	162	318	217.5	425	113.5	113.5
TTR - S		YES	0.01601	6	15.6096	2.90056e+06	7	224	228995	431753	369800	506270	629162	296065	438516			32	32	32	32	32	32	32	0	0		34	83	29	118	5	40	10	169	105.5	169	94	169	54.5	105.5	61	140.5
																												54.5	40	21	140.5	7	19	12	118	94	169	169	151	40	94	73	118
TTR - W	YES	YES	1.24511e-10	6	57.8221	2.08769e+06	7	196	219480	262096	108502	107013	503841	260357	626405			28	28	28	28	28	28	28	0	0		38	47.5	41	109.5	21	57	47.5	117.5	155.5	172	12	155.5	21	83.5
																												91	131.5	147	83.5	21	73	155.5	109.5	131.5	155.5	18	101	65	117.5
AGR - I	YES	YES	6.60215e-23	6	117.106	2.23733e+07	7	434	3.55681e+06	1.7952e+06	1.98762e+06	1.64044e+06	1.42607e+06	6.90779e+06	5.05935e+06			62	62	62	62	62	62	62	0	0		316.5	231.5	75	316.5	316.5	175	112.5	282	209	382	49	190.5	209	190.5	75	97.5	175	209	27.5	282	84.5	84.5
																												316.5	209	316.5	175	316.5	316.5	351	351	316.5	402.5	175	282	153	175	27.5	261	351	231.5	209	434	175	351
AGR - S	YES	YES	2.04259e-05	6	31.4907	2.96726e+06	7	224	590241	311655	340106	492280	178802	740544	313632			32	32	32	32	32	32	32	0	0		84	152.5	152.5	215.5	39	84	45	215.5	215.5	223.5	117.5	190	45	45	54	25
																												190	117.5	117.5	215.5	98.5	190	135	223.5	170	152.5	152.5	190	84	190	117.5	98.5
AGR - W	YES	YES	5.14327e-18	6	93.7047	2.20315e+06	7	196	362066	144577	142286	94772.9	118170	687662	653617			28	28	28	28	28	28	28	0	0		128.5	73.5	66	66	138	112	138	73.5	112	175	39	119.5	81.5	112
																												138	175	119.5	138	81.5	138	184	104	175	156	66	98	48	128.5
CAR - I	YES	YES	0.00047092	6	24.2441	2.09123e+07	7	434	1.7088e+06	1.95729e+06	3.51955e+06	3.24859e+06	3.17169e+06	3.70442e+06	3.60199e+06			62	62	62	62	62	62	62	0	0		33.5	43.5	36.5	87	56.5	64	257	52	33.5	197.5	1	19.5	9	19.5	3	16.5	278.5	197.5	4	307	75.5	52
																												146	111	128	30	162.5	400	331.5	331.5	146	197.5	52	98.5	30	56.5	30	75.5	197.5	257	197.5	400	361.5	278.5
CAR - S		YES	0.0105075	6	16.6864	2.90508e+06	7	224	268828	302448	553089	611895	451963	446749	270112			32	32	32	32	32	32	32	0	0		72	90	24.5	153.5	18	24.5	10	153.5	140	118.5	102.5	102.5	6	51	1	27
																												65.5	173.5	128	153.5	22	45.5	45.5	173.5	203.5	203.5	118.5	186	59	153.5	42	65.5
CAR - W	YES	YES	0.000857247	6	22.825	1.97508e+06	7	196	138744	169106	312069	262677	260164	332232	500092			28	28	28	28	28	28	28	0	0		35	35	20.5	2	10.5	60	103	35	6.5	12	26	46	1	10.5
																												135	77.5	125	128	88.5	144.5	144.5	182	88.5	186	20.5	164	6.5	77.5
AAR - I	YES	YES	9.68633e-09	6	48.4319	2.12929e+07	7	434	3.67612e+06	3.12751e+06	2.22606e+06	1.45228e+06	2.18494e+06	3.34777e+06	5.2782e+06			62	62	62	62	62	62	62	0	0		119	269	192.5	249.5	157	108	108	201.5	54	364.5	119	323	59.5	99	28	70.5	249.5	305.5	192.5	413.5	64	108
																												364.5	408	323	337	119	214	349.5	192.5	269	385.5	140	364.5	46	59.5	79	172.5	337	426	192.5	434	172.5	269
AAR - S			0.918386	6	2.01423	2.84346e+06	7	224	429896	413140	357224	429433	371953	354482	487331			32	32	32	32	32	32	32	0	0		13	87.5	19	193	96.5	96.5	32	224	151	193	175	96.5	108	123.5	27	39
																												79.5	209	70	123.5	49	79.5	42	175	175	193	131	220	138	87.5	96.5	166
AAR - W	YES	YES	5.9253e-09	6	49.4984	2.06091e+06	7	196	321214	305976	136222	85250.9	239020	339020	634207			28	28	28	28	28	28	28	0	0		112	119	37	41	26	84	90	179	98	123	13	112	27	63
																												175	168	127	195	112	137.5	163	185	186	143	66	137.5	31	49
GAR - I	YES	YES	2.12768e-07	6	41.6789	2.11866e+07	7	434	3.70442e+06	2.64836e+06	2.44175e+06	2.19622e+06	1.63297e+06	5.20956e+06	3.35335e+06			62	62	62	62	62	62	62	0	0		200.5	252.5	238.5	388.5	306.5	306.5	289	364.5	238.5	333.5	17	80	54.5	87	61	61	252.5	355	102	418	97.5	306.5
																												376.5	306.5	400.5	364.5	164	268	425.5	425.5	164	388.5	38	181	30	97.5	54.5	268	268	400.5	320.5	432	252.5	164
GAR - S		YES	0.0192281	6	15.1356	2.89857e+06	7	224	264446	490545	432683	539760	369585	560211	241339			32	32	32	32	32	32	32	0	0		61.5	75.5	52.5	132.5	12	26	16	140	132.5	168	160	180.5	6	67	11	16
																												61.5	75.5	124	151	16	84.5	22	221	198	160	160	180.5	37	84.5	24	52.5
GAR - W	YES	YES	1.7912e-09	6	52.087	2.06924e+06	7	196	345654	265980	131109	111637	154069	556950	503841			28	28	28	28	28	28	28	0	0		94	184	35	114	73	103	123	180.5	131.5	131.5	10	94	40	40
																												81	159	169	123	123	99	194	151.5	109	180.5	40	151.5	83	94
CTY - I			0.0547361	6	12.3432	2.07251e+07	7	434	1.94169e+06	2.46283e+06	3.22757e+06	3.70246e+06	3.04053e+06	3.42442e+06	2.9256e+06			62	62	62	62	62	62	62	0	0		67.5	102	149.5	196	67.5	40	378	196	43	196	6	49.5	10	49.5	3	16	102	149.5	25	315	78	315
																												149.5	196	78	132	378	432.5	418	279.5	113	378	11	17	352.5	378	78	78	132	315	57	401	92.5	67.5
CTY - S	YES	YES	4.74356e-06	6	34.7848	2.9811e+06	7	224	183164	354482	388301	728424	460800	638450	227475			32	32	32	32	32	32	32	0	0		15.5	89	36.5	105	9.5	23.5	9.5	155	74	118.5	48	89	15.5	56	7	28
																												23.5	56	20	65.5	134	105	65.5	209	134	118.5	36.5	105	134	190	89	56
CTY - W			0.277133	6	7.49922	1925771	7	196	287449	202640	249292	247220	384229	211063	343879			28	28	28	28	28	28	28	0	0		91.5	20	78	64	115.5	167	101	153	78	128.5	25	78	28	39
																												128.5	142.5	195	115.5	142.5	190.5	178	190.5	91.5	187	16	57	14	22
CGY - I	YES	YES	1.83289e-36	6	181.259	2.33826e+07	7	434	1.9541e+06	3.53434e+06	4.23604e+06	6.88178e+06	5.07994e+06	1.28506e+06	411331			62	62	62	62	62	62	62	0	0		75	44.5	104.5	37	44.5	55	186.5	355	186.5	272.5	186.5	31.5	26.5	55	11	26.5	272.5	186.5	104.5	355	55	427
																												31.5	272.5	355	75	272.5	427	272.5	427	355	355	75	355	143.5	272.5	143.5	75	75	186.5	75	143.5	186.5	186.5
CGY - S	YES	YES	7.59644e-19	6	97.6932	3.24531e+06	7	224	316609	408834	497503	914628	767870	316808	23058.8			32	32	32	32	32	32	32	0	0		59	99.5	12.5	138	12.5	59	11	215	215	76.5	41.5	99.5	28.5	41.5	34	76.5
																												20	138	28.5	99.5	76.5	215	76.5	215	215	215	99.5	138	59	215	76.5	76.5
CGY - W	YES	YES	4.31014e-22	6	113.221	2.26595e+06	7	196	156302	344101	386575	624313	655146	43529.1	55982.3			28	28	28	28	28	28	28	0	0		17.5	48.5	21	107.5	151	107.5	194	48.5	25.5	107.5	17.5	151	63.5	48.5
																												29.5	17.5	48.5	48.5	107.5	107.5	181	48.5	17.5	107.5	25.5	29.5	151	63.5
GTY - I			0.0758038	6	11.4359	2.07108e+07	7	434	2.92907e+06	3.19071e+06	3.06005e+06	2.87714e+06	3.88601e+06	1.92721e+06	2.84064e+06			62	62	62	62	62	62	62	0	0		45.5	282.5	157	247.5	114.5	157	83	40	132	157	13.5	282.5	13.5	114.5	56	51	79	421.5	222.5	421.5	222.5	188
																												114.5	188	102	247.5	310.5	432	282.5	407	188	222.5	36	71.5	310.5	222.5	344	310.5	344	407	132	407	157	370.5
GTY - S		YES	0.0318877	6	13.8054	2.89298e+06	7	224	388962	394272	353851	630564	482285	421936	221112			32	32	32	32	32	32	32	0	0		18.5	121.5	4	90	18.5	24	9	210	53.5	132.5	144.5	144.5	70.5	193	37	53.5
																												46	70.5	27	90	166	166	121.5	221.5	166	210	132.5	210	132.5	221.5	132.5	90
GTY - W	YES	YES	7.42598e-09	6	49.0087	2.05933e+06	7	196	353925	286841	227160	183546	609765	64992.9	333104			28	28	28	28	28	28	28	0	0		136.5	114.5	88	114.5	65.5	58.5	168.5	160	114.5	168.5	58.5	194.5	88	160
																												74	160	88	187	136.5	16	114.5	58.5	194.5	189	17	99	65.5	58.5
GGR - I	YES	YES	3.04115e-21	6	109.17	2.22484e+07	7	434	2.38258e+06	2.0965e+06	1.70947e+06	3.82814e+06	1.48088e+06	7.75402e+06	2.99684e+06			62	62	62	62	62	62	62	0	0		77	85	274.5	150	57	85	47.5	138	189.5	274.5	25	171.5	60	41	8	104.5	189.5	274.5	85	326.5	60	60
																												47.5	150	150	242	138	302	242	374.5	189.5	326.5	150	326.5	242	189.5	104.5	69	326.5	390.5	94	423.5	150	94
GGR - S	YES	YES	5.35158e-09	6	49.7192	3.04382e+06	7	224	362739	365940	373032	684158	289751	843700	124500			32	32	32	32	32	32	32	0	0		61.5	109	12	142.5	128	28.5	50	94.5	188	188	128	128	39.5	188	28.5	39.5
																												94.5	61.5	77	94.5	70	109	94.5	224	128	203	128	142.5	77	77	109	164
GGR - W	YES	YES	6.15731e-17	6	88.5168	2.18646e+06	7	196	258624	152589	84480.1	276412	103336	783566	527452			28	28	28	28	28	28	28	0	0		94	111	72.5	56	13	111	81	158.5	146	165.5	32.5	152	11	51
																												158.5	146	72.5	119.5	15	86	119.5	104	146	165.5	111	133	27	32.5
TCY - I	YES	YES	0.000436951	6	24.4205	2.09151e+07	7	434	3.73725e+06	2.61211e+06	1.75796e+06	3.20161e+06	3.42207e+06	4.04584e+06	2.13826e+06			62	62	62	62	62	62	62	0	0		53.5	200.5	178	368	125	368	200.5	368	392	432.5	87.5	260.5	9	141	53.5	31	112	368	46	432.5	63	260.5
																												178	260.5	368	260.5	412.5	392	368	434	368	345	87.5	293	293	227.5	227.5	260.5	200.5	260.5	227.5	392	178	324
TCY - S	YES	YES	9.04803e-07	6	38.4804	2.99662e+06	7	224	350913	338870	270480	658952	559682	673670	144050			32	32	32	32	32	32	32	0	0		25	80	139	73	21	57.5	6	122.5	106	106	57.5	139	37	90.5	12	90.5
																												106	90.5	73	178.5	201	157	139	201	157	201	63	178.5	122.5	90.5	73	157
TCY - W	YES	YES	2.55549e-07	6	41.2754	2.03445e+06	7	196	492901	226260	80786.3	174590	386575	235339	438000			28	28	28	28	28	28	28	0	0		159	17	165.5	114.5	146	133.5	133.5	189.5	92	173.5	165.5	173.5	80	189.5
																												38	146	146	70	103.5	103.5	195	133.5	196	173.5	133.5	173.5	56	114.5
CCR - I	YES	YES	8.83843e-11	6	58.5562	2.14521e+07	7	434	1.63215e+06	2.58142e+06	2.68986e+06	4.3619e+06	4.04968e+06	4.72015e+06	1.41699e+06			62	62	62	62	62	62	62	0	0		72	72	43	79.5	27	64.5	204.5	72	29	138.5	3	79.5	8	19	6	79.5	55	138.5	14	234	72	72
																												179.5	371	269	300	334	234	269	269	334	334	89	89	100.5	119.5	138.5	155	204.5	234	300	269	64.5	119.5
CCR - S	YES	YES	3.18912e-09	6	50.8401	3.04853e+06	7	224	274726	363804	498002	744505	541840	544446	81204.5			32	32	32	32	32	32	32	0	0		12	26	3	39	26	39	7	90	90	223	157	134.5	35	26	9	39
																												71	90	56	188	78	90	90	121.5	223	188	188	134.5	121.5	134.5	134.5	101
CCR - W		YES	0.0123596	6	16.2733	1.954e+06	7	196	192394	213326	201790	325297	238097	494229	288869			28	28	28	28	28	28	28	0	0		13.5	106	13.5	18	2	26	87	66.5	54	121.5	44	29	1	10
																												121.5	182	134.5	79	106	149.5	121.5	149.5	134.5	162	95	106	66.5	121.5
ACY - I			0.170736	6	9.05089	2.06733e+07	7	434	2.41207e+06	2.54522e+06	2.79162e+06	3.89052e+06	2.87025e+06	3.51526e+06	2.64836e+06			62	62	62	62	62	62	62	0	0		101	49	111.5	256	38.5	101	228.5	288	369.5	203.5	6	256	10	38.5	13	7	101	288	43.5	346.5	203.5	288
																												32	314	136	86	388	433.5	409	433.5	314	228.5	42	86	228.5	256	346.5	125.5	346.5	136	203.5	423	86	43.5
ACY - S	YES	YES	5.14177e-05	6	29.3857	2.95842e+06	7	224	243951	300894	397832	688845	531738	586986	208174			32	32	32	32	32	32	32	0	0		41	41	23	53.5	6	13	7	171	87	156.5	87	190	98.5	98.5	16	41
																												74	124.5	53.5	124.5	124.5	156.5	64.5	213	108	98.5	74	124.5	74	87	98.5	64.5
ACY - W			0.0837364	6	11.1538	1.93753e+06	7	196	296434	265980	247784	271663	249292	163863	442514			28	28	28	28	28	28	28	0	0		74	74	20	126	95	151	141.5	151	184	184	38.5	56	10	184
																												74	192	172	111.5	47.5	47.5	141.5	111.5	196	151	20	38.5	20	69
GCR - I	YES	YES	0.000347774	6	24.957	2.09235e+07	7	434	3.40682e+06	2.43263e+06	3.4094e+06	4.17146e+06	2.59511e+06	3.31485e+06	1.59329e+06			62	62	62	62	62	62	62	0	0		164	114.5	104	127	57	147.5	98	250.5	147.5	213	178	147.5	14	147.5	6	32	135.5	127	27.5	366.5	27.5	42
																												320.5	406	366.5	320.5	250.5	366.5	263.5	432.5	366.5	320.5	366.5	432.5	286.5	406	224.5	366.5	366.5	406	224.5	406	406	286.5
GCR - S	YES	YES	4.48031e-06	6	34.9129	2981634	7	224	425734	347778	529163	689138	495759	384784	109278			32	32	32	32	32	32	32	0	0		67.5	74	25.5	106.5	29	25.5	17	97	67.5	127	44	84	51.5	127	32	51.5
																												183	183	127	161.5	183	127	59	183	220	220	106.5	220	183	161.5	127	220
GCR - W			0.841961	6	2.72941	1.91042e+06	7	196	322179	210196	276610	311225	257952	290089	242172			28	28	28	28	28	28	28	0	0		16	23	33	54	4	22	70	80	110.5	148	48	96	12	63
																												194.5	194.5	190	127	110.5	194.5	177	134	177	177	121	163.5	100	163.5
CTR - I	YES	YES	4.05545e-12	6	65.1314	2.15556e+07	7	434	2.63144e+06	1.90295e+06	2.72581e+06	2.68278e+06	2.6035e+06	6.86713e+06	2.14198e+06			62	62	62	62	62	62	62	0	0		311	211	44	278.5	74.5	69.5	238.5	175	20	345	24	175	44	133.5	16	44	175	278.5	211	424	62.5	211
																												391	278.5	211	175	133.5	278.5	424	278.5	311	424	69.5	211	100	53	84	62.5	311	391	74.5	406	211	278.5
CTR - S	YES	YES	6.43578e-05	6	28.8708	2.95626e+06	7	224	254720	390507	437814	545229	507276	660675	160037			32	32	32	32	32	32	32	0	0		17	133	8	166	34	25.5	11	152.5	152.5	123.5	89.5	123.5	64.5	78.5	14	78.5
																												54	45	89.5	64.5	15	25.5	38	209	187	166	89.5	89.5	19	166	103	223
CTR - W	YES	YES	5.56968e-10	6	54.605	2.07734e+06	7	196	331579	187453	164629	181286	160363	772232	279800			28	28	28	28	28	28	28	0	0		76.5	99.5	151	99.5	6	141	99.5	122.5	174.5	186	14	164.5	99.5	112
																												86.5	122.5	186	186	24.5	47	174.5	76.5	40	164.5	24.5	141	86.5	141
CGR - I	YES	YES	5.23925e-37	6	183.819	2.34229e+07	7	434	1.26184e+06	2.50084e+06	1.95197e+06	6388542	2.99552e+06	7.54887e+06	775266			62	62	62	62	62	62	62	0	0		10	10	39	62.5	62.5	374	62.5	224	20.5	298.5	10	39	298.5	39	5	20.5	166.5	224	31	166.5	85.5	39
																												166.5	166.5	298.5	224	224	85.5	224	62.5	39	125	31	125	125	85.5	15.5	50.5	125	374	166.5	224	85.5	166.5
CGR - S	YES	YES	1.26541e-20	6	106.211	3.28109e+06	7	224	237705	328658	349657	932637	606927	798532	26970			32	32	32	32	32	32	32	0	0		65	83	10.5	83	6	65	12	110	152	152	65	83	83	46	10.5	13
																												83	152	220	110	14	18	46	152	220	152	152	110	46	46	46	152
CGR - W	YES	YES	1.634e-15	6	81.644	2.16434e+06	7	196	115329	210542	154960	588120	168640	761970	164782			28	28	28	28	28	28	28	0	0		2	11.5	27	65.5	41	65.5	41	82.5	27	65.5	7	82.5	41	65.5
																												109.5	162.5	18.5	162.5	41	141.5	141.5	187	41	109.5	18.5	11.5	1	27
GTR - I	YES	YES	0.00569961	6	18.2225	2.08176e+07	7	434	4.4622e+06	2.56308e+06	3.32179e+06	3.27061e+06	2.13789e+06	2.59081e+06	2.47121e+06			62	62	62	62	62	62	62	0	0		419	340.5	398	398	205.5	340.5	369.5	369.5	369.5	205.5	124	398	181	340.5	156.5	306	124	428	181	419	156.5	234.5
																												398	398	82.5	306	142.5	95.5	306	205.5	95.5	109	25	95.5	181	234.5	124	340.5	270	428	124	369.5	124	398
GTR - S	YES	YES	0.00284369	6	19.9354	2.91873e+06	7	224	538722	394050	531996	591600	382375	281063	198923			32	32	32	32	32	32	32	0	0		70.5	174	10	122.5	27	211	29	222	211	192	151.5	174	107.5	222	92.5	174
																												92.5	174	57	70.5	20	107.5	31	211	122.5	151.5	174	174	134	174	134	134
GTR - W		YES	0.033541	6	13.6705	1.94563e+06	7	196	475804	233509	212280	238836	186309	304306	294585			28	28	28	28	28	28	28	0	0		176.5	176.5	171.5	171.5	24	78	24	57	125	189	7	160	67	160
																												148	189	194	195	24	183	136	125	189	196	113	86	160	125
GGY - I	YES	YES	6.17696e-05	6	28.9651	2.09866e+07	7	434	3.4108e+06	2.8849e+06	4.01067e+06	2.77678e+06	4.13523e+06	1.65773e+06	2.1105e+06			62	62	62	62	62	62	62	0	0		90.5	111	190.5	190.5	14	32.5	45.5	90.5	47	345	27	90.5	23	32.5	45.5	25	111	378	147.5	378	378	345
																												190.5	277.5	310	310	166	431	190.5	378	277.5	345	190.5	231	378	378	277.5	408.5	345	378	111	408.5	111	378
GGY - S	YES	YES	9.14953e-07	6	38.4556	2.99651e+06	7	224	432334	368082	566314	679195	491908	362100	96580.1			32	32	32	32	32	32	32	0	0		36.5	203.5	30.5	126.5	21	68.5	36.5	172.5	126.5	142	110.5	172.5	110.5	68.5	50	57
																												45	126.5	30.5	142	93	172.5	203.5	223.5	203.5	203.5	110.5	110.5	126.5	142	172.5	81
GGY - W	YES	YES	2.24972e-10	6	56.5533	2.08361e+06	7	196	317157	302017	373527	141574	515443	41657.1	392236			28	28	28	28	28	28	28	0	0		8	34	83	142.5	38	188.5	98.5	175.5	71.5	71.5	162.5	195	45	112
																												142.5	15	58.5	192	183	98.5	188.5	162.5	98.5	175.5	31	98.5	52	58.5
TCR - I	YES	YES	0.00586822	6	18.1499	2.08165e+07	7	434	2.94169e+06	2.27023e+06	2.65912e+06	3.27612e+06	3.22985e+06	4.37518e+06	2.06426e+06			62	62	62	62	62	62	62	0	0		68.5	96.5	105.5	201.5	38	130.5	130.5	105.5	151.5	130.5	60	68.5	27	48.5	13	35	75	96.5	10.5	378.5	10.5	56
																												378.5	416	320.5	416	256.5	287.5	378.5	256.5	416	378.5	229	256.5	378.5	287.5	201.5	287.5	434	378.5	256.5	320.5	416	287.5
TCR - S	YES	YES	0.000830122	6	22.9016	2.93119e+06	7	224	328455	361463	411778	597598	568978	498751	164164			32	32	32	32	32	32	32	0	0		41.5	63	47	75	16	48	3	135	107.5	107.5	83	63	15	41.5	2	11
																												154.5	154.5	63	221	91.5	154.5	37	221	221	183	183	183	154.5	91.5	135	135
TCR - W			0.056648	6	12.2486	1.94105e+06	7	196	275022	184519	187780	246469	291924	443269	312069			28	28	28	28	28	28	28	0	0		30	63.5	17	3	63.5	69.5	88.5	55	69.5	79	10	65.5	35	65.5
																												171.5	97	184	139	155.5	171.5	88.5	139	196	155.5	193	139	108	123
CCY - I	YES	YES	1.18138e-07	6	42.9721	2.1207e+07	7	434	2.0965e+06	2.76664e+06	2.25076e+06	4.77217e+06	3.85004e+06	3.88751e+06	1.58336e+06			62	62	62	62	62	62	62	0	0		23	81.5	81.5	209	60	60	52	229.5	16	148.5	19	31	6	40	14	52	68	298	60	405.5	91.5	298
																												335	107.5	298	366.5	209	335	366.5	229.5	209	171.5	68	209	171.5	171.5	134.5	272	148.5	107.5	171.5	272	91.5	46
CCY - S	YES	YES	3.27216e-10	6	55.7487	3.06914e+06	7	224	257403	348821	385003	815684	545229	624124	92880.5			32	32	32	32	32	32	32	0	0		12	10	4	75	26	48.5	38	146	100.5	108	89	128.5	59	59	21	43
																												53	59	14	128.5	108	146	100.5	195.5	48.5	128.5	171.5	128.5	195.5	146	171.5	108
CCY - W			0.23247	6	8.07764	1.92763e+06	7	196	237360	194722	198241	374683	279400	311647	331579			28	28	28	28	28	28	28	0	0		31	156.5	39.5	19.5	54.5	110	19.5	181	47	138	8	172.5	7	39.5
																												156.5	195	96	85.5	77	85.5	172.5	181	188	181	67	54.5	6	9
ACR - I		YES	0.0355355	6	13.516	2.07436e+07	7	434	2.41957e+06	2.84363e+06	3.16536e+06	3.61356e+06	3.21572e+06	3.57504e+06	1.91067e+06			62	62	62	62	62	62	62	0	0		27.5	122.5	66	122.5	51.5	164.5	217.5	75.5	136.5	185	31	86	10	51.5	3	13	71	111	16	380	5	27.5
																												297	337.5	297	337.5	297	270.5	432.5	297	432.5	337.5	270.5	297	122.5	270.5	175.5	175.5	380	416.5	251.5	416.5	199	217.5
ACR - S	YES	YES	0.000546257	6	23.8939	2.93535e+06	7	224	266085	413368	538203	628320	517908	391170	180300			32	32	32	32	32	32	32	0	0		42	79	2	67	21	36.5	3	103	67	118	48.5	71	36.5	48.5	18	33
																												118	167	118	144.5	67	130.5	55	196.5	167	130.5	144.5	196.5	167	130.5	61	130.5
ACR - W			0.912559	6	2.07619	1.90832e+06	7	196	259394	247408	254794	258048	266565	354375	267737			28	28	28	28	28	28	28	0	0		32	96	86	10	28	9	65	41	55	107	5	46.5	6	46.5
																												111.5	111.5	184	167.5	150.5	122	184	195	101.5	150.5	131	167.5	184	101.5
GCY - I	YES	YES	0.000542749	6	23.9091	2.09071e+07	7	434	2.44175e+06	2.88059e+06	3.63678e+06	4.33542e+06	2.92299e+06	3.02461e+06	1.66493e+06			62	62	62	62	62	62	62	0	0		55	142	72	212.5	42.5	108	123.5	83.5	161	422	42.5	123.5	10	55	7	15	324.5	212.5	51	422	108	95
																												95	242	123.5	123.5	353.5	324.5	422	404	381	242	65	161	242	268	83.5	268	188.5	324.5	72	324.5	72	242
GCY - S	YES	YES	9.83433e-08	6	43.3744	3.01717e+06	7	224	316510	380410	474338	782500	503381	462241	97792.5			32	32	32	32	32	32	32	0	0		27	113.5	30.5	129.5	16	19	6	129.5	113.5	97	81.5	150.5	17	150.5	34	46
																												36	113.5	58	167.5	129.5	81.5	113.5	167.5	129.5	209	113.5	167.5	167.5	223.5	30.5	113.5
GCY - W	YES	YES	0.00500064	6	18.5473	1.96132e+06	7	196	228423	308070	410674	330709	271269	105780	306394			28	28	28	28	28	28	28	0	0		17.5	8	101.5	91	23	120.5	78.5	158.5	120.5	158.5	32.5	194	32.5	62.5
																												17.5	19	62.5	144	132	101.5	144	170.5	144	170.5	73	47	26	78.5
[truncated: 195 more columns]

## Sheet: Table2
	Statistical Analysis for Table 2																											Human
																											TTT	0.000301531	0.000252537	0.000154624	0.000390919	0.000351872	0.000328734	0.000234513	0.000611947	0.000235551	0.000168854	0.000253216	0.00043917	0.000728819	0.00058959	0.00089275	0.000774544	0.000358487	0.000245781	0.000277701	3.41502e-05	0.000229347	0.000195966
	Codon-pair frequencies for various genomes begin in column AB																										TTC	0.000270022	0.000496357	0.000154227	0.000963562	4.10468e-05	0.000112026	2.98429e-05	0.00025137	0.00025037	0.00037669	0.000252588	0.000842858	9.59512e-05	0.000175968	7.61328e-05	0.00022204	0.000349026	0.000501946	0.000269932	9.47333e-05	0.000319812	0.000519585
	RANKINGS for codon-pair frequencies begin colum AB, row 195																										TTT	0.00035359	0.00020617	0.000311236	3.83805e-05	0.000478307	0.00052511	0.000423364	7.31844e-05	6.57749e-05	6.22112e-05	0.000110129	9.0721e-05	0.000327541	0.000409122	0.000535442	0.000412212
	Krustal-Wallis Calculations for all 87 heatmap cells begin row 195																										TTC	0.000296327	0.000351718	0.000304723	0.000124576	5.78014e-05	0.000166572	4.80974e-05	4.43926e-05	0.000122282	0.000260036	0.000169187	0.000275291	4.59053e-05	0.000153881	5.443e-05	0.000124576
																											TTT	0.00025096	0.000241333	0.00019412	0.00024123	0.000304595	0.000189621	0.000144279	0.000224309	0.000273342	0.000165136	0.00030962	0.000236833	0.000396021	0.000340899
	The table below show positions in the heatmap that differed																										TTC	0.000377921	0.000576656	0.000159098	0.000280944	0.00036523	0.000590295	0.000134652	0.000436081	0.000266676	0.000402815	0.000298916	0.000456592	0.000427838	0.000581258
	between at least two of the genomic groups compared																										TGT	0.000136075	0.00013337	6.76209e-05	0.000217515	0.000203811	0.000226386	0.000122205	0.000402405	0.000116077	0.000123794	0.000134255	0.000246743	0.000385125	0.000421454	0.000536545	0.00051556	0.00016338	0.000140857	0.000138498	2.30103e-05	0.000116744	0.000116398
																											TGC	0.000188505	0.000285187	7.5761e-05	0.000511663	3.02788e-05	7.5479e-05	1.91518e-05	0.00015406	0.000163521	0.000259382	0.000169879	0.000508586	5.63016e-05	0.00011268	5.20713e-05	0.000177468	0.000169302	0.00029425	0.000151548	5.57632e-05	0.000149074	0.000246768
	Heatmap positions with p<0.01 for comparisons of sets of genomes																										TGT	0.000186441	0.000156855	0.000164957	3.24324e-05	0.00027065	0.000341719	0.000230296	5.89936e-05	3.90727e-05	5.84552e-05	6.70953e-05	6.58006e-05	0.000222194	0.000408135	0.000377562	0.000439119
					TTR - I																						TGC	0.000206273	0.000265356	0.00020767	9.85278e-05	4.04956e-05	0.000123192	3.50731e-05	4.16365e-05	6.26855e-05	0.000182916	8.35935e-05	0.000175622	3.71626e-05	0.000141844	4.76359e-05	0.000117333
																											TGT	0.000157701	0.000127294	9.93739e-05	0.000152766	0.000133498	0.000102643	7.4633e-05	0.000113103	9.3836e-05	0.000100669	0.000205978	0.000140562	0.000260049	0.000214631
					TTR - W																						TGC	0.000211477	0.000298698	7.88761e-05	0.000155035	0.000194671	0.000304788	7.72865e-05	0.000230219	0.000140177	0.000229962	0.000210131	0.000261561	0.000307556	0.000385458
																											ATT	0.000324144	0.000240833	0.000148792	0.000384484	0.000326016	0.000296442	0.000204952	0.000478256	0.000368652	0.000249178	0.000301749	0.000570836	0.000587334	0.000493562	0.000802657	0.00059723	0.000374306	0.000242384	0.000302083	3.43296e-05	0.000194517	0.000144036
																											ATC	0.000258728	0.00047309	0.000144536	0.000886763	6.81593e-05	0.000180929	4.19826e-05	0.000324516	0.00025355	0.000414199	0.000236654	0.0008551	0.000137524	0.000253588	0.000137818	0.00034986	0.000298352	0.000451836	0.000245871	8.37986e-05	0.000357282	0.000570784
																											ATT	0.000405764	0.000243986	0.000360474	4.81871e-05	0.000474859	0.000439478	0.000395662	6.48648e-05	9.86175e-05	9.84253e-05	0.000155791	0.000113949	0.000262267	0.000325849	0.000416006	0.00027538
																											ATC	0.000315594	0.000385766	0.000335374	0.000124166	0.000108757	0.00027656	0.000101194	6.58519e-05	0.00010804	0.000277162	0.000169315	0.00027647	5.70579e-05	0.000170853	7.1441e-05	0.000137536
																											ATT	0.000301249	0.000229873	0.000261395	0.00032408	0.000304788	0.000171494	0.00013437	0.000194992	0.00027206	0.000181647	0.000280534	0.000185108	0.00046477	0.000314107
																											ATC	0.000342655	0.000530763	0.000148112	0.000278983	0.000424608	0.000712487	0.000164136	0.000528789	0.000259318	0.000385163	0.000390573	0.000562478	0.000521982	0.000719948
																											AGT	0.000194017	0.000172571	8.13245e-05	0.000260344	0.000269112	0.000266484	0.000150112	0.000405892	0.000167866	0.000163187	0.000211618	0.000348219	0.000605345	0.000620279	0.000731421	0.000669351	0.000311774	0.000217079	0.000266035	3.32015e-05	0.000168507	0.000150458
																											AGC	0.000295814	0.000511547	0.000124551	0.00086192	6.38649e-05	0.000154124	2.92276e-05	0.000272381	0.000239884	0.00041175	0.000285867	0.000824962	0.00013546	0.000248101	0.000112462	0.000355154	0.000383741	0.000541929	0.000323093	0.0001185	0.000336335	0.000544608
	Null hypothesis that the mean frequency for the codon-pair grouping is the same across all viruses (species)																										AGT	0.000312569	0.000227104	0.000236885	4.14442e-05	0.000383241	0.000467449	0.000316568	6.86849e-05	6.93258e-05	8.43627e-05	9.06569e-05	8.99518e-05	0.000290187	0.000436543	0.000426915	0.000369396
	Reject if p-value is lower than alpha 0.01 or 0.05																										AGC	0.000436248	0.000586116	0.000395085	0.000176199	0.000100322	0.00026674	8.01836e-05	7.82479e-05	0.000106629	0.000295186	0.000149227	0.000285302	6.46212e-05	0.000248973	8.73111e-05	0.000176327
	Meaning that at least two of the groups have a mean frequency for the codon-pair grouping that differs																										AGT	0.000247691	0.000175481	0.000180647	0.000228014	0.000203593	0.000129781	9.93995e-05	0.00015142	0.000146779	0.000165162	0.000225937	0.000189518	0.000337207	0.000193979
	Note- must include three groups for analysis, if removing group also remove name in row 1 (used to determine df)																										AGC	0.000302326	0.00047159	0.000128537	0.000257818	0.000335618	0.000556747	0.000144266	0.000465655	0.000208324	0.000328452	0.000360141	0.000487627	0.00055976	0.000688579
	number of significant values <0.01 shown in table above
	2																										TAT	0.000156188	0.000143061	7.2928e-05	0.000218617	0.000230924	0.000228373	0.000160957	0.000389958	0.000135575	0.000130717	0.000170007	0.000320324	0.000488011	0.00045713	0.000778839	0.000595487	0.000213964	0.00017061	0.000174366	2.63177e-05	0.000145292	0.000130832
				H-values																							TAC	0.000181032	0.000299378	0.000112142	0.000699053	4.76359e-05	0.00011095	3.35348e-05	0.000247204	0.000185147	0.000278944	0.000199607	0.000581155	9.95277e-05	0.000176622	0.000108501	0.000256716	0.000151522	0.000239743	0.000158291	8.04016e-05	0.000183147	0.000321299
				18.15	high																						TAT	0.000182121	0.000119564	0.000186057	2.77021e-05	0.000299032	0.000324221	0.000308351	5.97243e-05	5.9391e-05	7.22101e-05	7.95427e-05	7.74275e-05	0.000213374	0.000316568	0.000377549	0.000258395
				3.50419	mean																						TAC	0.000192236	0.000213772	0.000221515	8.91955e-05	5.62119e-05	0.000147612	6.1801e-05	5.41352e-05	8.10169e-05	0.000214823	0.000131537	0.000187467	5.43787e-05	0.000140267	6.89541e-05	0.000114706
				0.235595	low																						TAT	0.00027615	0.00020467	0.000143638	0.000184403	0.000223168	0.000159149	9.56307e-05	0.000158508	0.000181903	0.000174045	0.000235385	0.000160675	0.000341771	0.000247332
																											TAC	0.000261126	0.000371447	0.000102976	0.000212182	0.000281867	0.000443093	0.000108822	0.000362063	0.000218284	0.000306928	0.000272419	0.000383779	0.000457374	0.000545351
																											CAT	0.000219028	0.000203081	0.00010745	0.000301134	0.000234039	0.000205696	0.000134793	0.000362256	0.000209759	0.000181083	0.000208759	0.000474564	0.000340194	0.00029948	0.000560106	0.00046286	0.000247294	0.000190518	0.00021972	3.76498e-05	0.000231911	0.000116385
																											CAC	0.000238846	0.00035518	0.000114359	0.000736638	6.73132e-05	0.000134344	4.31364e-05	0.00030316	0.000207888	0.000345206	0.000184185	0.000620048	9.57717e-05	0.000149612	0.000108399	0.000275842	0.000176968	0.000257318	0.000207016	0.000106514	0.000289174	0.000323529
																											CAT	0.000258908	0.000175622	0.000233898	4.20083e-05	0.000284892	0.000316017	0.000257216	5.86347e-05	7.39151e-05	7.58251e-05	8.80802e-05	0.000102156	0.00021149	0.0002882	0.000320555	0.000236077
																											CAC	0.000261267	0.000308133	0.000270855	0.000148689	7.74147e-05	0.000186749	8.46575e-05	7.16076e-05	7.77095e-05	0.00019953	0.000112834	0.000203504	5.79553e-05	0.000196081	8.81059e-05	0.000141395
																											CAT	0.000257421	0.000189031	0.000160611	0.000220566	0.000187621	0.00012282	8.98877e-05	0.000143151	0.000179211	0.000145407	0.000173071	0.000119743	0.000268433	0.000226937
																											CAC	0.000241871	0.000352475	0.000114039	0.000231449	0.000279418	0.000441183	0.000126115	0.000412455	0.000188326	0.000286341	0.000253485	0.000329182	0.00034909	0.000505445
																											AAT	0.000303749	0.000232731	0.000136088	0.000337707	0.00039033	0.000376972	0.000257575	0.000569977	0.000221566	0.000183378	0.000297686	0.000419314	0.000663082	0.000585206	0.00110247	0.000809374	0.000349924	0.000241602	0.000318683	3.84702e-05	0.000231295	0.000189505
																											AAC	0.000298237	0.000485691	0.000159662	0.000817065	6.77875e-05	0.000162367	3.92009e-05	0.00032308	0.000219592	0.000349513	0.000298301	0.000712987	0.000102591	0.000181814	0.000131601	0.000269702	0.000291622	0.000354526	0.000257216	9.28105e-05	0.000301121	0.000412096
																											AAT	0.000325529	0.000206478	0.000330439	4.58156e-05	0.000507702	0.000558952	0.000484819	6.95181e-05	7.34792e-05	7.81582e-05	9.85663e-05	7.98375e-05	0.000343617	0.000499651	0.000630175	0.000430941
																											AAC	0.000331554	0.000414929	0.00034454	0.000119256	8.18629e-05	0.000207362	9.05928e-05	6.14549e-05	8.50293e-05	0.000207516	0.000133716	0.000204952	6.21856e-05	0.000186031	0.000100169	0.000169661
																											AAT	0.00032949	0.000237808	0.00024532	0.000283995	0.000392868	0.000252486	0.000200876	0.000290943	0.000238384	0.000194402	0.000361897	0.000255626	0.000552876	0.000355859
																											AAC	0.000363217	0.000493344	0.00017866	0.00032899	0.000427749	0.000654711	0.000187211	0.00053839	0.000279008	0.000384523	0.00038601	0.000530737	0.000603242	0.000729972
																											GAT	0.000372767	0.000302121	0.000158367	0.000438824	0.000553735	0.000529571	0.000327067	0.000873649	0.000235949	0.000224181	0.000291815	0.00042912	0.00116585	0.00098547	0.00147471	0.00125886	0.000482832	0.000317414	0.000342373	5.20713e-05	0.000274624	0.000227142
																											GAC	0.000381177	0.000641443	0.000191172	0.0011825	8.69778e-05	0.000207208	4.7982e-05	0.000412276	0.000270278	0.000423762	0.000333169	0.000816104	0.000190197	0.000335964	0.000174032	0.000501048	0.000423313	0.000494588	0.000332605	0.00016711	0.000393163	0.000587859
																											GAT	0.000430543	0.000298532	0.000350026	5.77373e-05	0.000735318	0.000783787	0.000564977	0.000128563	9.79253e-05	9.41052e-05	0.000128332	0.000116795	0.000493395	0.000696143	0.00072755	0.000584103
																											GAC	0.000491985	0.000634931	0.000425839	0.000178199	0.000116077	0.000296929	0.000104476	0.000106219	0.000116205	0.000270163	0.000176827	0.000304147	8.6888e-05	0.000308377	0.000110373	0.000228078
																											GAT	0.000476333	0.000361794	0.000274252	0.000391868	0.000482691	0.000303788	0.000230052	0.000328516	0.000357487	0.00024382	0.000383215	0.000265369	0.000602807	0.000371639
																											GAC	0.000543685	0.000688951	0.00021922	0.000445042	0.000549966	0.000805862	0.000224181	0.000721371	0.000368435	0.00046736	0.000431607	0.00058195	0.00066971	0.000904133
																											TTA	0.000164328	9.19516e-05	9.68485e-05	0.000199709	0.000105066	6.05063e-05	8.7811e-05	0.000131409	0.000155893	9.40796e-05	0.000222463	0.000331233	0.000294737	0.000144933	0.000523879	0.000303262	0.000193607	0.000101617	0.000159188	2.36256e-05	0.000154842	9.70023e-05
																											TTG	0.000218592	0.000180416	0.000134755	0.00047932	0.000190428	0.000164136	0.000142626	0.000364166	0.000152599	0.00016038	0.000238423	0.000443811	0.000528199	0.000347206	0.00072819	0.000663928	0.000221463	0.000185172	0.000183685	3.97265e-05	0.000187723	0.000158291
																											TTA	0.000191402	9.15157e-05	0.000187159	2.41641e-05	0.000174738	0.000144869	0.000193377	2.78175e-05	4.21493e-05	2.89328e-05	6.52878e-05	5.31866e-05	8.23757e-05	7.63764e-05	0.000165533	7.24409e-05
																											TTG	0.000262484	0.000192774	0.000276675	5.84296e-05	0.00035941	0.000361807	0.000326029	7.35305e-05	4.93536e-05	6.39931e-05	6.28778e-05	9.90534e-05	0.000158714	0.000202888	0.000253242	0.000183954
																											TTA	0.000200517	8.54138e-05	0.000130499	0.000128512	0.00017807	8.91698e-05	0.000129178	0.000181839	0.000150317	8.4337e-05	0.000302313	0.000148817	0.000414135	0.000319709
																											TTG	0.00021331	0.000119705	0.000117103	0.000178929	0.000197607	0.000143792	0.000116564	0.000233782	0.00015356	0.000126166	0.000316376	0.00020508	0.000496049	0.000483217
																											AGA	0.000193492	0.000156829	0.000109821	0.000258844	0.000210323	0.000180134	0.000139844	0.000253562	0.000197056	0.000181903	0.000231193	0.0003108	0.000444324	0.000347552	0.000648353	0.000517085	0.000176032	0.000128371	0.0001657	2.42922e-05	0.000238038	0.000167995
																											AGG	0.000166059	0.000202722	9.53999e-05	0.00045604	9.51179e-05	0.000162764	6.60057e-05	0.000215131	0.000148279	0.000176212	0.000188992	0.000439504	0.000257164	0.000331041	0.000365871	0.000488242	0.000138626	0.000140562	0.000138716	4.06623e-05	0.000202132	0.000242487
																											AGA	0.000219669	0.000182352	0.000216618	3.39194e-05	0.000284905	0.000298801	0.000291263	5.34686e-05	5.68785e-05	7.21076e-05	8.46191e-05	7.74916e-05	0.000164469	0.000234064	0.000337425	0.000175455
																											AGG	0.000239256	0.000253691	0.000210862	7.98632e-05	0.000180686	0.00026915	0.0001873	6.35316e-05	5.76989e-05	0.000111065	8.24654e-05	0.000159406	0.000101784	0.000209452	0.0001421	9.42719e-05
																											AGA	0.000234103	0.000126986	0.00012864	0.000129294	0.00033463	0.000191338	0.000190659	0.000256934	0.000148343	0.000167149	0.000403854	0.0002812	0.000558824	0.000408699
																											AGG	0.00017775	0.000152419	9.29771e-05	0.000116244	0.000192325	0.000221438	0.00011991	0.000281662	0.00010463	0.000120538	0.000264151	0.000294801	0.000537621	0.000637675
																											CAA	0.00024241	0.000176404	0.000128319	0.000303301	0.000255024	0.000203427	0.000189736	0.000369114	0.000216797	0.000140895	0.000321555	0.000492511	0.000525956	0.000380959	0.000875444	0.000644123	0.000126435	8.97723e-05	0.000130268	1.98568e-05	0.000227514	0.00017934
																											CAG	0.000533506	0.000776224	0.000286815	0.00159365	0.000319401	0.00039588	0.000179442	0.000886084	0.000415647	0.000602832	0.000641354	0.00187254	0.00067385	0.000838486	0.00101461	0.00165914	0.000424467	0.000429184	0.000377921	0.000120282	0.00039215	0.000572566
																											CAA	0.000203491	0.000155816	0.000219361	3.85087e-05	0.000352616	0.000352782	0.000373844	5.91346e-05	4.99177e-05	5.64042e-05	6.45315e-05	6.67236e-05	0.000218246	0.000310736	0.000407225	0.00023809
																											CAG	0.000653545	0.000795068	0.000633996	0.000270791	0.000649673	0.000998072	0.000558132	0.000266984	0.000155022	0.000346206	0.000200453	0.000422236	0.000298096	0.000677606	0.000394342	0.000345745
																											CAA	0.000172263	0.000109155	0.000119436	0.000106963	0.000250832	0.000187082	0.000182275	0.000308531	0.000158919	0.000103091	0.000375088	0.000245127	0.000436196	0.00042166
																											CAG	0.000550325	0.000521033	0.000244204	0.000376011	0.000494447	0.000639521	0.000267586	0.000770878	0.000399034	0.000467475	0.000640854	0.000658762	0.000976535	0.00130796
																											AAA	0.000451477	0.000370896	0.000262151	0.000643482	0.000454643	0.000378626	0.000329682	0.000633931	0.000363076	0.000315761	0.000499036	0.000665877	0.000959089	0.000667082	0.00157152	0.00101744	0.000453169	0.000335887	0.000411661	6.57749e-05	0.000459527	0.000438401
																											AAG	0.000388919	0.000515047	0.000229642	0.00117378	0.000317812	0.000387612	0.000181442	0.000770686	0.000347347	0.000453669	0.000496228	0.0010653	0.000773455	0.000870342	0.00123342	0.00157219	0.000390663	0.000399508	0.000388509	0.000108591	0.000404687	0.000545287
																											AAA	0.000518623	0.000420314	0.000535545	7.75044e-05	0.000614357	0.000658698	0.000643687	9.50666e-05	0.000127909	0.000142459	0.000160047	0.000162777	0.000337322	0.000445965	0.000660711	0.000342194
																											AAG	0.000505074	0.000597628	0.000577335	0.000168341	0.000550774	0.000823603	0.000509201	0.000191851	0.000131191	0.000271266	0.000177673	0.0003359	0.000250755	0.000504651	0.000353103	0.000335618
																											AAA	0.000454951	0.000286661	0.000318312	0.000319876	0.000568387	0.000448836	0.000390727	0.000599499	0.000423057	0.000373242	0.000658083	0.000441222	0.000743061	0.000892544
																											AAG	0.000479987	0.000468616	0.000229193	0.000317158	0.000508214	0.000611011	0.000278547	0.000764712	0.000307569	0.000420903	0.000647597	0.000685362	0.00146884	0.00171656
																											GAA	0.000529327	0.000373242	0.000279021	0.000689041	0.000558183	0.000398547	0.000411597	0.000715525	0.000386792	0.000290097	0.000574464	0.000760456	0.0014374	0.000962011	0.00227018	0.00171925	0.00044185	0.000301249	0.00035391	6.03012e-05	0.000492242	0.000420493
																											GAG	0.00043171	0.00074101	0.000293263	0.00188467	0.000332592	0.000461501	0.000211682	0.00106312	0.000343912	0.000542787	0.000476936	0.00148703	0.000915132	0.00122091	0.00151239	0.00276166	0.000403726	0.000454553	0.000343783	0.000135639	0.000425262	0.000711885
																											GAA	0.000403008	0.000278893	0.000421301	7.43509e-05	0.000757674	0.000764892	0.000725832	0.000115359	0.000133011	0.000136485	0.000182019	0.000192774	0.000432799	0.000561657	0.000743855	0.000503279
																											GAG	0.000579104	0.000770071	0.000581309	0.000262023	0.000727088	0.00119808	0.000607037	0.000340143	0.000169097	0.000390445	0.000220579	0.000526148	0.000321491	0.000749893	0.000379831	0.000473756
																											GAA	0.000576668	0.000345604	0.000362384	0.000370345	0.00072114	0.000515124	0.000496882	0.000786646	0.000491716	0.000296814	0.00109204	0.000710205	0.00125608	0.00116885
																											GAG	0.00050906	0.000538237	0.000204798	0.00035973	0.000541557	0.000724627	0.000254126	0.000859381	0.000342873	0.000440414	0.000674671	0.000837961	0.00141309	0.00202943
																												2-Box Codon Pairs
																											CTT	0.000305877	0.000295686	0.000158316	0.000512278	0.000246486	0.00020317	0.000143741	0.000324439	0.000312235	0.000212272	0.000332977	0.000660839	0.000385522	0.000254011	0.000519585	0.00036041	0.00037528	0.000255408	0.000262625	4.22262e-05	0.000217015	0.000145894
																											CTC	0.000269702	0.000470295	0.00013237	0.000915491	5.38531e-05	0.000108719	2.81636e-05	0.000187185	0.000214451	0.000294366	0.000228898	0.000762533	8.26834e-05	0.00010986	7.29408e-05	0.000150074	0.00035559	0.000514534	0.000292058	0.000115564	0.000347591	0.000575489
																											CTT	0.000437978	0.000272842	0.00037046	6.60057e-05	0.000327413	0.000286943	0.000273893	4.10468e-05	0.000106296	0.000101335	0.000191992	0.000182711	0.000223309	0.000266894	0.000360538	0.000244268
																											CTC	0.000299455	0.000297173	0.000301403	0.000135588	7.57354e-05	0.000155073	6.19292e-05	3.48937e-05	9.76176e-05	0.000202337	0.0001622	0.000273086	4.69308e-05	0.000139062	6.3929e-05	0.000117731
																											CTT	0.000270253	0.000243012	0.000188864	0.000279649	0.000235705	0.000152804	0.000100143	0.00016579	0.000220476	0.000128948	0.0002114	0.000131076	0.000289469	0.000212592
																											CTC	0.000406277	0.000741638	0.000133216	0.000265279	0.000392547	0.000711026	0.000134255	0.000486063	0.000296045	0.000467603	0.000336105	0.000542928	0.000384048	0.000718538
																											CGT	8.01195e-05	8.65932e-05	4.59437e-05	0.000156765	8.3132e-05	0.000109591	5.47377e-05	0.00021149	6.85823e-05	6.21856e-05	4.42644e-05	0.000142138	0.000112757	0.000126858	0.000139793	0.000185749	0.000105758	8.91442e-05	7.43766e-05	1.56522e-05	4.9892e-05	4.73667e-05
																											CGC	0.000108309	0.000274816	6.05576e-05	0.000522277	1.9985e-05	7.63764e-05	1.27807e-05	0.000170597	0.000100246	0.000197684	8.38755e-05	0.000369575	4.16109e-05	9.45411e-05	2.67407e-05	0.00017002	0.000123679	0.000254652	0.000110039	7.40305e-05	7.20563e-05	0.000183108
																											CGT	8.08118e-05	7.36587e-05	7.38382e-05	1.83954e-05	9.54128e-05	0.000156265	8.20424e-05	2.65869e-05	3.97393e-05	4.56874e-05	3.56372e-05	5.62888e-05	8.55677e-05	0.00016138	0.000108693	0.000122641
																											CGC	0.000112103	0.000155124	0.00011509	7.31331e-05	3.54321e-05	0.000149599	3.15094e-05	6.57237e-05	5.27763e-05	0.000211862	6.40828e-05	0.000182224	2.3882e-05	0.000137677	3.07531e-05	9.15286e-05
																											CGT	9.66947e-05	9.37463e-05	5.38403e-05	7.86197e-05	5.62631e-05	5.53786e-05	2.45999e-05	4.35081e-05	6.46981e-05	6.48135e-05	4.57386e-05	3.78036e-05	8.00554e-05	6.51596e-05
																											CGC	0.000150035	0.000344706	4.85845e-05	0.000103655	0.00010795	0.000304839	3.54705e-05	0.000227604	0.000139703	0.000250499	8.47729e-05	0.000164508	0.000147843	0.000326119
																											GTT	0.000261036	0.000206811	0.00011077	0.000313838	0.000245127	0.000203875	0.000161752	0.000312479	0.000224001	0.000178276	0.000230616	0.000392573	0.000355013	0.000240474	0.000444413	0.000271176	0.000342078	0.000228386	0.000228706	3.40989e-05	0.000184493	0.000140754
																											GTC	0.000237103	0.000359025	0.000126589	0.000652429	4.00726e-05	9.86816e-05	2.78175e-05	0.000140369	0.000186531	0.00026442	0.000149791	0.000519854	6.0173e-05	7.56072e-05	4.66744e-05	8.98749e-05	0.000265023	0.000373857	0.000193453	6.16215e-05	0.000343001	0.000549556
																											GTT	0.000342066	0.000207734	0.000290328	4.07648e-05	0.000314581	0.000244179	0.000244333	3.10736e-05	7.28767e-05	8.31449e-05	0.000122743	8.83366e-05	0.000210208	0.000230937	0.000315338	0.000203875
																											GTC	0.000274445	0.000293276	0.000235385	8.91698e-05	5.56094e-05	0.000105168	3.75985e-05	2.56895e-05	7.47099e-05	0.000150663	9.8797e-05	0.000167828	3.4868e-05	7.9735e-05	4.61232e-05	8.30936e-05
																											GTT	0.000235103	0.000205555	0.000202658	0.00025096	0.000225014	0.000141433	0.000102066	0.000141139	0.000205734	0.000139203	0.000190723	0.000119218	0.000268548	0.000161829
																											GTC	0.000275355	0.000477384	0.000115513	0.000210657	0.00036837	0.000644969	0.000131729	0.00040461	0.00018689	0.000272112	0.000292814	0.000398803	0.0003329	0.000487114
																											GGA	0.00023318	0.000203504	0.000109424	0.000295173	0.000254613	0.000238115	0.000171892	0.000336553	0.000201927	0.000212195	0.00024914	0.000449618	0.000543621	0.00054803	0.000865137	0.000872983	0.000219066	0.000187223	0.000194005	3.65089e-05	0.000257177	0.00025919
																											GGG	0.000187916	0.000294019	9.07338e-05	0.000649789	0.000145228	0.00025037	8.20552e-05	0.000332515	0.000132434	0.000210003	0.000160957	0.000576899	0.000344219	0.000569169	0.000420237	0.000822732	0.000189979	0.000205068	0.000142946	4.77769e-05	0.00021017	0.000351077
																											GGA	0.00027224	0.000275662	0.000266407	4.87127e-05	0.000408174	0.000475051	0.000375216	8.17219e-05	6.95822e-05	9.45539e-05	9.60922e-05	0.00010413	0.000285418	0.000433351	0.000492844	0.00030721
																											GGG	0.000327849	0.000454348	0.000275457	0.000137511	0.000354333	0.000566182	0.000260036	0.000140318	6.18907e-05	0.000151907	8.29269e-05	0.00017234	0.000179109	0.000483396	0.000192582	0.000124179
																											GGA	0.000355154	0.00018739	0.000150766	0.000144472	0.000329041	0.000244166	0.000188992	0.000353116	0.000194364	0.00013246	0.000483973	0.000374011	0.000645674	0.000501805
																											GGG	0.000162149	0.00012946	6.3788e-05	0.000107565	0.000182429	0.000243499	8.97211e-05	0.000292135	9.23362e-05	0.000116667	0.000247448	0.000342348	0.000580258	0.000721307
																											TCT	0.000277649	0.000254972	0.000144664	0.000484127	0.000346475	0.000341655	0.0002129	0.000646712	0.000219784	0.0001702	0.000267266	0.000540377	0.000548505	0.000422108	0.0007386	0.000729306	0.000477615	0.000397547	0.000437517	6.99283e-05	0.000217361	0.000190338
																											TCC	0.000210631	0.000385022	0.000118333	0.000772019	5.15329e-05	0.000104335	3.36758e-05	0.000237423	0.000205209	0.000304082	0.00022245	0.00075347	8.16194e-05	0.000151458	9.3272e-05	0.000247012	0.000423531	0.000587449	0.000396726	0.000154086	0.000291225	0.000463514
																											TCT	0.000487319	0.000333605	0.000519816	9.31053e-05	0.000472436	0.000498369	0.000458591	9.53615e-05	6.96207e-05	7.97221e-05	0.000124217	0.000146035	0.000275239	0.000346309	0.000475436	0.000397983
																											TCC	0.000332285	0.000280059	0.000437607	0.00020226	5.80322e-05	0.000134088	5.92115e-05	4.89562e-05	7.18768e-05	0.000181839	0.000134844	0.000248153	4.1816e-05	0.000120974	7.35305e-05	0.000114462
																											TCT	0.000261613	0.000228398	0.000202811	0.000305018	0.000171687	0.00012482	9.84637e-05	0.000163328	0.000150497	0.000159047	0.000204375	0.000130845	0.000301467	0.000233347
																											TCC	0.000335861	0.000494908	0.000157624	0.000338861	0.000308479	0.000550787	0.000134652	0.000506932	0.000236141	0.000357872	0.00027897	0.000406289	0.000526469	0.000635726
																											CCA	0.000200017	0.000214567	0.000105335	0.000442721	0.000309825	0.000259972	0.000198017	0.000508342	0.000185941	0.000188851	0.000219425	0.000547133	0.000608716	0.000515611	0.000860612	0.000912068	0.000351039	0.000309838	0.000308274	6.66595e-05	0.000258895	0.000231513
																											CCG	5.39429e-05	0.000133793	3.06121e-05	0.000335092	4.65206e-05	8.85289e-05	2.59972e-05	0.000197325	3.66627e-05	9.96431e-05	4.08033e-05	0.00026292	0.000114039	0.000173712	0.000141882	0.00032517	7.31716e-05	0.000122897	6.18779e-05	4.85332e-05	4.55207e-05	7.86069e-05
																											CCA	0.000594025	0.000523033	0.000605601	0.000171238	0.000523507	0.000683362	0.000519367	0.000120782	6.61082e-05	8.87084e-05	9.20541e-05	0.000124076	0.000332015	0.000534083	0.000562183	0.000474141
																											CCG	0.000164187	0.000291622	0.000171494	0.000201504	0.000120897	0.000276162	9.62075e-05	9.76689e-05	2.08567e-05	8.84904e-05	2.63818e-05	0.00011259	8.18886e-05	0.000228014	0.000115231	0.000171597
																											CCA	0.000292597	0.000174379	0.000128217	0.000175571	0.000203491	0.000124743	0.000119667	0.000232577	0.000208067	0.000154253	0.000352629	0.000250293	0.000378049	0.000468219
																											CCG	5.88654e-05	7.31972e-05	2.59331e-05	4.80204e-05	3.81369e-05	4.26621e-05	1.73571e-05	6.98771e-05	5.78143e-05	6.48135e-05	4.94177e-05	4.88152e-05	6.59929e-05	0.000112475
																											ACT	0.000223181	0.000195684	0.000127499	0.000403008	0.000305954	0.0003123	0.000210349	0.00058759	0.000204132	0.000202029	0.00022113	0.000425774	0.000431235	0.000360128	0.00064752	0.000567208	0.000338579	0.000240538	0.000289033	5.22123e-05	0.000174994	0.000147087
																											ACC	0.00022354	0.000391958	0.000111373	0.000759956	6.37367e-05	0.000151586	3.74062e-05	0.000307274	0.000176404	0.000311389	0.000199248	0.000679568	9.12594e-05	0.000178865	0.000111565	0.000276393	0.000309569	0.000406802	0.000313312	0.000123884	0.00033431	0.000649058
																											ACT	0.000351026	0.000247499	0.000390112	6.94668e-05	0.000396085	0.000402841	0.000385112	7.32613e-05	6.32624e-05	7.9876e-05	0.000101797	0.000103091	0.000252665	0.000319978	0.000547261	0.00030457
																											ACC	0.000353308	0.000306736	0.00041584	0.000161034	7.4774e-05	0.000184313	7.67737e-05	5.59811e-05	7.19794e-05	0.000169994	8.87596e-05	0.000195722	4.51874e-05	0.000144702	7.46073e-05	0.000120423
																											ACT	0.000258908	0.00022586	0.000186095	0.000282149	0.000198991	0.00012482	9.29515e-05	0.000147753	0.000126999	0.000173558	0.000159175	0.00012232	0.000263087	0.000171071
																											ACC	0.000318043	0.000556555	0.0001446	0.000302185	0.000392009	0.000724537	0.000161367	0.000565118	0.000216605	0.000414391	0.000337117	0.000515765	0.00054371	0.00080067
																											GCA	0.000210311	0.000173879	0.000117423	0.000436927	0.00028379	0.000236949	0.00019603	0.0005724	0.000166033	0.000174699	0.000224719	0.000496292	0.000593385	0.00046586	0.00087006	0.000968049	0.000319478	0.000246973	0.000236949	5.5635e-05	0.000221181	0.000177109
																											GCG	5.34301e-05	0.000158009	3.56115e-05	0.000423595	5.17893e-05	9.11312e-05	3.58038e-05	0.000241666	2.97404e-05	9.30797e-05	3.26631e-05	0.000221873	9.91047e-05	0.000170892	0.00012041	0.000356949	6.5134e-05	0.000110309	4.52387e-05	3.96239e-05	4.06238e-05	6.40956e-05
																											GCA	0.000294199	0.000269279	0.000282598	7.55559e-05	0.000648981	0.000764571	0.000599422	0.000162136	4.85717e-05	7.2646e-05	7.89786e-05	0.000118897	0.000258357	0.000397598	0.000427967	0.000378792
																											GCG	8.71316e-05	0.000207721	6.77747e-05	9.57461e-05	0.000163277	0.000392406	0.00013305	0.000227386	2.0908e-05	9.90534e-05	2.31642e-05	0.000115013	6.35957e-05	0.000239589	8.93621e-05	0.000177532
																											GCA	0.00033031	0.000157932	0.000150702	0.000189236	0.000239525	0.000134229	0.000129576	0.000275598	0.000172661	0.000102912	0.000334643	0.000216541	0.000458143	0.000442696
																											GCG	6.84285e-05	6.56211e-05	2.4664e-05	5.3507e-05	4.20211e-05	5.08535e-05	2.08567e-05	7.60687e-05	4.05854e-05	4.56105e-05	3.79959e-05	3.89189e-05	5.57119e-05	9.88355e-05
																											CTA	0.000118872	9.58871e-05	7.50175e-05	0.000189813	7.93632e-05	6.49289e-05	6.67748e-05	0.000158547	0.000115834	0.000104104	0.000195248	0.000385151	0.000219592	0.000180468	0.000419826	0.000352359	8.18501e-05	7.79147e-05	8.38243e-05	1.52804e-05	0.000114424	9.27464e-05
																											CTG	0.000401431	0.000798491	0.000229911	0.00193441	0.000323324	0.000507535	0.000215374	0.00127077	0.000317491	0.000658211	0.000385881	0.001856	0.000890609	0.00120356	0.00109721	0.00223889	0.000390112	0.000566323	0.000316761	0.000146035	0.000380972	0.000627317
																											CTA	0.000152573	0.000114885	0.000134639	2.48306e-05	0.000152842	0.000142869	0.000164354	2.43179e-05	3.79959e-05	4.8905e-05	5.6417e-05	7.55816e-05	7.79916e-05	0.000114629	0.000152099	0.00010295
																											CTG	0.000587436	0.000907633	0.000437273	0.000245127	0.000764853	0.00138825	0.00063215	0.000347321	0.000172404	0.000443042	0.000177853	0.000613741	0.000356859	0.00104859	0.000515649	0.000648122
																											CTA	0.000118359	6.22112e-05	6.30957e-05	7.80813e-05	0.000134409	7.90299e-05	8.08118e-05	0.000152432	8.42473e-05	6.33008e-05	0.00021713	0.000128973	0.000272201	0.000293302
																											CTG	0.000360025	0.000359705	0.000142895	0.000319401	0.000338925	0.000398111	0.000154188	0.000577899	0.000275534	0.000401328	0.000456002	0.000532148	0.000755726	0.00129367
																											CGA	8.71444e-05	9.2067e-05	4.58027e-05	0.000147189	9.28618e-05	0.000114026	7.5479e-05	0.000196607	8.64266e-05	8.33115e-05	7.88504e-05	0.000168469	0.000200427	0.000217669	0.000265664	0.000317196	7.95042e-05	6.87746e-05	6.78516e-05	1.36524e-05	8.81315e-05	7.32613e-05
																											CGG	0.000118923	0.000253832	7.16205e-05	0.000574105	7.18897e-05	0.000146369	6.12241e-05	0.000259844	9.6528e-05	0.000191723	0.000111424	0.000491344	0.000199735	0.000370114	0.000287969	0.000647109	7.8812e-05	0.00011409	7.28639e-05	2.71125e-05	9.05671e-05	0.000170148
																											CGA	8.576e-05	8.35038e-05	9.16824e-05	2.27283e-05	0.000143882	0.000192236	0.00014051	3.86753e-05	3.33425e-05	4.52259e-05	4.05854e-05	5.62119e-05	9.74766e-05	0.00020344	0.000163098	0.000152368
																											CGG	0.000172635	0.000335848	0.000167302	0.000121718	0.000181109	0.000392496	0.000200619	0.000115539	6.16215e-05	0.000213182	7.71583e-05	0.000263523	0.000102258	0.000327926	0.000137024	0.000132934
																											CGA	0.000103732	8.09784e-05	5.40839e-05	5.61862e-05	0.000113834	9.76817e-05	6.00576e-05	0.000126717	7.10821e-05	7.48124e-05	0.000120948	9.64383e-05	0.000166956	0.000165264
																											CGG	9.28105e-05	0.00011659	4.70462e-05	6.8249e-05	0.000106976	0.000178353	6.23266e-05	0.000175725	5.93654e-05	9.74125e-05	0.000122089	0.00020726	0.000239128	0.000405815
																											GTA	0.000112808	6.94156e-05	6.36982e-05	0.000147356	0.000112385	7.12872e-05	9.61434e-05	0.000147664	0.000121551	8.57087e-05	0.000163277	0.000247178	0.000281047	0.000175866	0.000435748	0.000273958	0.000165508	0.00011209	0.000123807	2.00748e-05	0.000164405	0.000113885
																											GTG	0.000247345	0.000422352	0.000160585	0.00109569	0.000346181	0.000525494	0.000234359	0.00102727	0.000191851	0.000331977	0.00020767	0.000850882	0.000750098	0.000934655	0.000860484	0.00138648	0.000401598	0.000455387	0.000257921	9.08107e-05	0.000373024	0.000522367
																											GTA	0.000160598	0.000103438	0.000155073	2.00107e-05	0.000203081	0.00017975	0.000191377	2.48178e-05	3.62781e-05	3.39579e-05	4.73026e-05	5.15072e-05	7.25947e-05	9.15029e-05	0.000146343	8.42217e-05
																											GTG	0.000419596	0.000561478	0.00033431	0.000138626	0.000652955	0.00103954	0.000484345	0.000206798	9.15798e-05	0.000251306	0.000103694	0.000280585	0.000245063	0.000632265	0.000333797	0.00038492
																											GTA	0.00020408	9.26566e-05	0.000101989	0.000100707	0.000152355	8.02349e-05	9.04518e-05	0.000147625	0.000119064	7.10308e-05	0.000227809	0.000125269	0.000308569	0.000241782
																											GTG	0.00039847	0.000360064	0.000137524	0.000250588	0.000358897	0.000385497	0.000152817	0.000486999	0.000227668	0.000290302	0.000430377	0.000442875	0.000621638	0.00093395
																											GGT	0.00017584	0.000162329	7.77608e-05	0.000251152	0.00024864	0.000250486	0.000126512	0.000395342	0.000141344	0.000154688	0.000137921	0.000268035	0.000375677	0.0003831	0.000443016	0.000397252	0.000243576	0.000195966	0.000165572	2.57921e-05	0.000121487	0.000129909
																											GGC	0.000279239	0.000518405	0.000120923	0.000877418	6.27881e-05	0.000174622	2.88943e-05	0.000286546	0.000225924	0.000426941	0.000220002	0.000740048	0.000105348	0.000189903	8.37986e-05	0.000375088	0.00043021	0.000638251	0.000298763	0.000126345	0.000293981	0.000548325
																											GGT	0.000254049	0.000230629	0.000183993	4.2239e-05	0.000336823	0.000375024	0.000240038	5.89295e-05	6.02499e-05	6.5557e-05	7.67481e-05	7.1864e-05	0.000287982	0.000427877	0.000350052	0.000282175
																											GGC	0.000407046	0.000537339	0.000335553	0.000163841	9.51051e-05	0.000287982	7.36074e-05	0.000127871	0.000122859	0.000359615	0.000161277	0.000326747	9.57076e-05	0.000429313	9.26695e-05	0.00020317
																											GGT	0.000215002	0.000187236	0.000121782	0.000171558	0.000137318	0.00011718	6.3429e-05	9.45795e-05	0.000173571	0.00013778	0.000111001	0.00010886	0.000204555	7.69532e-05
																											GGC	0.00038665	0.000651519	0.000128909	0.000269484	0.000333759	0.000578014	0.000118051	0.000488998	0.000306775	0.000484217	0.00027274	0.000406687	0.000479025	0.000655762
																											TCA	0.000166867	0.00014974	9.42078e-05	0.000320017	0.00024291	0.000191825	0.000189377	0.000418916	0.000158291	0.000150215	0.000206657	0.000357564	0.000567951	0.000424313	0.000778852	0.000699886	0.000359359	0.00025969	0.000304749	5.1597e-05	0.000210952	0.000146112
																											TCG	3.78677e-05	8.35166e-05	1.83698e-05	0.00022104	4.30851e-05	7.33382e-05	2.77919e-05	0.000206144	2.23181e-05	5.31994e-05	2.47922e-05	0.000127704	0.000107758	0.000154727	0.000116795	0.000255203	6.37367e-05	9.72844e-05	5.03407e-05	3.27913e-05	3.39066e-05	4.31748e-05
																											TCA	0.000298186	0.000236487	0.000332169	6.35444e-05	0.000419326	0.000466193	0.00041325	8.54779e-05	4.32261e-05	6.04806e-05	5.26225e-05	7.62482e-05	0.000211093	0.00028279	0.000426838	0.000303647
																											TCG	7.1018e-05	0.00013328	8.32602e-05	5.29814e-05	0.000101399	0.000216566	8.18245e-05	7.02104e-05	1.03194e-05	3.4586e-05	1.23192e-05	4.2098e-05	4.71744e-05	0.000149574	7.78121e-05	0.00012714
																											TCA	0.000258754	0.000146702	0.000144164	0.000165572	0.000139241	8.00554e-05	0.000101028	0.000160278	0.000128576	0.000103143	0.000299609	0.000194261	0.000369524	0.000320145
																											TCG	4.66616e-05	4.01623e-05	1.92159e-05	4.21621e-05	2.45102e-05	2.23053e-05	1.39216e-05	4.75077e-05	2.67663e-05	3.00224e-05	3.94188e-05	3.38938e-05	4.72385e-05	6.59544e-05
																											CCT	0.000284777	0.000278303	0.00012732	0.000515047	0.000369781	0.00040461	0.000228539	0.000744394	0.000235718	0.000222912	0.000260792	0.000609831	0.000533878	0.000484384	0.000755431	0.000948859	0.000447644	0.000393957	0.000375036	7.00822e-05	0.000202042	0.000191415
																											CCC	0.0001898	0.000329618	8.70419e-05	0.000711641	4.75974e-05	0.000131652	3.10095e-05	0.000305505	0.000190031	0.000322734	0.000216502	0.000824911	0.000100656	0.000246396	0.000134921	0.000459784	0.000312005	0.000446093	0.000302275	0.000164969	0.000315415	0.000594167
																											CCT	0.000682016	0.000478884	0.000687913	0.00015606	0.000541493	0.000668492	0.000477692	0.000140395	8.9657e-05	0.000111975	0.000141754	0.000191261	0.000371165	0.000570297	0.000613536	0.000581309
																											CCC	0.000427672	0.000295276	0.000567221	0.000279842	9.28618e-05	0.000276573	0.000100925	0.00013496	7.85428e-05	0.000213297	0.000141267	0.000308531	6.66723e-05	0.000261638	0.000119872	0.00022495
																											CCT	0.000273432	0.000269227	0.000186916	0.000300314	0.000178852	0.000136229	9.74895e-05	0.000167046	0.000234103	0.000206734	0.000191748	0.000124346	0.000292212	0.000222002
																											CCC	0.000289969	0.000462911	9.92457e-05	0.000291789	0.000292673	0.00058277	0.000110232	0.000508637	0.000283239	0.000396957	0.000286174	0.000494139	0.000539519	0.000804913
																											ACA	0.000189826	0.000183121	0.000120936	0.000411609	0.000294596	0.000283726	0.000202517	0.000547838	0.000192543	0.00019976	0.000219194	0.00040802	0.000630111	0.000509637	0.000854779	0.000751931	0.000320747	0.000230655	0.000291148	5.77758e-05	0.0002601	0.000202863
																											ACG	5.80194e-05	0.000123487	3.74703e-05	0.00036473	6.357e-05	0.00010695	3.71626e-05	0.000270112	3.71626e-05	9.21182e-05	3.95855e-05	0.000183237	0.000119385	0.000169725	0.000152548	0.000298545	8.11707e-05	0.000103771	7.05052e-05	3.81241e-05	5.34429e-05	7.10436e-05
																											ACA	0.000344591	0.000274252	0.000380792	7.65174e-05	0.000460553	0.000560696	0.00047077	0.000106027	5.13021e-05	6.65441e-05	6.43392e-05	9.61306e-05	0.000268984	0.000351693	0.000453374	0.000306146
																											ACG	0.000100028	0.000174468	0.000101271	7.3992e-05	9.84637e-05	0.000233539	0.000110321	7.50944e-05	1.47676e-05	5.51863e-05	1.91133e-05	7.59277e-05	6.11729e-05	0.000182865	8.64906e-05	0.000130242
																											ACA	0.000320363	0.000195594	0.000184172	0.000187416	0.000230308	0.000147766	0.000144972	0.000240436	0.000161406	0.00014292	0.000333451	0.000228809	0.000410033	0.000362717
	# signif values				H-values																						ACG	8.52087e-05	8.29782e-05	4.32517e-05	6.88387e-05	5.15713e-05	5.39685e-05	2.58305e-05	8.57471e-05	5.1174e-05	7.11333e-05	4.1534e-05	3.87394e-05	7.02488e-05	9.97584e-05
	2	3		high	18.15																						GCT	0.000284803	0.000269625	0.000141382	0.00058377	0.00042166	0.000432402	0.000245358	0.000930015	0.000204721	0.000199978	0.000237654	0.000597025	0.000528635	0.000560247	0.000758456	0.000981022	0.000383074	0.000343886	0.000298147	5.84552e-05	0.000206952	0.000190018
				mean	3.50419																						GCC	0.000305864	0.000539685	0.000155701	0.00134065	6.55186e-05	0.000209759	4.40722e-05	0.000452054	0.000242333	0.000423621	0.000270496	0.00122748	0.000119551	0.000293814	0.000144972	0.000544467	0.00045622	0.000660608	0.000355833	0.000209067	0.000417698	0.000806438
				low	0.235595																						GCT	0.000368717	0.000316966	0.000348116	8.72983e-05	0.000771519	0.000901441	0.000604089	0.000176519	7.47099e-05	0.000109578	0.000120564	0.000162341	0.000341591	0.000485255	0.000501177	0.000482691
	Null hypothesis that the mean frequency for the codon-pair grouping is the same across all viruses (species)																										GCC	0.000434017	0.000488819	0.000448875	0.000255049	0.000160213	0.000505304	0.000132409	0.000175096	0.000111526	0.000325247	0.000176122	0.00046345	6.77619e-05	0.000292891	9.37463e-05	0.000230385
	Reject if p-value is lower than alpha 0.01 or 0.05																										GCT	0.000344476	0.000298955	0.000208542	0.000370921	0.000240589	0.00014983	0.000110103	0.000210734	0.000191877	0.000136524	0.000194889	0.000125038	0.000295391	0.000243063
	Meaning that at least two of the groups have a mean frequency for the codon-pair grouping that differs																										GCC	0.000503945	0.000798773	0.000179916	0.000488742	0.00048896	0.000892673	0.000171943	0.000811258	0.000296532	0.000447029	0.000405264	0.000659057	0.000645969	0.00119238
	SIGNIFICANCE		RANKINGS																								RANKINGS
	0.01	0.05	p-value	df	H		k	n all	(R sums)2/n	(R sums)2/n	(R sums)2/n	(R sums)2/n	(R sums)2/n	(R sums)2/n	(R sums)2/n	(R sums)2/n	(R sums)2/n	group n	group n	group n	group n	group n	group n	group n	group n	group n		Human
TTY - I			0.932331	6	1.85745	2.05601e+07	7	434	2.83764e+06	2.95915e+06	2.76452e+06	3.02417e+06	2.59899e+06	3.36033e+06	3.01534e+06			62	62	62	62	62	62	62	0	0		165	218	312	102	123	141	240	44	239	303	215	86	32	48	9	22	118	225	185	428	248	281
																												193	71	313	6	421	370	433	220	221	110	217	13	384	294	404	258	125	70	194	386	151	65
TTY - S			0.997399	6	0.534077	2.83724e+06	7	224	408834	381501	363378	426657	411324	430360	415188			32	32	32	32	32	32	32	0	0		45	99	61	221	15	9	21	183	189	193	145	165	52	27	7	26
																												71	46	66	135.5	202	112	212	219	138	86	110	83	218	120	205	135.5
TTY - W			0.493232	6	5.40321	1.91903e+06	7	196	265006	284821	239020	271269	197400	387280	274230			28	28	28	28	28	28	28	0	0		120	125	156	126	86	159	181	135	107	170	82	130	55	71
																												60	20	175	100	64	17	186	43	109	54	89	39	47	18
TGY - I			0.990543	6	0.854125	2.05444e+07	7	434	3.03035e+06	3.07562e+06	3.01446e+06	2.88102e+06	2.60596e+06	3.00961e+06	2.92734e+06			62	62	62	62	62	62	62	0	0		243	251	370	134	148	124	269	41	287	265	248	100	46	35	5	10	201	232	237	429	284	285
																												163	73	351	11	420	352	432	210	200	90	191	12	391	292	401	178	192	69	214	392	220	99
TGY - S			0.999293	6	0.337604	2.83642e+06	7	224	430360	373464	413368	407028	416784	385223	410192			32	32	32	32	32	32	32	0	0		76	97	90	224	28	13	42	180	216	184	164	168	49	4	6	3
																												61	30	59	131	215	115	221	209	174	79	144	85	218	104	205	117
TGY - W			0.654929	6	4.16078	1.91503e+06	7	196	276213	312703	266956	258817	197232	353251	249858			28	28	28	28	28	28	28	0	0		101	135	165	105	129	158	184	146	168	161	70	120	43	64
																												67	27	178	103	77	24	180	57	122	58	68	41	23	7
ATY - I			0.961715	6	1.46609	2.0554e+07	7	434	2.91214e+06	3.15768e+06	2.93299e+06	2.9964e+06	2.64134e+06	3.2098e+06	2.70363e+06			62	62	62	62	62	62	62	0	0		155	244	329	111	151	177	289	74	122	230	172	44	38	66	15	34	118	241	171	431	297	334
																												213	77	333	6	411	307	424	154	225	100	252	8	341	224	340	138	174	84	235	399	132	45
ATY - S			0.998936	6	0.389435	2.83664e+06	7	224	414733	407930	398948	431985	405000	413595	364445			32	32	32	32	32	32	32	0	0		22	99	36	221	5	12	25	209	183	184	140	167	89	55	17	84
																												56	28	50	157	173	81	179	207	175	78	131	82	218	128	201	151
ATY - W			0.582172	6	4.70496	1916780	7	196	255367	293560	253270	261516	203151	380023	269893			28	28	28	28	28	28	28	0	0		94	136	112	81	90	169	186	155	103	166	101	162	48	84
																												73	36	179	102	54	13	172	37	114	67	64	27	38	11
AGY - I			0.999182	6	0.355293	2.05365e+07	7	434	3.0171e+06	3.05294e+06	3.03655e+06	2.80224e+06	2.83208e+06	2.93995e+06	2.85564e+06			62	62	62	62	62	62	62	0	0		270	293	386	210	202	205	322	107	302	306	254	133	41	37	21	26	161	250	206	430	301	321
																												171	74	352	11	407	316	433	198	226	104	179	14	336	223	359	127	115	59	150	354	139	57
AGY - S			0.987503	6	0.94811	2.83898e+06	7	224	429664	368082	421362	405900	456968	369585	387420			32	32	32	32	32	32	32	0	0		63	108	104	224	36	10	60	215	214	196	187	189	75	15	20	37
																												16	3	30	133	176	90	200	205	171	72	143	78	218	96	192	132
AGY - W			0.594564	6	4.61113	1.91648e+06	7	196	278203	312492	279001	240501	206916	363660	235706			28	28	28	28	28	28	28	0	0		88	146	139	103	117	173	190	158	161	150	104	129	63	124
																												75	35	174	84	64	20	162	38	115	66	55	33	18	7
TAY - I			0.911349	6	2.08884	2.05638e+07	7	434	2.97139e+06	3.16039e+06	2.93777e+06	2.78865e+06	2.486e+06	3.24905e+06	2.97052e+06			62	62	62	62	62	62	62	0	0		254	282	387	173	163	166	248	58	295	303	227	84	37	43	2	18	180	224	218	434	278	302
																												210	94	322	8	408	330	423	146	203	114	188	21	339	213	334	133	265	158	252	372	207	83
TAY - S			0.999203	6	0.351964	2.83648e+06	7	224	438048	399171	397832	403202	372384	416328	409512			32	32	32	32	32	32	32	0	0		91	131	85	224	21	15	19	197	198	178	168	171	60	16	3	35
																												75	59	50	157	208	109	196	211	166	58	119	81	209	114	183	137
TAY - W			0.278866	6	7.47831	1.9257e+06	7	196	252700	301394	236073	247784	194222	412129	281402			28	28	28	28	28	28	28	0	0		64	109	161	126	95	150	185	151	128	132	88	148	48	81
																												75	38	181	103	63	25	179	42	99	56	67	34	23	9
CAY - I			0.996398	6	0.600147	2.05404e+07	7	434	2.70613e+06	3.03079e+06	2.80309e+06	3.06094e+06	2973582	3.04673e+06	2.91908e+06			62	62	62	62	62	62	62	0	0		188	216	334	100	172	211	308	60	198	254	201	32	76	102	12	34	163	241	187	427	176	325
																												167	66	329	4	391	309	419	98	204	74	247	9	352	294	333	131	263	153	210	336	112	85
CAY - S			0.989746	6	0.880283	2.8387e+06	7	224	403427	369800	390065	405675	451013	374329	444389			32	32	32	32	32	32	32	0	0		33	108	61	224	20	12	34	214	200	199	172	152	74	19	10	58
																												32	13	28	125	198	104	181	202	197	88	145	83	215	94	171	127
CAY - W			0.719088	6	3.68595	1.9135e+06	7	196	249103	308280	248537	255176	223750	366172	262483			28	28	28	28	28	28	28	0	0		63	102	135	89	105	169	188	154	116	149	124	173	59	81
																												72	35	179	79	52	18	167	23	104	50	66	43	37	9
AAY - I			0.910514	6	2.09752	2.05639e+07	7	434	3.0525e+06	3.2628e+06	2.92907e+06	2.83251e+06	2.52581e+06	3.17893e+06	2.78229e+06			62	62	62	62	62	62	62	0	0		187	257	349	156	109	117	229	50	273	313	197	93	37	47	4	17	144	245	176	431	260	306
																												196	72	332	14	410	331	428	171	277	145	195	30	379	316	355	223	205	138	233	388	191	97
AAY - S			0.958412	6	1.51619	2841368	7	224	468028	435478	424812	414050	382157	365512	351332			32	32	32	32	32	32	32	0	0		75	116	72	223	15	11	20	209	208	201	168	198	59	16	4	36
																												71	38	58	156	196	115	178	217	185	114	151	119	216	129	165	131
AAY - W			0.200098	6	8.55651	1.92917e+06	7	196	249480	307232	243103	237913	184357	415777	291312			28	28	28	28	28	28	28	0	0		94	147	137	115	66	133	161	112	145	165	80	130	37	86
																												79	49	177	95	59	24	170	39	117	71	69	41	29	16
GAY - I			0.988587	6	0.916316	2.05453e+07	7	434	3.06894e+06	3.08409e+06	3.0074e+06	3.05028e+06	2.90175e+06	2.7878e+06	2.64506e+06			62	62	62	62	62	62	62	0	0		200	254	366	153	94	103	235	46	300	311	263	158	22	36	7	16	129	242	225	431	276	306
																												193	76	339	21	413	324	434	175	279	166	231	51	341	230	352	116	167	118	232	358	183	83
GAY - S			0.79764	6	3.08866	2.84797e+06	7	224	451488	393606	422740	460080	459361	315417	345280			32	32	32	32	32	32	32	0	0		67	107	87	224	12	6	41	169	208	213	170	186	49	16	14	37
																												51	32	69	145	188	108	202	201	187	116	147	105	220	103	196	125
GAY - W			0.454129	6	5.7298	1.92008e+06	7	196	270679	326376	263646	232232	195724	372604	258817			28	28	28	28	28	28	28	0	0		78	122	158	104	74	151	176	144	125	170	108	163	48	113
																												57	32	182	84	54	20	181	27	117	79	91	50	37	8
TTR - I	YES	YES	0.00903992	6	17.0671	2.07994e+07	7	434	2.56471e+06	3.06449e+06	2.55212e+06	2.70948e+06	2.22038e+06	4.59299e+06	3.09525e+06			62	62	62	62	62	62	62	0	0		180	333	320	118	304	392	347	258	205	328	93	52	64	230	20	63	126	309	195	432	209	319
																												95	150	253	25	130	181	233	46	212	192	85	28	19	50	2	8	94	138	144	416	134	197
TTR - S			0.779367	6	3.23083	2.84857e+06	7	224	400512	424581	376929	401408	338048	535354	371738			32	32	32	32	32	32	32	0	0		59	126	62	224	76	97	55	223	204	222	165	194	134	143	82	155
																												30	56	24	184	7	5	13	148	197	169	173	117	88	52	32	64
TTR - W	YES	YES	0.00586802	6	18.15	1.96004e+06	7	196	223750	282807	205029	239020	167092	492901	349442			28	28	28	28	28	28	28	0	0		62	169	125	128	86	166	127	79	108	171	26	109	12	21
																												56	138	141	83	67	115	142	40	106	133	22	60	4	7
AGR - I			0.955523	6	1.55837	2.05554e+07	7	434	2.91214e+06	3.14686e+06	3.0525e+06	2.80181e+06	2.5242e+06	3.07518e+06	3.04275e+06			62	62	62	62	62	62	62	0	0		209	274	357	124	182	238	300	133	204	234	162	90	41	68	8	19	244	319	263	434	152	258
																												261	194	381	37	383	267	413	179	289	243	221	44	127	76	58	30	305	298	304	430	195	144
AGR - S			0.890041	6	2.301	2.84466e+06	7	224	422740	383250	411098	436178	461760	308505	421133			32	32	32	32	32	32	32	0	0		56	87	62	224	23	19	22	218	217	200	181	193	106	46	12	93
																												45	36	65	189	90	29	83	211	216	147	185	110	155	66	125	167
AGR - W			0.682689	6	3.95557	1.91437e+06	7	196	267933	295406	265590	240501	198409	349889	296640			28	28	28	28	28	28	28	0	0		78	156	155	153	41	102	103	68	136	117	29	60	11	27
																												111	135	187	171	100	88	167	59	178	165	66	52	17	7
CAR - I			0.988191	6	0.928118	2.05455e+07	7	434	2.91605e+06	3.13965e+06	2.94169e+06	2.90781e+06	2.88576e+06	3.11898e+06	2.63557e+06			62	62	62	62	62	62	62	0	0		286	345	373	243	279	312	329	209	300	365	235	132	120	203	38	78	377	404	372	433	292	343
																												116	49	257	15	237	195	342	36	177	93	80	8	70	44	24	12	168	163	206	383	196	101
CAR - S			0.999751	6	0.235595	2.83599e+06	7	224	397163	398501	394938	394716	430360	392498	427812			32	32	32	32	32	32	32	0	0		152	175	147	223	87	86	75	212	218	213	201	197	148	104	65	138
																												19	7	24	123	20	3	34	125	176	92	155	60	110	13	70	93
CAR - W			0.926202	6	1.92797	1.90784e+06	7	196	258624	295406	260743	257281	230596	337262	267933			28	28	28	28	28	28	28	0	0		149	170	167	173	124	144	146	111	154	174	93	127	73	78
																												50	57	128	92	65	37	116	22	84	70	36	34	12	5
AAR - I			0.576404	6	4.74885	2.06056e+07	7	434	2.85049e+06	3.27153e+06	2.84835e+06	2.80096e+06	2.48881e+06	3.6523e+06	2.69319e+06			62	62	62	62	62	62	62	0	0		193	260	374	97	186	254	318	101	268	332	158	92	46	91	9	39	189	309	221	434	182	201
																												242	147	391	28	329	244	407	70	291	187	160	35	69	55	21	8	239	231	243	424	225	128
AAR - S			0.999455	6	0.308393	2.8363e+06	7	224	395160	410645	395160	415416	402529	438282	379103			32	32	32	32	32	32	32	0	0		51	92	49	224	27	18	22	221	212	206	199	196	123	82	17	121
																												59	32	35	187	43	4	57	168	211	142	180	125	150	62	115	126
AAR - W			0.395532	6	6.25227	1.92176e+06	7	196	255367	292742	237176	244036	201451	397222	293765			28	28	28	28	28	28	28	0	0		107	167	150	149	67	110	130	61	121	134	49	113	36	22
																												95	101	181	151	80	59	170	32	153	123	51	44	12	6
GAR - I			0.884783	6	2.35075	2.05679e+07	7	434	2.78398e+06	3.02417e+06	2.83892e+06	2.82909e+06	2.71491e+06	3.53147e+06	2.84535e+06			62	62	62	62	62	62	62	0	0		181	294	370	115	162	267	255	109	281	360	155	96	45	72	12	26	232	352	311	434	193	244
																												236	103	358	18	329	213	402	60	318	171	202	42	75	54	39	5	261	219	319	425	242	111
GAR - S			0.964158	6	1.4276	2.841e+06	7	224	379320	357858	385442	406802	483390	398055	430128			32	32	32	32	32	32	32	0	0		121	162	117	224	23	22	28	219	210	209	187	181	110	65	25	87
																												55	20	53	167	27	3	49	145	192	125	176	79	151	24	129	99
GAR - W			0.638461	6	4.28283	1.91542e+06	7	196	244970	282004	244222	246844	224645	379790	292946			28	28	28	28	28	28	28	0	0		90	150	144	140	62	106	117	54	120	167	28	66	14	23
																												111	97	189	145	96	60	177	47	152	129	71	50	9	5
CTY - I			0.856419	6	2.60602	2.05719e+07	7	434	2.65209e+06	2.77425e+06	2.79629e+06	2.98937e+06	2.7506e+06	3.48675e+06	3.12257e+06			62	62	62	62	62	62	62	0	0		126	139	290	44	196	242	304	114	121	238	106	16	77	184	41	88	80	183	178	420	232	299
																												173	54	323	3	413	366	434	263	233	142	212	8	388	362	400	297	92	42	149	352	96	32
CTY - S			0.785654	6	3.18222	2.84837e+06	7	224	366796	324617	352590	444389	455774	418841	485359			32	32	32	32	32	32	32	0	0		2	48	11	198	26	38	46	220	161	168	100	104	80	54	16	66
																												33	34	32	135	191	120	204	223	172	90	114	47	216	132	199	146
CTY - W			0.862393	6	2.55385	1.90986e+06	7	196	252130	269500	254794	276412	236257	360022	260743			28	28	28	28	28	28	28	0	0		88	104	134	84	110	154	189	148	117	176	121	175	78	120
																												46	10	172	91	53	14	170	34	73	39	63	27	55	12
CGY - I			0.345088	6	6.74487	2.0637e+07	7	434	3.20798e+06	3.04496e+06	3308382	2.9256e+06	3.45976e+06	2.37357e+06	2.31678e+06			62	62	62	62	62	62	62	0	0		259	248	344	115	255	190	314	66	288	300	352	132	182	156	139	81	202	240	273	425	326	339
																												192	35	301	2	420	267	428	99	213	74	250	13	367	223	410	102	161	45	188	275	280	85
CGY - S			0.397219	6	6.23656	2.86119e+06	7	224	419070	337431	432915	312445	567379	349448	442505			32	32	32	32	32	32	32	0	0		103	123	122	223	87	20	101	215	190	173	198	152	97	19	70	53
																												64	22	60	125	199	26	207	139	160	6	142	13	219	35	208	91
CGY - W			0.25671	6	7.75369	1.92659e+06	7	196	334196	340342	330057	249292	267346	241800	163557			28	28	28	28	28	28	28	0	0		104	107	159	125	156	157	193	174	143	142	172	185	122	140
																												57	8	165	93	88	19	187	34	62	30	115	49	58	15
GTY - I			0.848909	6	2.67058	2.05729e+07	7	434	3.15497e+06	3.30007e+06	3.20934e+06	2.88447e+06	2.53591e+06	2.73966e+06	2.7485e+06			62	62	62	62	62	62	62	0	0		135	208	333	83	153	216	273	86	183	248	175	55	69	158	38	128	72	179	178	425	239	297
																												165	67	310	6	420	353	430	298	235	132	288	18	397	381	413	365	131	63	225	395	71	14
GTY - S			0.777199	6	3.24753	2.84864e+06	7	224	473364	432450	434545	433380	401632	292421	380846			32	32	32	32	32	32	32	0	0		12	83	30	212	20	56	55	219	179	166	114	161	81	68	18	84
																												39	27	62	159	197	137	214	224	177	101	142	96	216	170	206	167
GTY - W			0.601001	6	4.56262	1916322	7	196	292129	324005	295612	256897	195390	328539	223750			28	28	28	28	28	28	28	0	0		96	117	120	88	103	160	190	161	116	163	127	180	79	150
																												72	20	182	110	44	7	173	32	129	74	63	34	52	18
GGR - I			0.843634	6	2.71532	2.05736e+07	7	434	2.80224e+06	2.95915e+06	2.90262e+06	2.63845e+06	2.66244e+06	3.12437e+06	3.48437e+06			62	62	62	62	62	62	62	0	0		198	241	361	137	163	190	282	97	243	220	172	59	43	42	8	6	214	262	252	433	161	159
																												261	139	387	28	319	169	395	101	342	226	296	37	92	39	62	12	259	233	326	429	225	84
GGR - S			0.586681	6	4.67074	2.85462e+06	7	224	382157	336200	398501	380628	517399	334971	504761			32	32	32	32	32	32	32	0	0		79	76	83	223	37	22	42	201	207	193	188	178	73	31	15	66
																												55	27	77	162	47	7	87	161	219	155	199	139	133	21	125	169
GGR - W			0.883281	6	2.3648	1.90925e+06	7	196	281001	309541	279001	238097	214200	316732	270679			28	28	28	28	28	28	28	0	0		57	118	143	146	63	92	116	58	113	157	27	47	10	24
																												132	159	191	172	122	93	180	73	178	166	90	59	15	4
TCY - I			0.999684	6	0.25543	2.05349e+07	7	434	2.87068e+06	2.93299e+06	2.88835e+06	3.08454e+06	2.99332e+06	2.81245e+06	2.9526e+06			62	62	62	62	62	62	62	0	0		203	224	330	79	143	150	257	32	250	305	212	62	57	104	17	18	81	120	94	410	252	282
																												261	128	366	13	423	373	433	237	265	182	247	16	399	322	386	231	102	47	121	316	190	85
TCY - S			0.93991	6	1.76604	2.84242e+06	7	224	429896	375844	388962	447695	465854	337226	396940			32	32	32	32	32	32	32	0	0		20	61	14	168	25	17	28	166	206	188	144	124	87	54	23	48
																												63	85	38	102	215	137	214	221	204	109	136	93	222	146	201	150
TCY - W			0.878273	6	2.41117	1.9094e+06	7	196	253651	289682	242730	259009	236808	350113	277406			28	28	28	28	28	28	28	0	0		89	108	120	68	136	179	191	140	156	146	118	176	71	101
																												56	29	150	55	65	18	168	25	97	49	81	43	20	10
CCR - I			0.83821	6	2.76084	2.05743e+07	7	434	3.28348e+06	2.95478e+06	3.18618e+06	2.99552e+06	3.03079e+06	2.46323e+06	2.66037e+06			62	62	62	62	62	62	62	0	0		171	161	281	47	84	118	178	31	195	190	155	24	17	30	7	3	66	83	86	362	121	144
																												394	240	430	72	409	317	433	179	425	295	418	116	264	201	234	77	345	252	371	404	412	334
CCR - S			0.655346	6	4.15769	2.85246e+06	7	224	396718	317804	402753	362739	521476	373464	477509			32	32	32	32	32	32	32	0	0		7	25	6	112	24	2	26	155	206	188	185	152	62	20	14	38
																												117	75	111	94	154	81	182	179	222	189	218	164	196	88	161	110
CCR - W			0.616557	6	4.44597	1.91595e+06	7	196	329623	331361	291312	264617	250047	260550	188436			28	28	28	28	28	28	28	0	0		25	60	95	59	49	100	107	39	48	75	16	34	13	4
																												160	143	192	178	185	181	196	147	162	154	175	176	152	113
ACY - I			0.996555	6	0.590602	2.05402e+07	7	434	2.74471e+06	2.96964e+06	2.90521e+06	3.18799e+06	2.95521e+06	2.92994e+06	2.84749e+06			62	62	62	62	62	62	62	0	0		222	254	334	77	150	139	235	27	244	246	227	65	63	104	17	33	120	205	170	413	283	313
																												221	84	356	4	403	307	430	149	278	141	249	12	384	269	355	175	148	76	137	337	123	16
ACY - S			0.91753	6	2.02344	2.8435e+06	7	224	401408	379538	394050	478487	468754	355535	365726			32	32	32	32	32	32	32	0	0		35	80	25	198	22	19	26	190	205	176	149	148	77	45	2	54
																												33	51	15	116	185	105	181	217	193	112	162	100	223	122	186	132
ACY - W			0.784335	6	3.19244	1.91191e+06	7	196	251561	292537	254032	265006	223214	363660	261902			28	28	28	28	28	28	28	0	0		89	99	123	77	113	170	192	152	167	133	141	173	85	136
																												61	23	156	70	47	10	140	21	104	46	58	33	28	7
GCR - I			0.782219	6	3.20882	2.05814e+07	7	434	3.4343e+06	3.1365e+06	3.22666e+06	2.65912e+06	2.72623e+06	2.72329e+06	2.6753e+06			62	62	62	62	62	62	62	0	0		147	182	248	53	94	125.5	157	28	191	180	133	39	27	46	10	7	77	118	125.5	370	138	178
																												377	202	425	56	381	293	423	120	433	288	428	136	279	185	245	69	344	257	400	420	414	345
GCR - S			0.720914	6	3.67237	2.85042e+06	7	224	417470	342999	432218	330281	482408	358704	486345			32	32	32	32	32	32	32	0	0		52	68	60	186	9	6	15	113	207	191	180	135	74	31	28	37
																												172	91	197	160	112	32	127	83	221	157	218	141	198	80	168	106
GCR - W			0.458534	6	5.69223	1.91996e+06	7	196	336165	337921	298083	236992	198409	296434	215953			28	28	28	28	28	28	28	0	0		24	70	73	52	37	92	95	32	62	113	22	41	5	6
																												146	153	194	166	179	169	196	139	180	175	185	183	162	117
CTR - I			0.996941	6	0.565933	2.05398e+07	7	434	2.75103e+06	3.04851e+06	2.91345e+06	2.97052e+06	3.00388e+06	3.08454e+06	2.7679e+06			62	62	62	62	62	62	62	0	0		283	318	351	239	347	373	366	259	288	300	235	141	222	246	118	173	344	349	339	433	290	323
																												129	57	220	13	187	89	224	29	192	70	140	16	49	31	35	6	136	82	193	266	148	75
CTR - S			0.991273	6	0.829033	2.83848e+06	7	224	364231	383250	391834	391170	423200	438048	446749			32	32	32	32	32	32	32	0	0		120	143	135	222	119	128	114	224	208	200	191	168	165	144	122	152
																												41	10	72	97	18	3	34	84	112	71	109	35	82	6	54	31
CTR - W			0.989792	6	0.878831	1.90447e+06	7	196	264617	305767	266370	272846	261322	295817	237729			28	28	28	28	28	28	28	0	0		139	170	168	154	128	153	152	119	149	167	101	133	86	83
																												61	62	123	75	68	54	117	29	85	53	40	32	14	7
CGR - I			0.163797	6	9.17828	2.06753e+07	7	434	2.47121e+06	2.41247e+06	2.30789e+06	3.3408e+06	3.30007e+06	3.45221e+06	3.39066e+06			62	62	62	62	62	62	62	0	0		237	221	400	126	218	173	294	87	241	254	272	107	81	70	42	27	266	324	329	434	234	304
																												161	47	315	5	312	128	349	46	203	92	176	11	84	21	36	4	274	172	309	427	226	104
CGR - S		YES	0.040251	6	13.1809	2.89036e+06	7	224	329469	272322	319200	395605	600334	403651	569778			32	32	32	32	32	32	32	0	0		159	162	144	223	74	32	77	213	217	202	209	192	136	25	51	67
																												44	6	47	100	36	5	27	107	187	22	168	12	126	9	81	87
CGR - W			0.214165	6	8.34107	1.92848e+06	7	196	231504	234606	183708	319717	261709	402241	294996			28	28	28	28	28	28	28	0	0		85	120	172	168	70	97	159	53	140	134	63	99	28	31
																												103	66	188	144	79	22	157	24	162	98	61	12	8	3
GTR - I			0.861243	6	2.56395	2.05712e+07	7	434	2.83593e+06	3.05872e+06	2.91735e+06	2.69445e+06	2.64671e+06	3.50812e+06	2.90998e+06			62	62	62	62	62	62	62	0	0		310	372	388	269	311	370	329	267	294	342	252	185	153	241	74	159	248	312	288	433	249	308
																												183	76	254	15	115	58	194	20	224	119	212	33	42	27	31	5	79	69	168	335	92	59
GTR - S			0.999301	6	0.336399	2.83641e+06	7	224	398724	412005	414960	367224	401632	428044	413823			32	32	32	32	32	32	32	0	0		117	149	121	224	92	105	96	222	210	213	200	194	176	159	127	162
																												35	20	55	133	6	3	24	91	158	75	148	70	78	11	56	42
GTR - W			0.780838	6	3.21948	1.912e+06	7	196	262483	297464	253080	248161	224645	362521	263646			28	28	28	28	28	28	28	0	0		105	160	151	154	120	174	163	122	143	182	95	139	70	92
																												47	57	132	87	58	51	118	26	97	75	37	36	13	7
GGY - I			0.98909	6	0.900944	2.05451e+07	7	434	2.96439e+06	2.9356e+06	3.07028e+06	3.00168e+06	3.08989e+06	2.60309e+06	2.88016e+06			62	62	62	62	62	62	62	0	0		257	273	380	184	189	186	314	81	300	282	302	170	92	89	55	79	195	240	270	429	322	310
																												154	31	323	5	405	258	428	149	211	63	214	12	342	248	376	93	60	18	140	315	142	25
GGY - S			0.362212	6	6.57234	2.8626e+06	7	224	371522	319600	389183	406577	578350	328860	468512			32	32	32	32	32	32	32	0	0		75	88	116	223	40	28	82	214	212	207	189	196	60.5	13	37	65
																												20	4	43	128	178	60.5	192	147	150	31	129	46	177	12	180	105
GGY - W			0.96445	6	1.4229	1.90622e+06	7	196	283813	311647	288463	244970	236440	292537	248349			28	28	28	28	28	28	28	0	0		98	109	153	120	141	157	194	177	118	139	162	165	103	186
																												52	8	148	77	59	13	156	28	65	30	75	47	32	7
TCR - I			0.514135	6	5.23428	2.06133e+07	7	434	3.40893e+06	3.21481e+06	3.28118e+06	3.01269e+06	2.80947e+06	2.52864e+06	2357550			62	62	62	62	62	62	62	0	0		167	187	259	62	100	138	140	31	173	186	126	53	18	29	2	7	51	85	68	345	123	193
																												392	275	434	112	369	292	423	127	430	341	428	212	242	179	228	91	316	253	348	413	409	367
TCR - S			0.786685	6	3.17421	2.84833e+06	7	224	463925	395160	452200	417241	441095	294144	384564			32	32	32	32	32	32	32	0	0		40	61	27	172	11	4	13	139	202	179	190	160	73	43	10	36
																												165	97	141	189	116	68	145	168	224	210	222	204	195	91	155	103
TCR - W			0.51387	6	5.2364	1918490	7	196	323575	337701	307651	263258	230233	270089	185983			28	28	28	28	28	28	28	0	0		19	50	51	41	56	106	89	42	68	87	15	33	5	13
																												147	161	194	158	188	192	196	142	186	177	162	168	143	121
CCY - I			0.590378	6	4.64275	2.0604e+07	7	434	2.60678e+06	2.53672e+06	2.60227e+06	3.12796e+06	3.26326e+06	2.94169e+06	3.52527e+06			62	62	62	62	62	62	62	0	0		185	192	343	59	124	96	245	17	235	248	210	41	56	63	14	1	77	107	119	404	268	274
																												280	149	394	24	420	336	433	168	279	153	252	8	379	223	329	74	161	78	174	305	160	43
CCY - S			0.14194	6	9.61266	2.87537e+06	7	224	360188	277885	345280	404100	544446	374762	568711			32	32	32	32	32	32	32	0	0		6	46	5	144	29	8	47	158	202	185	156	128	73	25	16	22
																												57	98	26	99	200	101	194	165	216	120	157	91	222	108	177	114
CCY - W			0.589327	6	4.65071	1.91661e+06	7	196	221788	254032	220189	273637	262096	372373	312492			28	28	28	28	28	28	28	0	0		82	84	127	59	133	157	186	142	98	113	121	166	65	103
																												69	33	184	67	64	9	175	26	73	41	71	28	13	3
ACR - I			0.576286	6	4.74975	2.06056e+07	7	434	3.38832e+06	3.24905e+06	3.3473e+06	2.8793e+06	2.67032e+06	2.6117e+06	2.45964e+06			62	62	62	62	62	62	62	0	0		179	184	261	54	91	99	163	28	175	164	147	55	20	34	6	9	82	141	92	384	114	162
																												383	257	430	66	372	278	431.5	104	431.5	311	428	183	264	202	224	87	332	286	353	429	395	350
ACR - S			0.669715	6	4.05144	2.85202e+06	7	224	486345	408608	473121	398278	438048	301088	346528			32	32	32	32	32	32	32	0	0		37	58	32	182	14	5	13	144	207	194	199	162	60	34	15	46
																												155	92	152	186	159	74	138	185	223	205	220	183	200	88	171	112
ACR - W			0.582072	6	4.70572	1.91678e+06	7	196	324005	331579	297258	235522	196394	297052	234972			28	28	28	28	28	28	28	0	0		21	49	59	57	40	87	89	38	78	93	17	41	7	13
																												139	142	190	157	182	178	196	138	183	154	192	193	155	124
GCY - I			0.909334	6	2.10974	2.05641e+07	7	434	2.74597e+06	2.6228e+06	2.77425e+06	3.09257e+06	3.20707e+06	2.83336e+06	3.28809e+06			62	62	62	62	62	62	62	0	0		229	242	348	71	134	128	261	13	296	300	268	68	88	75	39	9	155	179	216	422	292	308
																												210	82	333	3	415	287	428	118	263	131	241	5	371	220	343	80	113	55	176	289	140	34
GCY - S			0.379441	6	6.40443	2.8619e+06	7	224	376061	298764	373680	410192	548890	354061	500250			32	32	32	32	32	32	32	0	0		71	89	76	212	10	4	21	143	219	198	189	158	79	40	37	41
																												54	39	50	105	160	35	174	149	196	86	146	45	221	95	209	118
GCY - W			0.962211	6	1.45838	1.90633e+06	7	196	264423	284417	259009	247784	241243	330057	279400			28	28	28	28	28	28	28	0	0		84	100	139	76	119	177	193	137	151	184	142	187	102	118
																												44	19	156	51	49	13	167	18	101	61	66	31	34	2
[truncated: 195 more columns]

## Sheet: Table3
	Statistical Analysis for Table 3																											Dengue
																											TTT	7.37463e-05	0.000368732	0.000368732	0.000221239	0.000221239	0.000294985	7.37463e-05	0.00117994	7.37463e-05	0.000221239	0.000368732	0.000147493	0.000589971	0.000368732	0.00103245	0.000294985	0.000368732	0.000147493	0.000737463	0	0	0.000147493
	Codon-pair frequencies for various genomes begin in column AB																										TTC	7.37463e-05	0.000147493	0.000442478	0.000221239	0.000221239	0.000147493	0	0.000368732	0.000294985	0.000516224	0.000221239	0.000294985	0	7.37463e-05	0.000147493	7.37463e-05	0	0.000221239	0.000294985	0.000147493	0.000147493	0.000663717
	RANKINGS for codon-pair frequencies begin colum AB, row 195																										TTT	0.000221239	7.37463e-05	0.000221239	0	0	7.37463e-05	0.000368732	7.37463e-05	0	0.000147493	7.37463e-05	0	0.000221239	0.000516224	0.000958702	0.000516224
	Krustal-Wallis Calculations for all 87 heatmap cells begin row 195																										TTC	7.37463e-05	0	7.37463e-05	0	0.000147493	0	0.000221239	0.000147493	0	0	0.000221239	0	7.37463e-05	7.37463e-05	0.000294985	7.37463e-05
																											TTT	0.000221239	0.000147493	0.000294985	0.000221239	0.000147493	0	7.37463e-05	0.000294985	0	7.37463e-05	0.000147493	0	0.000663717	0.000663717
	The table below show positions in the heatmap that differed																										TTC	0.000368732	0.000147493	0.000368732	0.000368732	7.37463e-05	0.000442478	0.000368732	0.000663717	7.37463e-05	7.37463e-05	0.000368732	0.000147493	0.000958702	0.00103245
	between at least two of the genomic groups compared																										TGT	7.37463e-05	0.000147493	0	0.000147493	7.37463e-05	0.000221239	0.000147493	0.000516224	0.000147493	7.37463e-05	0	0	0.000368732	0.000589971	0.000663717	0.000221239	7.37463e-05	0	0.000516224	7.37463e-05	0	0.000147493
																											TGC	0	7.37463e-05	7.37463e-05	0.000442478	0.000147493	0.000221239	7.37463e-05	0.000368732	0	0.000221239	0	7.37463e-05	0	7.37463e-05	0	0	7.37463e-05	0.000147493	0.000147493	7.37463e-05	7.37463e-05	0.000221239
	Heatmap positions with p<0.01 for comparisons of sets of genomes																										TGT	7.37463e-05	7.37463e-05	0.000221239	0	0.000294985	7.37463e-05	0.000147493	0.000147493	0	0	7.37463e-05	0	0.000221239	0.000221239	0.00117994	0.000221239
			TAY - I		TTR - I																						TGC	7.37463e-05	0.000442478	7.37463e-05	7.37463e-05	7.37463e-05	0	7.37463e-05	0	0	0.000221239	7.37463e-05	7.37463e-05	0	7.37463e-05	7.37463e-05	0
	TTY - S																										TGT	7.37463e-05	0	7.37463e-05	0.000221239	0	0.000147493	7.37463e-05	0	7.37463e-05	0	0	0	7.37463e-05	7.37463e-05
																											TGC	0.000147493	7.37463e-05	0	0.000221239	0.000368732	0.000147493	0.000442478	7.37463e-05	0.000221239	0.000221239	0.000147493	0.000221239	0.000294985	0.000221239
		AGY - I				AGR - I		GAR - I
						AGR - S																					ATT	0.000294985	0.000221239	0.000368732	0.000442478	0.000147493	0.000147493	0.000221239	0.000663717	0.000147493	0	0.000368732	0.000147493	0.000368732	0.000294985	0.00103245	0.000368732	7.37463e-05	0.000147493	0.000294985	0	0	0.000221239
	TGY - W																										ATC	0	0.000442478	0.000516224	0.000516224	7.37463e-05	7.37463e-05	7.37463e-05	7.37463e-05	0.000147493	0.000147493	0.000368732	0.000368732	0.000147493	0.000221239	0.000147493	7.37463e-05	7.37463e-05	0.000147493	0.000737463	0.000147493	0.000589971	7.37463e-05
							TCR - I	ACR - I																			ATT	0.000221239	0.000368732	0.000884956	0.000147493	7.37463e-05	0.000442478	0.000589971	0.000221239	0	0	7.37463e-05	0	0.000294985	0.000368732	0.00103245	0.000737463
					CTR - S		TCR - S																				ATC	0.000147493	0.000147493	0.000516224	7.37463e-05	0.000147493	7.37463e-05	7.37463e-05	7.37463e-05	7.37463e-05	0.000147493	0	0	0	7.37463e-05	0.000294985	0.000147493
	CTY - W																										ATT	0.00110619	0.000811209	0.000516224	0.000368732	0	0.000442478	0.000221239	0.000589971	7.37463e-05	7.37463e-05	7.37463e-05	0	0.000368732	0.000221239
	CGY - I			GCR - I	CGR - I	GGY - I	CCY - I																				ATC	0.000294985	0.000294985	0.000221239	0.000811209	0.000663717	0.000442478	0.000811209	0.00125369	0.000147493	0.000221239	7.37463e-05	0.000737463	0.000663717	0.000442478
	CGY - S		CCR - S		CGR - S		CCY - S	GCY - S																			AGT	7.37463e-05	0.000147493	7.37463e-05	7.37463e-05	0	0.000221239	7.37463e-05	0.000294985	0	0	0	0	0.000147493	7.37463e-05	0.000516224	0.000294985	0.000221239	0.000147493	0.000147493	0	0	0
					CGR - W		CCY - W																				AGC	0.000147493	0	7.37463e-05	0	0	7.37463e-05	0	0	0	0	7.37463e-05	7.37463e-05	0	0	7.37463e-05	0	7.37463e-05	0	0.000147493	0.000147493	0	0.000147493
	Null hypothesis that the mean frequency for the codon-pair grouping is the same across all viruses (species)																										AGT	0	0	7.37463e-05	0	0.000294985	0.000221239	0.000294985	7.37463e-05	0	7.37463e-05	7.37463e-05	0	0.000221239	7.37463e-05	0.00140118	0.000294985
	Reject if p-value is lower than alpha 0.01 or 0.05																										AGC	7.37463e-05	7.37463e-05	0.000294985	0	0.000221239	7.37463e-05	0.000221239	0	0	7.37463e-05	0.000147493	7.37463e-05	7.37463e-05	0.000147493	0.000516224	7.37463e-05
	Meaning that at least two of the groups have a mean frequency for the codon-pair grouping that differs																										AGT	7.37463e-05	0	0	7.37463e-05	0	0	0.000368732	0	7.37463e-05	0.000147493	0	0	0	7.37463e-05
	Note- must include three groups for analysis, if removing group also remove name in row 1 (used to determine df)																										AGC	0	0	0.000147493	0.000294985	0.000663717	0.000147493	0.000221239	0.000221239	0.000442478	0.000221239	0.000516224	0.000221239	7.37463e-05	0.000294985
	number of significant values <0.01 shown in table above
	19																										TAT	7.37463e-05	7.37463e-05	0.000221239	0.000147493	0.000147493	0.000294985	7.37463e-05	7.37463e-05	0.000147493	0	0.000221239	0.000221239	0.000294985	0.000221239	0.000589971	0.000221239	0.000221239	7.37463e-05	0.000368732	0	0	0
				H-values																							TAC	0.000368732	0	0.000442478	7.37463e-05	0.000147493	0.000294985	7.37463e-05	0.000442478	0.000221239	7.37463e-05	0.000516224	0.000221239	7.37463e-05	0	0.000147493	7.37463e-05	0.000147493	0.000221239	0.000147493	7.37463e-05	7.37463e-05	0.000368732
				49.1245	high																						TAT	0	0	7.37463e-05	0	0.000221239	0.000368732	0.000516224	7.37463e-05	0	7.37463e-05	0	0	0.000221239	0.000442478	0.00132743	0.000294985
				11.0292	mean																						TAC	0	7.37463e-05	7.37463e-05	0	7.37463e-05	0.000294985	0.000147493	0	0	0.000147493	0	0	7.37463e-05	7.37463e-05	0.000147493	0.000147493
				0.565686	low																						TAT	0.000147493	7.37463e-05	7.37463e-05	0.000147493	7.37463e-05	0.000147493	0	0.000221239	7.37463e-05	0.000147493	7.37463e-05	0.000147493	0.000221239	7.37463e-05
																											TAC	0	0.000221239	0	0.000221239	0.000221239	0.000221239	0.000589971	0.00103245	7.37463e-05	0	0	0.000442478	0.000958702	0.000442478
																											CAT	0.000147493	7.37463e-05	0.000147493	0.000147493	7.37463e-05	0.000368732	7.37463e-05	0.000221239	0.000147493	0.000147493	7.37463e-05	0.000147493	7.37463e-05	0.000147493	0.000663717	0.000294985	7.37463e-05	0	0.000147493	7.37463e-05	0	0.000221239
																											CAC	0	0	0.000221239	7.37463e-05	0	0.000147493	7.37463e-05	0	0.000368732	0.000221239	0.000221239	0.000442478	0	0	0.000294985	7.37463e-05	0.000147493	7.37463e-05	7.37463e-05	0	0.000442478	0.000442478
																											CAT	7.37463e-05	0	0.000221239	0	0.000589971	0.000663717	0.000516224	0.000221239	0	0	0	0	0.000147493	0.000147493	0.000884956	0.000147493
																											CAC	0	7.37463e-05	0.000368732	0	0.000147493	0.000294985	0.000147493	0	0	0	7.37463e-05	7.37463e-05	0	0	0	0.000147493
																											CAT	7.37463e-05	0.000442478	0.000147493	0	0	0	0	0	0.000442478	7.37463e-05	0.000221239	7.37463e-05	0.000221239	7.37463e-05
																											CAC	0.000147493	0	0.000221239	0.000147493	0.000147493	7.37463e-05	0	0.000516224	0.000221239	0	0.000221239	0.000442478	0.000516224	0.000368732
																											AAT	0	0.000221239	0.000147493	0.000221239	0.000147493	7.37463e-05	0.000147493	0.000221239	7.37463e-05	0.000147493	0.000442478	0	0.00103245	0.000958702	0.00154867	0.00103245	7.37463e-05	0.000294985	0.000442478	7.37463e-05	7.37463e-05	0.000294985
																											AAC	0.000368732	0.000147493	0.000442478	0.000221239	0	0	0	0.000368732	7.37463e-05	0.000221239	0.00132743	0.000663717	7.37463e-05	0.000147493	7.37463e-05	0.000442478	0.000294985	0.000442478	0.000442478	7.37463e-05	0.000294985	0.000442478
																											AAT	7.37463e-05	0.000368732	0.000811209	0	0.000221239	0.000221239	0.000368732	7.37463e-05	0	0	0.000147493	0	0.000368732	0.000221239	0.00110619	0.000221239
																											AAC	0.000368732	0.000368732	0.00117994	0.000147493	0.000294985	0.000368732	0.000516224	7.37463e-05	7.37463e-05	0.000221239	0	0	7.37463e-05	7.37463e-05	0.000147493	0.000221239
																											AAT	7.37463e-05	0.000147493	7.37463e-05	0.000221239	0.000147493	0.000147493	0.000221239	0.000737463	0.000147493	0.000294985	7.37463e-05	0.000221239	7.37463e-05	0.000147493
																											AAC	0.000221239	0.000147493	0.000442478	0.000147493	0.000737463	0.000663717	0.00117994	0.00184366	0.000147493	0.000516224	0.000221239	0.000516224	0.000663717	0.000368732
																											GAT	0.000368732	0.000147493	0.000294985	0.000442478	0.000221239	0.000368732	0.000368732	0.000958702	7.37463e-05	0.000221239	7.37463e-05	0.000221239	0.000589971	0.00125369	0.00125369	0.000737463	0.000147493	0	7.37463e-05	7.37463e-05	0	0.000147493
																											GAC	0.000589971	0.000737463	0.000811209	0.000368732	0.000368732	0.000368732	0.000221239	0.000368732	0.000294985	0.000368732	0.000663717	0.000442478	7.37463e-05	7.37463e-05	0.000221239	7.37463e-05	0	0.000294985	0.000147493	7.37463e-05	0.000294985	0.000589971
																											GAT	7.37463e-05	0.000147493	0.000294985	0	7.37463e-05	0.000294985	0.000294985	7.37463e-05	0	0	0	7.37463e-05	0.000147493	0.000663717	0.00117994	0.000663717
																											GAC	0.000221239	0.000147493	0.000589971	7.37463e-05	0	0	7.37463e-05	0	0	0	0	0	0.000147493	0.000221239	7.37463e-05	0.000368732
																											GAT	0.000663717	0.000442478	0.000221239	0.000442478	0.000294985	0.000147493	0.000294985	0.000221239	7.37463e-05	0.000294985	0	0.000221239	7.37463e-05	0
																											GAC	0.000884956	0.000516224	0.000516224	0.000516224	0.00103245	0.000442478	0.00110619	0.00125369	0.000368732	0.000221239	0.000368732	0.00110619	0.000958702	0.000589971
																											TTA	0.000147493	7.37463e-05	0.000294985	0.000294985	7.37463e-05	0.000368732	7.37463e-05	0.000294985	0	7.37463e-05	0.000147493	0	0.000221239	7.37463e-05	0.000442478	0.000516224	0	7.37463e-05	0.000147493	0	0.000221239	0.000147493
																											TTG	0.000294985	0.000147493	0.000294985	0.000663717	0.000147493	0.000516224	0.000147493	0.000368732	0	0.000221239	0.000147493	7.37463e-05	0.000516224	0.000221239	0.000663717	0.000294985	0	0	0.000294985	0	0.000516224	0.000221239
																											TTA	0	7.37463e-05	0.000294985	0	0.000442478	0.000368732	0.000589971	0.000147493	7.37463e-05	0	0	0.000147493	0.000147493	0.000368732	0.000663717	0.000147493
																											TTG	0.000147493	7.37463e-05	0.000147493	7.37463e-05	0.000442478	0.000589971	0.000737463	0.000221239	7.37463e-05	0	0.000147493	7.37463e-05	7.37463e-05	0.000294985	0.00117994	0.000368732
																											TTA	0	0.000221239	7.37463e-05	0.000221239	7.37463e-05	0.000147493	0.000147493	0.000663717	0	0	0.000368732	0.000221239	0.000663717	0.000147493
																											TTG	0.000516224	0.000221239	7.37463e-05	0.000442478	0.000221239	0.000368732	0.000589971	0.000589971	0	7.37463e-05	0.000368732	0.000663717	0.000811209	0.000663717
																											AGA	0.000147493	0	0.000294985	0.000589971	0.000516224	0.000442478	0.000147493	0.000811209	0.000368732	0.000294985	0.000442478	0.000368732	0.000442478	0.00103245	0.00147493	0.00117994	0.000368732	0.000221239	0.000589971	0	0.000147493	0.000811209
																											AGG	0.000147493	0.000147493	0.000221239	0.000442478	0.000294985	0	7.37463e-05	0.000442478	0.000147493	7.37463e-05	7.37463e-05	0.000147493	7.37463e-05	0.000147493	0.000368732	0.000221239	0.000147493	0	0.000368732	0	0.000147493	0.000294985
																											AGA	0.000147493	0.000368732	0.000737463	0	0.000294985	0.000737463	0.000663717	0	0.000147493	0.000294985	7.37463e-05	0	0.000516224	0.000368732	0.0019174	0.00103245
																											AGG	0	0.000221239	0.000147493	0	7.37463e-05	0.000516224	0	7.37463e-05	0	7.37463e-05	0	7.37463e-05	0.000221239	0.000147493	0.000368732	0.000147493
																											AGA	0.000294985	0.000516224	0.000442478	0.000368732	0.000442478	0.000516224	0.000516224	0.000737463	0	0.000442478	0.000442478	0.000958702	0.000663717	0.000811209
																											AGG	0.000368732	0.000442478	0.000294985	0	7.37463e-05	0.000294985	7.37463e-05	0.000442478	7.37463e-05	0.000147493	0.000221239	0.000663717	0.00147493	0.000884956
																											CAA	7.37463e-05	0.000294985	0.000294985	0.000442478	0.000294985	0.000221239	0.000294985	0.000737463	0.000147493	0.000294985	0.000221239	0.000442478	0.000516224	0.000442478	0.000663717	0.000368732	0	0	0	0	7.37463e-05	0.000368732
																											CAG	0	7.37463e-05	0.000368732	0.000294985	0.000516224	0.000294985	0.000147493	0.000442478	0.000147493	0.000368732	0.000294985	7.37463e-05	0.000368732	0.000368732	0.000516224	7.37463e-05	0.000147493	0	7.37463e-05	0	0.000221239	0.000294985
																											CAA	0	0.000294985	0.000294985	0	0.000368732	0.000221239	0.000442478	0	0	7.37463e-05	0.000147493	0.000368732	7.37463e-05	7.37463e-05	0.000811209	0.000737463
																											CAG	0.000221239	7.37463e-05	0.000221239	0	0	0.000147493	0.000516224	7.37463e-05	0	0.000147493	0.000147493	0	0	0.000147493	0.000368732	0
																											CAA	0.000221239	0	0.000147493	0.000442478	0.000294985	7.37463e-05	0.000811209	0.000811209	0.000294985	0.000221239	0.000221239	0.000516224	0.000589971	0.000147493
																											CAG	0.000147493	0	0.000221239	0.000368732	7.37463e-05	0.000294985	7.37463e-05	0.000516224	7.37463e-05	0.000368732	0.000294985	0.000294985	0.000811209	0.000294985
																											AAA	0.000368732	0.000516224	0.000589971	0.000884956	0.000737463	0.000884956	0.000147493	0.000811209	0.000737463	0.000294985	0.000663717	0.000663717	0.000811209	0.000884956	0.00176991	0.00132743	0.000221239	0.000147493	0.000884956	0	0.000368732	0.000442478
																											AAG	7.37463e-05	0.000221239	0.000737463	0.000221239	0.000294985	0.000147493	0.000368732	0.000589971	0.000221239	0	0.000516224	0.000368732	0.000589971	0.000221239	0.00103245	0.000737463	0.000294985	0	0.000368732	0.000221239	0.000663717	0.000442478
																											AAA	0.000368732	0.000589971	0.000958702	0.000147493	0.000663717	0.000958702	0.000958702	0.000147493	0.000147493	0.000294985	0.000221239	0.000147493	0.000147493	0.000516224	0.00176991	0.000884956
																											AAG	7.37463e-05	0.000147493	0.000294985	0	0.000368732	0.000147493	0.000442478	7.37463e-05	0	7.37463e-05	7.37463e-05	0	7.37463e-05	7.37463e-05	0.000663717	0.000294985
																											AAA	0.000516224	0.000294985	0.000368732	0.000884956	0.000221239	0.000663717	0.000516224	0.000958702	0.000221239	0.000442478	0.00117994	0.000958702	0.00110619	0.00103245
																											AAG	0.000368732	0.000147493	0.000442478	0.000221239	0.000221239	0.000442478	0.000589971	0.000958702	0.000221239	7.37463e-05	0.000811209	0.000884956	0.00228614	0.000811209
																											GAA	0.000147493	0.000516224	0.000442478	0.000884956	0.000663717	0.000516224	0.000147493	0.00132743	0.000442478	0.000663717	0.000368732	0.000368732	0.00140118	0.00199115	0.00199115	0.00176991	0.000147493	0.000147493	7.37463e-05	7.37463e-05	0.000442478	0.000516224
																											GAG	0.000221239	7.37463e-05	0.000221239	0.000294985	0.000221239	0.000442478	0.000147493	0.000663717	0.000368732	0.000294985	0.000368732	0.000221239	0.000589971	0.000663717	0.00125369	0.000884956	0.000147493	0.000294985	0.000221239	7.37463e-05	0.000294985	0.000368732
																											GAA	0.000663717	0.000442478	0.00147493	0.000221239	0.000737463	0.00117994	0.00117994	0.000221239	0.000147493	7.37463e-05	7.37463e-05	0.000147493	0.000368732	0.000589971	0.00272861	0.00147493
																											GAG	0.000221239	0	0.000516224	0.000442478	0.000368732	0.000737463	0.000516224	7.37463e-05	0.000147493	0	0	0.000147493	7.37463e-05	0.000221239	0.000737463	0.000221239
																											GAA	0.000294985	0.000516224	0.000294985	0.000516224	0.000368732	0.000884956	0.000442478	0.00117994	0.000147493	0.000442478	0.000884956	0.00103245	0.00169617	0.000884956
																											GAG	0.000884956	0.000516224	0.000147493	0.000147493	0.000516224	0.000294985	0.000737463	0.00125369	0.000294985	0.000147493	0.000811209	0.000958702	0.00132743	0.000884956
																												2-Box Codon Pairs
																											CTT	0.000221239	0.000516224	7.37463e-05	0.000221239	0	7.37463e-05	0.000147493	0.000516224	0.000147493	0	0.000294985	0.000221239	0.000294985	0.000221239	0.000221239	0.000294985	7.37463e-05	0.000221239	0.000294985	0	7.37463e-05	0
																											CTC	0.000368732	0.000442478	0.000442478	0.000221239	0.000147493	7.37463e-05	0	7.37463e-05	0.000221239	0.000442478	0.000221239	0	0.000147493	0.000221239	0	0.000221239	0.000221239	7.37463e-05	0.000294985	0	0.000442478	0.000221239
																											CTT	0	7.37463e-05	0.000589971	0.000294985	0.000221239	7.37463e-05	7.37463e-05	0	7.37463e-05	0	0	0	0.000221239	7.37463e-05	0.000884956	0.000221239
																											CTC	0	0	0.000294985	0	0.000147493	0.000368732	7.37463e-05	0	0	0	7.37463e-05	0	0.000221239	0	0.000147493	7.37463e-05
																											CTT	0.000368732	0.000294985	0.000368732	0.000294985	0.000368732	0	0.000294985	0.000294985	0.000147493	7.37463e-05	0	0.000221239	7.37463e-05	0.000147493
																											CTC	0.000368732	0.000221239	0.000147493	0.000737463	0.000663717	0.000221239	0.000516224	0.000958702	0.000294985	7.37463e-05	0.000294985	0.000221239	0.000663717	0.000516224
																											CGT	7.37463e-05	0.000147493	0	0	0.000147493	7.37463e-05	7.37463e-05	0.000147493	0	0	0	0	0	0.000147493	0.000294985	0.000221239	0	7.37463e-05	0	7.37463e-05	0	0
																											CGC	0	7.37463e-05	0	0.000147493	7.37463e-05	0	0.000147493	0.000221239	0	0	7.37463e-05	7.37463e-05	0	0.000147493	0.000147493	0.000147493	0	7.37463e-05	0.000294985	7.37463e-05	0.000147493	0.000147493
																											CGT	7.37463e-05	0	0	0	0	0	0	0	0	0	0	0	0	7.37463e-05	0.000147493	0
																											CGC	0	0	0	0	0	0	7.37463e-05	7.37463e-05	0	0	0	0	0	0	0	0
																											CGT	0	0.000147493	0.000147493	7.37463e-05	0	7.37463e-05	0	7.37463e-05	7.37463e-05	0	0	0.000147493	0	0
																											CGC	7.37463e-05	7.37463e-05	0	7.37463e-05	0	0	0	0.000221239	0	0	7.37463e-05	7.37463e-05	7.37463e-05	0
																											GTT	7.37463e-05	0.000147493	0.000221239	0.000221239	0.000516224	0.000368732	0.000147493	0.000737463	0	7.37463e-05	0.000221239	0.000147493	0.000294985	0.000811209	0.000516224	0.000368732	0.000221239	0.000147493	0.000294985	7.37463e-05	0	7.37463e-05
																											GTC	0.000368732	0.000516224	0.000147493	0.000368732	7.37463e-05	7.37463e-05	0.000147493	0.000147493	0.000368732	0.000294985	0.000516224	0.000147493	7.37463e-05	0.000294985	0	0.000147493	0.000221239	0.000221239	0.000368732	0	0.000516224	0.000516224
																											GTT	0.000294985	0.000442478	0.00110619	0	0	0.000147493	0.000221239	0	0	0	0	7.37463e-05	7.37463e-05	0.000221239	0.000958702	0.000221239
																											GTC	0.000147493	0.000221239	0.000147493	0	0.000147493	7.37463e-05	7.37463e-05	7.37463e-05	0.000147493	0	0	0	0	7.37463e-05	7.37463e-05	0.000147493
																											GTT	0.000221239	0.000294985	0.000147493	0.000589971	0.000147493	0.000294985	7.37463e-05	0.000368732	0.000147493	0.000147493	7.37463e-05	0	0.000147493	0.000221239
																											GTC	0.000294985	0.000221239	0.000294985	0.000368732	0.000442478	0.000294985	0.000811209	0.000589971	7.37463e-05	0.000147493	0.000221239	0.000589971	0.000663717	0.000516224
																											GGA	0.000516224	0.000368732	0.000368732	0.000958702	0.000958702	0.00125369	0.000811209	0.00110619	0.000516224	0.000221239	0.000737463	0.000442478	0.000221239	0.00110619	0.00213864	0.00132743	0.000442478	0.000368732	0.000663717	0.000221239	0.000442478	0.000516224
																											GGG	0.000294985	0.000221239	0.000368732	0.000221239	0.000442478	0.000147493	7.37463e-05	0.000294985	0	7.37463e-05	0.000294985	0.000147493	0.000221239	0.000221239	0.00117994	0.000221239	7.37463e-05	0.000147493	0.000294985	0	7.37463e-05	7.37463e-05
																											GGA	0.000221239	0.000368732	0.00103245	0.000147493	0.00110619	0.00103245	0.00140118	0.000737463	0	0	0.000221239	0	0.000221239	0.000589971	0.00176991	0.000294985
																											GGG	7.37463e-05	7.37463e-05	0.000221239	7.37463e-05	0.000147493	0.000516224	0.000221239	7.37463e-05	7.37463e-05	7.37463e-05	7.37463e-05	7.37463e-05	0	7.37463e-05	0.000221239	7.37463e-05
																											GGA	0.000294985	0.000368732	0.000147493	0.000589971	0.000958702	0.000884956	0.000811209	0.00125369	0.000221239	0.000442478	0.00117994	0.000516224	0.00243363	0.00221239
																											GGG	7.37463e-05	0.000368732	0.000221239	0.000368732	0.000811209	0.000442478	0.000294985	0.000516224	0.000147493	0.000221239	7.37463e-05	0.000294985	0.00199115	0.000958702
																											TCT	0.000294985	0.000221239	0.000147493	0.000221239	0	0	0.000147493	0.000294985	0.000147493	0	0.000442478	0.000221239	0	0.000221239	0.000589971	0.000147493	7.37463e-05	7.37463e-05	0.000294985	0	0	7.37463e-05
																											TCC	0.000147493	0.000221239	0.000221239	0.000368732	0.000147493	7.37463e-05	0	0	0	0.000294985	0.000294985	0.000147493	0	7.37463e-05	7.37463e-05	0	0.000294985	0.000147493	0.000147493	0	0.000147493	0.000221239
																											TCT	0.000294985	7.37463e-05	0.000368732	7.37463e-05	7.37463e-05	0.000147493	0.000368732	0	0	7.37463e-05	0	0	0.000221239	0	0.000589971	7.37463e-05
																											TCC	0.000147493	0	0.000221239	0	0	0	0	0	0	0	7.37463e-05	7.37463e-05	7.37463e-05	7.37463e-05	0.000147493	0.000147493
																											TCT	7.37463e-05	0.000294985	0.000147493	0.000221239	0.000221239	0.000221239	0.000147493	0.000147493	7.37463e-05	0.000221239	0.000147493	0	7.37463e-05	0.000147493
																											TCC	7.37463e-05	7.37463e-05	0.000221239	0.000221239	0.000147493	0.000294985	0.000221239	0.000884956	0.000147493	0.000221239	0.000147493	0.000147493	0	0.000147493
																											CCA	0.000221239	0.000221239	0.000368732	0.000442478	0.000442478	0.000663717	0.000147493	0.000663717	0.000221239	0.000221239	0.000516224	0.000147493	0.000368732	0.000221239	0.00162242	0.000958702	0.000294985	0.000294985	0.000442478	7.37463e-05	0.000442478	0.000368732
																											CCG	0	7.37463e-05	7.37463e-05	0.000221239	0	0	7.37463e-05	0.000147493	0	7.37463e-05	7.37463e-05	7.37463e-05	7.37463e-05	0.000147493	0.000221239	0.000294985	0.000147493	0	0	0	7.37463e-05	0
																											CCA	0.000294985	0.000147493	0.000221239	7.37463e-05	0.000368732	0.000368732	0.000368732	0.000147493	0	0	0	7.37463e-05	0.000147493	0.000221239	0.00103245	0.000368732
																											CCG	0	0	7.37463e-05	0	0	7.37463e-05	0	7.37463e-05	0	7.37463e-05	0	7.37463e-05	7.37463e-05	0	0.000221239	7.37463e-05
																											CCA	0.000221239	0.000147493	0.000368732	0.000294985	0.000221239	0.000663717	0.000811209	0.000737463	0.000147493	0.000442478	0.000368732	0.000442478	0.000884956	0.000368732
																											CCG	0	0	7.37463e-05	0	7.37463e-05	0	0	7.37463e-05	0	0	0	7.37463e-05	7.37463e-05	0
																											ACT	0.000147493	0.000368732	0.000221239	0.000221239	0.000442478	0.000368732	0.000147493	0.000368732	0.000147493	0	0.000221239	0.000221239	0.000294985	0.000516224	0.000663717	0.000442478	7.37463e-05	0.000221239	0.000368732	0	0.000147493	0.000221239
																											ACC	0.000221239	0.000368732	0.000221239	0.000442478	0	7.37463e-05	0.000147493	0.000147493	0.000147493	0.000147493	0.000737463	0.000516224	0.000221239	7.37463e-05	0.000221239	0.000147493	0.000147493	7.37463e-05	7.37463e-05	7.37463e-05	0.000368732	0.000663717
																											ACT	7.37463e-05	0.000368732	0.000663717	0	0	0.000147493	0.000368732	0.000221239	0.000147493	0	0.000147493	0	0.000147493	0.000147493	0.000589971	0.000147493
																											ACC	0.000442478	7.37463e-05	0.000589971	0	0	7.37463e-05	0.000221239	7.37463e-05	0.000147493	0	0.000221239	0	0	0	7.37463e-05	0.000147493
																											ACT	0.000442478	0.000516224	7.37463e-05	0.000221239	7.37463e-05	7.37463e-05	0.000294985	0.000294985	0.000516224	0.000294985	7.37463e-05	7.37463e-05	0.000221239	0.000147493
																											ACC	0.000368732	0.000442478	0.000368732	0.000368732	0.000516224	0.000221239	0.000811209	0.000958702	0.000442478	0.000368732	0.000442478	0.000958702	0.000368732	0
																											GCA	0.000147493	0.000442478	0.000147493	0.000663717	0.000294985	0.000516224	0.000663717	0.000884956	0.000368732	7.37463e-05	0.000516224	0	0.000294985	0.000442478	0.000663717	0.000221239	0.000221239	0.000294985	0.000516224	0	0.000147493	0.000589971
																											GCG	0	0.000147493	7.37463e-05	0	7.37463e-05	0	7.37463e-05	0.000368732	0	7.37463e-05	0.000147493	0	0	0.000294985	7.37463e-05	0.000147493	7.37463e-05	0	7.37463e-05	0.000147493	0	0.000147493
																											GCA	7.37463e-05	0	0.000221239	7.37463e-05	0.00117994	0.00110619	0.000663717	7.37463e-05	0.000147493	7.37463e-05	0.000147493	0	0.000368732	0.000294985	0.00147493	0.000442478
																											GCG	0	0	0	7.37463e-05	0.000442478	0.000368732	0.000147493	0.000221239	0	7.37463e-05	0	7.37463e-05	0	0.000147493	0.000368732	7.37463e-05
																											GCA	0	0.000147493	0.000221239	0.000294985	0.000294985	0.000663717	0.000516224	0.000811209	0.000147493	0.000221239	0.000368732	0.000368732	0.00162242	0.000221239
																											GCG	7.37463e-05	0.000294985	0.000147493	7.37463e-05	7.37463e-05	7.37463e-05	7.37463e-05	0	0.000147493	7.37463e-05	0	0.000147493	0.000442478	0.000442478
																											CTA	7.37463e-05	0.000294985	0.000221239	0.000294985	0.000221239	0.000294985	0.000147493	0.000368732	0.000147493	7.37463e-05	0.000147493	7.37463e-05	0.000516224	0.000368732	0.000811209	0.000294985	7.37463e-05	7.37463e-05	0.000368732	0	0.000147493	0.000368732
																											CTG	0.000147493	0.000147493	0.000516224	0.000442478	0.000294985	0.000294985	7.37463e-05	0.000516224	7.37463e-05	0.000368732	7.37463e-05	0.000221239	0.000221239	0.000737463	0.00103245	0.000958702	0.000294985	0.000147493	0.000368732	0	0.000442478	0.000663717
																											CTA	0.000147493	0	0.000516224	0	0.000516224	0.000737463	0.000516224	7.37463e-05	0.000221239	0	0.000221239	7.37463e-05	0.000294985	0.000221239	0.000811209	0.000221239
																											CTG	0.000147493	7.37463e-05	0.000221239	0.000147493	0.000221239	0.000221239	0.000442478	0.000368732	7.37463e-05	0.000221239	7.37463e-05	7.37463e-05	0.000221239	0.000147493	0.00103245	0.000221239
																											CTA	0.000147493	7.37463e-05	0	7.37463e-05	0.000221239	0.000221239	0.000737463	0.000958702	0	7.37463e-05	0.000294985	0.000294985	0.000663717	0.000147493
																											CTG	0.000294985	0.000221239	0.000294985	0.000221239	0.000884956	0.000294985	0.000442478	0.000589971	0.000221239	7.37463e-05	0.000221239	0.000589971	0.00110619	0.000368732
																											CGA	0	0	0	0	0	7.37463e-05	7.37463e-05	0.000147493	7.37463e-05	0	0	0	7.37463e-05	7.37463e-05	7.37463e-05	0.000147493	0.000147493	0	7.37463e-05	7.37463e-05	0.000221239	0
																											CGG	0	0	7.37463e-05	0	0	0	0	0.000221239	0	0	0	0	0	7.37463e-05	7.37463e-05	0.000147493	0	0	0	0	0	7.37463e-05
																											CGA	0	7.37463e-05	0	0.000147493	0	0.000221239	7.37463e-05	0	0	0	0.000147493	0	7.37463e-05	0.000147493	0.000221239	7.37463e-05
																											CGG	7.37463e-05	0	0	0	0	7.37463e-05	0	0	0	0	0	0	0.000221239	0	7.37463e-05	0
																											CGA	0	7.37463e-05	0	0.000147493	0	7.37463e-05	7.37463e-05	0.000147493	0	7.37463e-05	7.37463e-05	0.000221239	0.000147493	0.000147493
																											CGG	0.000147493	7.37463e-05	0	0	0	7.37463e-05	0	7.37463e-05	0	0	0	0	0.000442478	7.37463e-05
																											GTA	7.37463e-05	0.000147493	7.37463e-05	0.000147493	0.000221239	7.37463e-05	7.37463e-05	0.000294985	7.37463e-05	7.37463e-05	7.37463e-05	0.000221239	0.000147493	0.000442478	0.000589971	0.000294985	0.000147493	0.000147493	0.000368732	0	0.000147493	0.000147493
																											GTG	0.000147493	0.000221239	0.000368732	0.000442478	0.000737463	0.000516224	0.000516224	0.00140118	0.000221239	0.000516224	0.000442478	0.000442478	0.000811209	0.00110619	0.0019174	0.000737463	0.000147493	0.000516224	0.000589971	0.000221239	0.000811209	0.000294985
																											GTA	7.37463e-05	7.37463e-05	0.000147493	0	0.000221239	7.37463e-05	0.000221239	0	0	0	0	0	0.000147493	7.37463e-05	0.000663717	0.000221239
																											GTG	0.000147493	0.000221239	0.000294985	7.37463e-05	0.000516224	0.000516224	0.000663717	0.000294985	0.000147493	0	0.000147493	0	0.000294985	0.000147493	0.000589971	0.000147493
																											GTA	7.37463e-05	0.000221239	0	0.000368732	7.37463e-05	0.000147493	0.000442478	0.000516224	0	0.000147493	0	0.000147493	0.000221239	0.000221239
																											GTG	0.000294985	0.000589971	0.000147493	0.000884956	0.000442478	0.000442478	0.000663717	0.000737463	7.37463e-05	0.000221239	0.000147493	0.000589971	0.00103245	0.000589971
																											GGT	0.000221239	0.000294985	0.000221239	0.000294985	0.000368732	0.000294985	7.37463e-05	0.000442478	7.37463e-05	0	0	0	0.000147493	0.000221239	0.000663717	0.000442478	0.000147493	0.000147493	0	0	0	0.000221239
																											GGC	7.37463e-05	0.000147493	0.000147493	7.37463e-05	7.37463e-05	7.37463e-05	0	0.000294985	0	0	0.000221239	0.000294985	0.000147493	0	0.000221239	0	0.000221239	0	0.000442478	0	0.000294985	0.000147493
																											GGT	0.000147493	0	0.000221239	7.37463e-05	0.000221239	0.000147493	0.000147493	0	0	0.000147493	7.37463e-05	0	7.37463e-05	0.000147493	0.000368732	0.000147493
																											GGC	7.37463e-05	7.37463e-05	0.000589971	0	0.000221239	0.000294985	7.37463e-05	0	0	0.000147493	0	0	0.000147493	0	0	0
																											GGT	0.000147493	0.000221239	0	0.000516224	0	0	0	0.000147493	0.000221239	7.37463e-05	7.37463e-05	7.37463e-05	0.000221239	0.000147493
																											GGC	7.37463e-05	0.000294985	0.000221239	0.000221239	0.000516224	0.000294985	0.000221239	0.000663717	0.000221239	0.000221239	0.000516224	0.000221239	0.000589971	0.000516224
																											TCA	0.000294985	0.000147493	0.000294985	0.000294985	7.37463e-05	0.000147493	0.000147493	0.000589971	0.000221239	0.000368732	0.000516224	0.000442478	7.37463e-05	7.37463e-05	0.000958702	0.000147493	7.37463e-05	0.000221239	0.000368732	7.37463e-05	0.000294985	0.000442478
																											TCG	0.000147493	7.37463e-05	0	0	0	0	0	0.000147493	0	0	7.37463e-05	7.37463e-05	0	0	0.000147493	7.37463e-05	0	7.37463e-05	0	0	7.37463e-05	7.37463e-05
																											TCA	0.000147493	0.000221239	0.000516224	0	0.000221239	0.000589971	0.000663717	0.000294985	0	7.37463e-05	0.000221239	0	0.000368732	0.000294985	0.00147493	0.000368732
																											TCG	0	0	0	0	0.000147493	0.000221239	0.000221239	0	7.37463e-05	0	7.37463e-05	0	0	0	0.000294985	0.000221239
																											TCA	7.37463e-05	0.000147493	0.000221239	0.000294985	0.000221239	0.000294985	0.000589971	0.000589971	0.000663717	0.000294985	0.000221239	0.000516224	0.000884956	0.000368732
																											TCG	0	0	0	7.37463e-05	7.37463e-05	7.37463e-05	7.37463e-05	0	0	0	0	0	0	0
																											CCT	0.000147493	0.000221239	0.000221239	0.000147493	0	0.000147493	7.37463e-05	0.000221239	0.000147493	7.37463e-05	0.000221239	0.000294985	7.37463e-05	0	0.000811209	0.000147493	7.37463e-05	0	0.000589971	7.37463e-05	0	7.37463e-05
																											CCC	0.000221239	7.37463e-05	0.000221239	7.37463e-05	0	0	0	0	0.000221239	0.000147493	0.000147493	0.000221239	0	0	0.000221239	7.37463e-05	7.37463e-05	0	0.000147493	0	0.000221239	0.000147493
																											CCT	7.37463e-05	0.000147493	0.000221239	0	0	0.000147493	7.37463e-05	0	0	0	0	0	0.000147493	7.37463e-05	0.000368732	7.37463e-05
																											CCC	7.37463e-05	0.000294985	0.000221239	7.37463e-05	7.37463e-05	0	7.37463e-05	0	0	7.37463e-05	0	7.37463e-05	7.37463e-05	7.37463e-05	0.000589971	7.37463e-05
																											CCT	0.000442478	0.000294985	0.000221239	0.000147493	7.37463e-05	0.000221239	0	0.000147493	0.000147493	0.000147493	7.37463e-05	0	7.37463e-05	7.37463e-05
																											CCC	0.000294985	0.000147493	0.000147493	0.000147493	0	0.000294985	0.000221239	0.00110619	7.37463e-05	0.000147493	0.000147493	0.000147493	7.37463e-05	7.37463e-05
																											ACA	0.000221239	0.000884956	0.000368732	0.000516224	0.000294985	0.000589971	0.000221239	0.00140118	0.000368732	7.37463e-05	0.000958702	0.000368732	0.000663717	0.000663717	0.00228614	0.000811209	0.000368732	0.000442478	0.000737463	7.37463e-05	0.000516224	0.000737463
																											ACG	0.000147493	7.37463e-05	7.37463e-05	0.000294985	0	7.37463e-05	0.000147493	0.000221239	0	7.37463e-05	0.000442478	7.37463e-05	0.000221239	0.000147493	0.000294985	0.000147493	0.000294985	0.000147493	0.000294985	0.000147493	0.000221239	0.000147493
																											ACA	0.000221239	0.000516224	0.00110619	0.000147493	0.00110619	0.00125369	0.00176991	0.000221239	0.000147493	7.37463e-05	0.000147493	7.37463e-05	0.000294985	0.000368732	0.00140118	0.000516224
																											ACG	7.37463e-05	7.37463e-05	0.000147493	0	0.000221239	0.000294985	0.000368732	0	7.37463e-05	0	0	0	7.37463e-05	0.000221239	0.000294985	0
																											ACA	0.000516224	0.000294985	0.000368732	0.000884956	0.000516224	0.000368732	0.000663717	0.00147493	0.000294985	0.000368732	0.000147493	0.000221239	0.00103245	0.000442478
	# signif values				H-values																						ACG	0.000147493	0.000221239	0.000294985	0.000147493	0	7.37463e-05	0.000221239	0.000294985	7.37463e-05	0.000221239	7.37463e-05	0.000147493	0.000368732	0.000221239
	19	32		high	49.1245																						GCT	0.000294985	0.000221239	0.000294985	0.000516224	0.000589971	0.000221239	7.37463e-05	0.000811209	0.000294985	0.000221239	0.000147493	0.000294985	0.000221239	0.000368732	0.000589971	0.000737463	0.000147493	0.000147493	0.000442478	0	0.000147493	0.000147493
				mean	11.0292																						GCC	0.000516224	0.000294985	0.000442478	0.000663717	0.000147493	0.000294985	0.000147493	0.000294985	0.000442478	0.000294985	0.000516224	0.000589971	0.000442478	0.000221239	0.000221239	0.000147493	0.000368732	0.000221239	0.000589971	0	0.000884956	0.000589971
				low	0.565686																						GCT	0.000147493	0.000368732	7.37463e-05	7.37463e-05	0.000368732	0.000221239	0.000221239	0.000147493	0	0	0	0	0.000147493	0.000294985	0.00125369	0.000442478
	Null hypothesis that the mean frequency for the codon-pair grouping is the same across all viruses (species)																										GCC	0	7.37463e-05	0.000147493	0	0	0.000221239	0.000221239	0	7.37463e-05	7.37463e-05	7.37463e-05	0	0	0	0.000958702	0.000147493
	Reject if p-value is lower than alpha 0.01 or 0.05																										GCT	0.000221239	0.000221239	0.000368732	0.000516224	0.000442478	0.000442478	0.000589971	0.000442478	0.000147493	0.000294985	0.000147493	7.37463e-05	0.000294985	0.000147493
	Meaning that at least two of the groups have a mean frequency for the codon-pair grouping that differs																										GCC	0.000221239	0.000147493	0.000294985	0.000442478	0.00103245	0.000811209	0.00140118	0.00103245	0.000294985	0.000147493	0.000516224	0.000884956	0.000516224	0.000368732
	SIGNIFICANCE		RANKINGS																								RANKINGS
	0.01	0.05	p-value	df	H		k	n all	(R sums)2/n	(R sums)2/n	(R sums)2/n	(R sums)2/n	(R sums)2/n	(R sums)2/n	(R sums)2/n	(R sums)2/n	(R sums)2/n	group n	group n	group n	group n	group n	group n	group n	group n	group n		Dengue
TTY - I			0.221412	4	5.71567	7.5418e+06	5	310	1.57554e+06	1.9557e+06	1.37125e+06	1.28895e+06	1.35036e+06					62	62	62	62	62	0	0	0	0		228	93.5	93.5	165.5	165.5	131.5	228	8.5	228	165.5	93.5	209.5	50	93.5	14	131.5	93.5	209.5	27	271.5	271.5	209.5
																												228	209.5	72	165.5	165.5	209.5	271.5	93.5	131.5	64	165.5	131.5	271.5	228	209.5	228	271.5	165.5	131.5	209.5	209.5	30
TTY - S	YES	YES	0.000597308	4	19.6058	1.07893e+06	5	160	273060	355430	173460	115380	161596					32	32	32	32	32	0	0	0	0		64	100	64	133.5	133.5	100	41	100	133.5	83	100	133.5	64	26.5	3	26.5
																												100	133.5	100	133.5	83	133.5	64	83	133.5	133.5	64	133.5	100	100	55	100
TTY - W			0.966799	4	0.565686	696766	5	140	140368	130017	156377	142429	127575					28	28	28	28	28	0	0	0	0		78.5	95	59.5	78.5	95	123.5	104	59.5	123.5	104	95	123.5	17	17
																												47	95	47	47	104	36	47	17	104	104	47	95	10	9
TGY - I		YES	6.94191e-05	4	24.3038	7.69114e+06	5	310	1.40341e+06	2.05879e+06	1.69786e+06	1.78636e+06	744710					62	62	62	62	62	0	0	0	0		159	129	241	129	159	89	129	28.5	129	159	241	241	44.5	25	13	89	159	241	28.5	159	241	129
																												241	159	159	31.5	129	89	159	44.5	241	89	241	159	241	159	241	241	159	129	129	159	159	89
TGY - S			0.279455	4	5.07733	1.04774e+06	5	160	253205	226717	213041	220614	134162					32	32	32	32	32	0	0	0	0		91	91	57	130.5	37	91	73.5	73.5	130.5	130.5	91	130.5	57	57	4	57
																												91	16	91	91	91	130.5	91	130.5	130.5	57	91	91	130.5	91	91	130.5
TGY - W	YES	YES	0.00189278	4	17.0469	723877	5	140	106642	223393	174748	153328	65766					28	28	28	28	28	0	0	0	0		65.5	108	65.5	33.5	108	52.5	65.5	108	65.5	108	108	108	65.5	65.5
																												52.5	65.5	108	33.5	10	52.5	6	65.5	33.5	33.5	52.5	33.5	21	33.5
ATY - I			0.0701227	4	8.66212	7.56547e+06	5	310	1.55457e+06	1.96637e+06	1.23756e+06	1.64549e+06	1.16149e+06					62	62	62	62	62	0	0	0	0		117.5	153.5	90.5	67.5	197.5	197.5	153.5	26	197.5	266.5	90.5	197.5	90.5	117.5	14	90.5	217	197.5	117.5	266.5	266.5	153.5
																												266.5	67.5	63	63	217	217	217	217	197.5	197.5	90.5	90.5	197.5	153.5	197.5	217	217	197.5	25	197.5	49	217
ATY - S			0.247117	4	5.41706	1.04847e+06	5	160	272138	232733	188498	142712	212389					32	32	32	32	32	0	0	0	0		85.5	47.5	14	102.5	118.5	36	32	85.5	142	142	118.5	142	62.5	47.5	8	20
																												102.5	102.5	35	118.5	102.5	118.5	118.5	118.5	118.5	102.5	142	142	142	118.5	62.5	102.5
ATY - W			0.131519	4	7.08393	707488	5	140	95823	122232	167865	198409	123159					28	28	28	28	28	0	0	0	0		6	15	39	54.5	124	43	81.5	28	105.5	105.5	105.5	124	54.5	81.5
																												64.5	64.5	81.5	15	19.5	43	15	3	98	81.5	105.5	17	19.5	43
AGY - I	YES	YES	8.07006e-05	4	23.9777	7.68852e+06	5	310	1.85249e+06	2.06827e+06	1.1893e+06	1.7546e+06	823865					62	62	62	62	62	0	0	0	0		165.5	125.5	165.5	165.5	243	84.5	165.5	60	243	243	243	243	125.5	165.5	23	60	84.5	125.5	125.5	243	243	243
																												125.5	243	165.5	243	243	165.5	243	243	243	243	165.5	165.5	243	243	165.5	243	165.5	243	125.5	125.5	243	125.5
AGY - S			0.622622	4	2.62375	1.04247e+06	5	160	224115	235127	221112	209628	152490					32	32	32	32	32	0	0	0	0		131	131	90.5	131	39.5	56.5	39.5	90.5	131	90.5	90.5	131	56.5	90.5	1	39.5
																												90.5	90.5	39.5	131	56.5	90.5	56.5	131	131	90.5	71.5	90.5	90.5	71.5	16	90.5
AGY - W			0.260313	4	5.27408	704511	5	140	162032	179360	118170	149943	95005.8					28	28	28	28	28	0	0	0	0		84	114	114	84	114	114	21	114	84	74	114	114	114	84
																												114	114	74	37.5	3	74	56.5	56.5	12	56.5	11	56.5	84	37.5
TAY - I	YES	YES	0.000370228	4	20.6575	7.66184e+06	5	310	1.34579e+06	2.10607e+06	1.84868e+06	1.51305e+06	848250					62	62	62	62	62	0	0	0	0		184.5	184.5	113	157.5	157.5	81	184.5	184.5	157.5	252.5	113	113	81	113	17	113	113	184.5	47.5	252.5	252.5	252.5
																												47.5	252.5	31	184.5	157.5	81	184.5	31	113	184.5	25	113	184.5	252.5	157.5	184.5	157.5	113	157.5	184.5	184.5	47.5
TAY - S			0.0714038	4	8.61752	1.05534e+06	5	160	258121	259560	238136	174271	125250					32	32	32	32	32	0	0	0	0		129.5	129.5	91.5	129.5	59.5	29	17	91.5	129.5	91.5	129.5	129.5	59.5	19	1	44.5
																												129.5	91.5	91.5	129.5	91.5	44.5	78.5	129.5	129.5	78.5	129.5	129.5	91.5	91.5	78.5	78.5
TAY - W			0.0992248	4	7.799	708664	5	140	142572	170820	124489	187617	83167					28	28	28	28	28	0	0	0	0		75	87	87	75	87	75	116	55.5	87	75	87	75	55.5	87
																												116	55.5	116	55.5	55.5	55.5	23	5	87	116	116	33.5	6	33.5
CAY - I			0.172312	4	6.38301	7.54716e+06	5	310	1.46193e+06	1.69753e+06	1.48336e+06	1.80389e+06	1.10045e+06					62	62	62	62	62	0	0	0	0		147	184.5	147	147	184.5	51	184.5	104.5	147	147	184.5	147	184.5	147	13	76	184.5	253.5	147	184.5	253.5	104.5
																												253.5	253.5	104.5	184.5	253.5	147	184.5	253.5	51	104.5	104.5	36.5	253.5	253.5	76	184.5	147	184.5	184.5	253.5	36.5	36.5
CAY - S			0.166347	4	6.4754	1.05074e+06	5	160	242556	250013	251252	162735	144184					32	32	32	32	32	0	0	0	0		90.5	127.5	55.5	127.5	13	4	17	55.5	127.5	127.5	127.5	127.5	71.5	71.5	1	71.5
																												127.5	90.5	24	127.5	71.5	40	71.5	127.5	127.5	127.5	90.5	90.5	127.5	127.5	127.5	71.5
CAY - W			0.415311	4	3.93183	702303	5	140	130426	169262	149943	157200	95472.3					28	28	28	28	28	0	0	0	0		80	15	68.5	113	113	113	113	113	15	80	48	80	48	80
																												68.5	113	48	68.5	68.5	80	113	12.5	48	113	48	15	12.5	23
AAY - I			0.402131	4	4.02873	7.52825e+06	5	310	1.36724e+06	1.44647e+06	1.74452e+06	1.72411e+06	1.24591e+06					62	62	62	62	62	0	0	0	0		267	150.5	190	150.5	190	215.5	190	150.5	215.5	190	60	267	11.5	13.5	1	11.5	215.5	108	60	215.5	215.5	108
																												80	190	60	150.5	267	267	267	80	215.5	150.5	3	28	215.5	190	215.5	60	108	60	60	215.5	108	60
AAY - S			0.808363	4	1.60239	1.04028e+06	5	160	219122	229927	181955	231966	177310					32	32	32	32	32	0	0	0	0		111.5	42.5	15	138.5	79.5	79.5	42.5	111.5	138.5	138.5	100	138.5	42.5	79.5	5	79.5
																												42.5	42.5	2	100	64	42.5	30	111.5	111.5	79.5	138.5	138.5	111.5	111.5	100	79.5
AAY - W			0.646791	4	2.48797	699928	5	140	120258	176332	147030	140722	115586					28	28	28	28	28	0	0	0	0		105.5	94.5	105.5	76	94.5	94.5	76	15.5	94.5	55	105.5	76	105.5	94.5
																												76	94.5	37	94.5	15.5	17.5	5	1	94.5	33.5	76	33.5	17.5	46
GAY - I			0.467201	4	3.57076	7.52457e+06	5	310	1.49933e+06	1.7333e+06	1.59072e+06	1.51883e+06	1.18238e+06					62	62	62	62	62	0	0	0	0		121	223.5	151	98	190	121	121	22	236.5	190	236.5	190	78.5	10.5	10.5	42	223.5	275.5	236.5	236.5	275.5	223.5
																												78.5	42	39	121	121	121	190	121	151	121	46	98	236.5	236.5	190	236.5	275.5	151	223.5	236.5	151	78.5
GAY - S		YES	0.017679	4	11.9563	1.06251e+06	5	160	292995	293378	158203	176418	141512					32	32	32	32	32	0	0	0	0		106	93.5	66	135	106	66	66	106	135	135	135	106	93.5	16.5	5	16.5
																												76.5	93.5	27	106	135	135	106	135	135	135	135	135	93.5	76.5	106	45
GAY - W			0.615122	4	2.66632	700221	5	140	115329	172386	160742	129268	122497					28	28	28	28	28	0	0	0	0		33	51	95.5	51	80	111	80	95.5	113.5	80	127.5	95.5	113.5	127.5
																												24	47	47	47	15	51	12.5	7	63.5	95.5	63.5	12.5	18	39
TTR - I	YES	YES	0.00631193	4	14.3304	7.61101e+06	5	310	1.15902e+06	2.12973e+06	1.74502e+06	1.46316e+06	1.11408e+06					62	62	62	62	62	0	0	0	0		164.5	193.5	93.5	93.5	193.5	67	193.5	93.5	256.5	193.5	164.5	256.5	123.5	193.5	52.5	48.5	256.5	193.5	164.5	256.5	123.5	164.5
																												93.5	164.5	93.5	15.5	164.5	48.5	164.5	67	256.5	123.5	164.5	193.5	48.5	123.5	15.5	93.5	256.5	256.5	93.5	256.5	48.5	123.5
TTR - S		YES	0.0463712	4	9.66988	1.0576e+06	5	160	150632	277978	259200	233415	136373					32	32	32	32	32	0	0	0	0		130.5	92	46.5	130.5	22.5	34	18.5	77	92	130.5	130.5	77	77	34	11	77
																												77	92	77	92	22.5	18.5	10	60	92	130.5	77	92	92	46.5	2	34
TTR - W			0.107027	4	7.6083	708351	5	140	94656.6	193973	143072	169884	106766					28	28	28	28	28	0	0	0	0		116.5	60	88.5	60	88.5	74	74	12.5	116.5	116.5	41	60	12.5	74
																												28	60	88.5	32	60	41	21.5	21.5	116.5	88.5	41	12.5	10	12.5
AGR - I	YES	YES	5.49989e-10	4	49.1245	7.89055e+06	5	310	861637	1.17577e+06	2.14346e+06	2.71324e+06	996445					62	62	62	62	62	0	0	0	0		175	254	96	28.5	38	43.5	175	18.5	66	96	43.5	66	43.5	11	1	5.5	66	136	28.5	254	175	18.5
																												175	175	136	43.5	96	254	195	43.5	175	195	195	175	195	175	66	136	175	254	66	254	175	96
AGR - S	YES	YES	0.000123169	4	23.0602	1.08634e+06	5	160	158766	166176	259200	386760	115440					32	32	32	32	32	0	0	0	0		77	35	6.5	127.5	48.5	6.5	8	127.5	77	48.5	92	127.5	21.5	35	1	3
																												127.5	59.5	77	127.5	92	21.5	127.5	92	127.5	92	127.5	92	59.5	77	35	77
AGR - W		YES	0.0111134	4	13.0335	717275	5	140	64032.9	152441	187289	183222	130289					28	28	28	28	28	0	0	0	0		61	29	33.5	44.5	33.5	29	29	14	119.5	33.5	33.5	7	15.5	13
																												44.5	33.5	61	119.5	97	61	97	33.5	97	92	81	15.5	2	9
CAR - I			0.135747	4	7.00267	7.55214e+06	5	310	1.17962e+06	1.55046e+06	1.94258e+06	1.57825e+06	1.30123e+06					62	62	62	62	62	0	0	0	0		201	104.5	104.5	57	104.5	144	104.5	22.5	177.5	104.5	144	57	51.5	57	24	74.5	258.5	258.5	258.5	258.5	201	74.5
																												258.5	201	74.5	104.5	51.5	104.5	177.5	57	177.5	74.5	104.5	201	74.5	74.5	51.5	201	177.5	258.5	201	258.5	144	104.5
CAR - S			0.0623909	4	8.94885	1.05605e+06	5	160	222444	321201	158063	193598	160744					32	32	32	32	32	0	0	0	0		132	46.5	46.5	132	29	63	17	132	132	100	87	29	100	100	5	6
																												63	100	63	132	132	87	16	100	132	87	87	132	132	87	29	132
CAR - W			0.112402	4	7.48432	708147	5	140	99484.3	198746	171602	109250	129064					28	28	28	28	28	0	0	0	0		72.5	120	89	24	52.5	97.5	5	5	52.5	72.5	72.5	21.5	16	89
																												89	120	72.5	34.5	97.5	52.5	97.5	21.5	97.5	34.5	52.5	52.5	5	52.5
AAR - I		YES	0.0171076	4	12.033	7.59255e+06	5	310	1.06897e+06	1.41396e+06	1.98833e+06	1.83249e+06	1.2888e+06					62	62	62	62	62	0	0	0	0		148	113	95	31	60.5	31	232.5	56	60.5	180	67	67	56	31	4	10.5	210	232.5	31	275	148	122
																												239	210	60.5	210	180	232.5	148	95	210	275	113	148	95	210	23	60.5	180	275	148	210	67	122
AAR - S			0.200533	4	5.98151	1.04968e+06	5	160	209143	244300	271032	184224	140980					32	32	32	32	32	0	0	0	0		58.5	27	7	112	18.5	7	7	112	112	81	94	112	112	41	1	13
																												122.5	112	81	143	58.5	112	45	122.5	143	122.5	122.5	143	122.5	122.5	18.5	81
AAR - W			0.0814656	4	8.29149	709475	5	140	88368.9	135943	200604	167556	117004					28	28	28	28	28	0	0	0	0		57.5	93	77.5	20.5	105	33	57.5	16	105	64	10	16	11	14
																												77.5	116	64	105	105	64	44	16	105	117	28.5	20.5	2	28.5
GAR - I	YES	YES	0.0043409	4	15.1806	7.61784e+06	5	310	1.10431e+06	1.58432e+06	1.89683e+06	1.96263e+06	1.06975e+06					62	62	62	62	62	0	0	0	0		232.5	99	109.5	35.5	57.5	99	232.5	17	109.5	57.5	131	131	16	3.5	3.5	5	232.5	232.5	242	242	109.5	99
																												205	242	205	170	205	109.5	232.5	57.5	131	170	131	205	78.5	57.5	19	35.5	232.5	170	205	242	170	131
GAR - S			0.120967	4	7.29771	1.05251e+06	5	160	177459	214022	314226	183921	162878					32	32	32	32	32	0	0	0	0		25	53.5	4.5	98	20	7.5	7.5	98	119.5	125.5	125.5	119.5	63.5	36	1	4.5
																												98	144	50.5	53.5	63.5	20	50.5	125.5	119.5	144	144	119.5	125.5	98	20	98
GAR - W			0.456039	4	3.64593	701833	5	140	106272	147538	186146	131178	130699					28	28	28	28	28	0	0	0	0		94.5	63.5	94.5	63.5	82	37	71.5	19	120.5	71.5	37	26	6	37
																												37	63.5	120.5	120.5	63.5	94.5	49	14	94.5	120.5	47	28	12	37
CTY - I			0.1224	4	7.2677	7.55427e+06	5	310	1.45044e+06	1.65773e+06	1.44677e+06	1.89595e+06	1.10338e+06					62	62	62	62	62	0	0	0	0		133.5	46	198	133.5	258	198	171.5	46	171.5	258	92	133.5	92	133.5	133.5	92	198	133.5	92	258	198	258
																												65	52	52	133.5	171.5	198	258	198	133.5	52	133.5	258	171.5	133.5	258	133.5	133.5	198	92	258	52	133.5
CTY - S		YES	0.0115623	4	12.9421	1.06462e+06	5	160	282564	304395	155682	190653	131328					32	32	32	32	32	0	0	0	0		131	96.5	14	43.5	59.5	96.5	96.5	131	96.5	131	131	131	59.5	96.5	2	59.5
																												131	131	43.5	131	82.5	26	96.5	131	131	131	96.5	131	59.5	131	82.5	96.5
CTY - W	YES	YES	0.00430727	4	15.1982	720836	5	140	79502.3	168330	165858	217537	89609.1					28	28	28	28	28	0	0	0	0		32.5	45.5	32.5	45.5	32.5	117	45.5	45.5	85	92	117	63.5	92	85
																												32.5	63.5	85	8	9.5	63.5	20.5	2	45.5	92	45.5	63.5	9.5	20.5
CGY - I	YES	YES	5.81746e-06	4	29.6313	7.73394e+06	5	310	1.92509e+06	2.36614e+06	1.00942e+06	1.49234e+06	940952					62	62	62	62	62	0	0	0	0		148.5	102	241	241	102	148.5	148.5	102	241	241	241	241	241	102	50.5	66.5	241	148.5	241	148.5	241	241
																												241	148.5	241	102	148.5	241	102	66.5	241	241	148.5	148.5	241	102	102	102	241	148.5	50.5	148.5	102	102
CGY - S	YES	YES	1.13794e-05	4	28.1966	1.09737e+06	5	160	367332	297896	150700	192820	88620.5					32	32	32	32	32	0	0	0	0		60.5	116.5	116.5	116.5	116.5	116.5	116.5	116.5	116.5	116.5	116.5	116.5	116.5	60.5	41	116.5
																												116.5	116.5	116.5	116.5	116.5	116.5	60.5	60.5	116.5	116.5	116.5	116.5	116.5	116.5	116.5	116.5
CGY - W		YES	0.0153101	4	12.2915	716055	5	140	195892	169729	88200.4	174985	87248.9					28	28	28	28	28	0	0	0	0		109.5	48	48	63.5	109.5	63.5	109.5	63.5	63.5	109.5	109.5	48	109.5	109.5
																												63.5	63.5	109.5	63.5	109.5	109.5	109.5	30	109.5	109.5	63.5	63.5	63.5	109.5
GTY - I			0.443891	4	3.72921	7.52584e+06	5	310	1.77789e+06	1.50852e+06	1.41608e+06	1.60871e+06	1.21464e+06					62	62	62	62	62	0	0	0	0		224.5	210	173.5	173.5	78.5	110.5	210	34	270	224.5	173.5	210	142	31	78.5	110.5	173.5	210	142	224.5	270	224.5
																												110.5	78.5	210	110.5	224.5	224.5	210	210	110.5	142	78.5	210	224.5	142	270	210	173.5	173.5	110.5	270	78.5	78.5
GTY - S		YES	0.0201571	4	11.6495	1.06185e+06	5	160	323007	259020	167476	157220	155124					32	32	32	32	32	0	0	0	0		60	39	7	135	135	92.5	79.5	135	135	135	135	106	106	79.5	9	79.5
																												92.5	79.5	92.5	135	92.5	106	106	106	92.5	135	135	135	135	106	106	92.5
GTY - W			0.378605	4	4.20786	702757	5	140	158853	183384	137761	116487	106272					28	28	28	28	28	0	0	0	0		86.5	72	104.5	30	104.5	72	110	52.5	104.5	104.5	110	126	104.5	86.5
																												72	86.5	72	52.5	44	72	19	30	110	104.5	86.5	30	22	40
GGR - I			0.433822	4	3.79949	7.5264e+06	5	310	1.37587e+06	1.48104e+06	1.88914e+06	1.33359e+06	1.44677e+06					62	62	62	62	62	0	0	0	0		112	140	140	31.5	31.5	17	50.5	27	112	217.5	54	118.5	217.5	27	2	15	118.5	140	60	217.5	118.5	112
																												172.5	217.5	140	217.5	118.5	250	257.5	172.5	285.5	257.5	172.5	250	217.5	217.5	21.5	217.5	257.5	250	172.5	285.5	257.5	257.5
GGR - S			0.810512	4	1.59042	1.04025e+06	5	160	243602	220448	205200	199159	171845					32	32	32	32	32	0	0	0	0		89.5	58	11.5	107.5	7	11.5	5	22	142.5	142.5	89.5	142.5	89.5	37	3	74
																												119.5	119.5	89.5	119.5	107.5	46	89.5	119.5	119.5	119.5	119.5	119.5	142.5	119.5	89.5	119.5
GGR - W			0.430647	4	3.82188	702122	5	140	102972	164936	174906	124756	134553					28	28	28	28	28	0	0	0	0		88	73	113.5	43	21.5	29	34.5	12	104	58.5	14	52.5	1	4
																												116.5	73	104	73	34.5	58.5	88	52.5	113.5	104	116.5	88	6	21.5
TCY - I			0.118326	4	7.35393	7.55496e+06	5	310	1.3213e+06	1.66427e+06	1.69952e+06	1.77315e+06	1096718					62	62	62	62	62	0	0	0	0		63.5	92.5	139	92.5	250	250	139	63.5	139	250	26	92.5	250	92.5	17	139	182	182	63.5	250	250	182
																												139	92.5	92.5	34	139	182	250	250	250	63.5	63.5	139	250	182	182	250	63.5	139	139	250	139	92.5
TCY - S			0.161357	4	6.55501	1.05091e+06	5	160	263992	230520	248689	161099	146611					32	32	32	32	32	0	0	0	0		32	89	17.5	89	89	65.5	17.5	128.5	128.5	89	128.5	128.5	49.5	128.5	7	89
																												65.5	128.5	49.5	128.5	128.5	128.5	128.5	128.5	128.5	128.5	89	89	89	89	65.5	65.5
TCY - W			0.680674	4	2.30052	699619	5	140	141006	166783	119342	157800	114688					28	28	28	28	28	0	0	0	0		93	36.5	77.5	54.5	54.5	54.5	77.5	77.5	93	54.5	77.5	118	93	77.5
																												93	93	54.5	54.5	77.5	36.5	54.5	2	77.5	54.5	77.5	77.5	118	77.5
CCR - I			0.0916927	4	7.99687	7.56013e+06	5	310	1.27442e+06	1.81979e+06	1.66264e+06	1.69456e+06	1.10872e+06					62	62	62	62	62	0	0	0	0		118.5	118.5	55.5	42.5	42.5	16.5	156.5	16.5	118.5	118.5	38	156.5	55.5	118.5	1	5.5	85	85	42.5	186	42.5	55.5
																												254	186	186	118.5	254	254	186	156.5	254	186	186	186	186	156.5	118.5	85	156.5	254	254	254	186	254
CCR - S	YES	YES	0.00455981	4	15.0692	1.06919e+06	5	160	204960	303810	174345	279004	107069					32	32	32	32	32	0	0	0	0		35	62	46	82	21.5	21.5	21.5	62	125	125	125	82	62	46	3	21.5
																												125	125	82	125	125	82	125	82	125	82	125	82	82	125	46	82
CCR - W		YES	0.0207243	4	11.5845	714891	5	140	113412	219126	166166	133999	82188.9					28	28	28	28	28	0	0	0	0		51.5	62.5	27	39	51.5	8	6	7	62.5	19.5	27	19.5	4	27
																												110	110	76	110	76	110	110	76	110	110	110	76	76	110
ACY - I		YES	0.0181695	4	11.8924	7.59142e+06	5	310	1.34771e+06	1.55758e+06	1.55568e+06	2.08915e+06	1.04131e+06					62	62	62	62	62	0	0	0	0		191	77.5	145	145	61	77.5	191	77.5	191	261	145	145	110.5	54	21	61	207	145	77.5	261	191	145
																												145	77.5	145	61	261	207	191	191	191	191	19	54	145	207	145	191	191	207	207	207	77.5	21
ACY - S		YES	0.0105455	4	13.1544	1.06508e+06	5	160	252583	314821	152559	220365	124750					32	32	32	32	32	0	0	0	0		100	34.5	6	131.5	131.5	87.5	34.5	67	87.5	131.5	87.5	131.5	87.5	87.5	16.5	87.5
																												19	100	16.5	131.5	131.5	100	67	100	87.5	131.5	67	131.5	131.5	131.5	100	87.5
ACY - W			0.134695	4	7.02267	707387	5	140	98058.9	158101	169262	181286	100680					28	28	28	28	28	0	0	0	0		36.5	32	101	81	101	101	63	63	32	63	101	101	81	95
																												49	36.5	49	49	32	81	9	3.5	36.5	49	36.5	3.5	49	122
GCR - I	YES	YES	0.000523428	4	19.8966	7.65573e+06	5	310	1.4707e+06	1.8956e+06	2.15128e+06	1.16615e+06	972003					62	62	62	62	62	0	0	0	0		167.5	48.5	167.5	13.5	88.5	41	13.5	6.5	65	194.5	41	256	88.5	48.5	13.5	121	121	88.5	41	256	167.5	33
																												256	167.5	194.5	256	194.5	256	194.5	65	256	194.5	167.5	256	256	88.5	194.5	167.5	194.5	256	194.5	167.5	256	167.5
GCR - S		YES	0.0108261	4	13.0939	1.06495e+06	5	160	173019	281531	261817	241512	107069					32	32	32	32	32	0	0	0	0		92.5	128.5	62.5	92.5	2	3	9	92.5	70.5	92.5	70.5	128.5	27	43	1	19.5
																												128.5	128.5	128.5	92.5	19.5	27	70.5	62.5	128.5	92.5	128.5	92.5	128.5	70.5	27	92.5
GCR - W		YES	0.0192781	4	11.7539	715170	5	140	137200	211063	176173	80357.1	110377					28	28	28	28	28	0	0	0	0		122	91	71	51	51	10	25	9	91	71	35.5	35.5	2	71
																												100.5	51	91	100.5	100.5	100.5	100.5	122	91	100.5	122	91	26.5	26.5
CTR - I			0.157489	4	6.61828	7.54905e+06	5	310	1.27185e+06	1.48676e+06	1.92791e+06	1.63751e+06	1.22502e+06					62	62	62	62	62	0	0	0	0		222.5	114.5	152	114.5	152	114.5	198.5	83.5	198.5	222.5	198.5	222.5	58	83.5	31	114.5	222.5	222.5	83.5	270.5	198.5	83.5
																												198.5	198.5	58	66	114.5	114.5	222.5	58	222.5	83.5	222.5	152	152	32	12	13.5	114.5	198.5	83.5	270.5	66	35
CTR - S	YES	YES	0.00733515	4	13.9875	1.06687e+06	5	160	157501	252405	318801	219453	118706					32	32	32	32	32	0	0	0	0		87.5	133	22	133	22	11	22	101.5	68.5	133	68.5	101.5	53	68.5	10	68.5
																												87.5	101.5	68.5	87.5	68.5	68.5	25	32	101.5	68.5	101.5	101.5	68.5	87.5	5	68.5
CTR - W			0.158009	4	6.60968	706708	5	140	100800	148192	201621	146596	109500					28	28	28	28	28	0	0	0	0		89.5	95.5	120	95.5	70.5	70.5	14	5	120	95.5	57	57	15	89.5
																												57	70.5	57	70.5	7	57	33	25.5	70.5	95.5	70.5	25.5	4	42
CGR - I	YES	YES	4.46463e-08	4	39.9349	7.81672e+06	5	310	1.97403e+06	2.1692e+06	1.90295e+06	1.12079e+06	649749					62	62	62	62	62	0	0	0	0		229.5	229.5	229.5	229.5	229.5	127	127	77	127	229.5	229.5	229.5	127	127	127	77	77	229.5	127	127	51.5	229.5
																												229.5	229.5	127	229.5	229.5	229.5	229.5	51.5	229.5	229.5	229.5	229.5	229.5	127	127	77	229.5	229.5	229.5	229.5	229.5	127
CGR - S	YES	YES	5.0313e-05	4	24.9999	1.09051e+06	5	160	303615	369155	157360	132484	127892					32	32	32	32	32	0	0	0	0		123	75	123	50	123	35	75	123	123	123	50	123	75	50	35	75
																												75	123	123	123	123	75	123	123	123	123	123	123	35	123	75	123
CGR - W	YES	YES	4.8635e-05	4	25.0731	737080	5	140	149066	280600	140864	100201	66348.9					28	28	28	28	28	0	0	0	0		106	60	106	39	106	60	60	39	106	60	60	26	39	39
																												39	60	106	106	106	60	106	60	106	106	106	106	10	60
GTR - I			0.0583962	4	9.11049	7.56907e+06	5	310	1.25785e+06	1.77349e+06	1812942	1.63816e+06	1.08663e+06					62	62	62	62	62	0	0	0	0		210.5	184.5	210.5	184.5	158	210.5	210.5	128	210.5	210.5	210.5	158	184.5	88	65	128	184.5	184.5	108	264	184.5	184.5
																												184.5	158	108	88	46	79.5	79.5	9	158	79.5	88	88	42.5	18	5	46	184.5	79.5	65	158	42.5	128
GTR - S			0.0868013	4	8.13371	1.0543e+06	5	160	250278	254630	254274	158484	136634					32	32	32	32	32	0	0	0	0		105	105	94	136.5	72.5	105	72.5	136.5	136.5	136.5	136.5	136.5	94	105	14.5	72.5
																												94	72.5	51	105	29.5	29.5	14.5	51	94	136.5	94	136.5	51	94	24	94
GTR - W			0.907164	4	1.01728	697508	5	140	133170	149943	146885	151410	116100					28	28	28	28	28	0	0	0	0		99	73.5	121	61	99	90	49	45	121	90	121	90	73.5	73.5
																												67	37	90	20	49	49	31	30	99	73.5	90	37	15	37
GGY - I	YES	YES	0.00503603	4	14.844	7.61514e+06	5	310	1.64858e+06	1.90365e+06	1.44128e+06	1.7415e+06	880125					62	62	62	62	62	0	0	0	0		142	106.5	142	106.5	73.5	106.5	196.5	53	196.5	256	256	256	180.5	142	20	53	180.5	180.5	256	256	256	142
																												196.5	180.5	180.5	196.5	196.5	196.5	256	106.5	256	256	142	106.5	180.5	256	142	256	142	256	53	256	106.5	180.5
GGY - S		YES	0.0283954	4	10.8422	1.06011e+06	5	160	296258	275653	192510	154846	140848					32	32	32	32	32	0	0	0	0		81.5	131	61	98.5	61	81.5	81.5	131	131	81.5	98.5	131	98.5	81.5	26	81.5
																												98.5	98.5	11	131	61	44	98.5	131	131	81.5	131	131	81.5	131	131	131
GGY - W			0.214903	4	5.79609	705370	5	140	146162	144577	175222	155258	84150.9					28	28	28	28	28	0	0	0	0		91	71	120	26.5	120	120	120	91	71	97.5	97.5	97.5	71	91
																												97.5	54.5	71	71	26.5	54.5	71	7	71	71	26.5	71	19	26.5
TCR - I	YES	YES	0.00147464	4	17.6038	7.63731e+06	5	310	1.35716e+06	2.31794e+06	1.50322e+06	1451358	1.00763e+06					62	62	62	62	62	0	0	0	0		76.5	128.5	76.5	76.5	167	128.5	128.5	28	98.5	53.5	33.5	37.5	167	167	2	128.5	167	98.5	53.5	167	76.5	37.5
																												128.5	167	248	248	248	248	248	128.5	248	248	167	167	248	248	128.5	167	248	167	248	248	167	167
TCR - S	YES	YES	0.00587685	4	14.4931	1.06795e+06	5	160	157782	293761	222278	281438	112694					32	32	32	32	32	0	0	0	0		64.5	44.5	10	123	44.5	9	6	28	123	78	44.5	123	15.5	28	1	15.5
																												123	123	123	123	64.5	44.5	44.5	123	78	123	78	123	123	123	28	44.5
TCR - W			0.42955	4	3.82966	702135	5	140	150969	184681	140156	107508	118821					28	28	28	28	28	0	0	0	0		85	70	59	47	59	47	14.5	14.5	9	47	59	21	3	31
																												115	115	115	85	85	85	85	115	115	115	115	115	115	115
CCY - I	YES	YES	0.000804863	4	18.9474	7.6481e+06	5	310	1.51039e+06	1.71645e+06	1.44433e+06	2.12306e+06	853874					62	62	62	62	62	0	0	0	0		139.5	90	90	139.5	245	139.5	172.5	90	139.5	172.5	90	62.5	172.5	245	7	139.5	172.5	245	17.5	172.5	245	172.5
																												90	172.5	90	172.5	245	245	245	245	90	139.5	139.5	90	245	245	90	172.5	172.5	245	139.5	245	90	139.5
CCY - S	YES	YES	0.00103034	4	18.4006	1.07634e+06	5	160	241339	351122	181654	200186	102039					32	32	32	32	32	0	0	0	0		82	62	42.5	126	126	62	82	126	126	126	126	126	62	82	16	82
																												82	30	42.5	82	82	126	82	126	126	82	126	82	82	82	10	82
CCY - W	YES	YES	0.00382683	4	15.4656	721276	5	140	109375	148483	197232	199252	66934.3					28	28	28	28	28	0	0	0	0		9	23	43	64.5	80	43	112	64.5	64.5	64.5	80	112	80	80
																												23	64.5	64.5	64.5	112	23	43	2	80	64.5	64.5	64.5	80	80
ACR - I	YES	YES	0.00218133	4	16.7295	7.63029e+06	5	310	1.0611e+06	2.2921e+06	1.61355e+06	1.28707e+06	1376462					62	62	62	62	62	0	0	0	0		159	20	93	65	123.5	55	159	7	93	221	14	93	29.5	29.5	1	25	93	69.5	26.5	221	65	26.5
																												198	221	221	123.5	268	221	198	159	268	221	69.5	221	159	198	123.5	198	123.5	198	123.5	198	159	198
ACR - S			0.279394	4	5.07793	1.04774e+06	5	160	178802	260101	241686	220946	146205					32	32	32	32	32	0	0	0	0		69.5	26.5	4.5	93.5	4.5	3	1	69.5	93.5	106.5	93.5	106.5	50	36.5	2	26.5
																												106.5	106.5	93.5	135	69.5	50	36.5	135	106.5	135	135	135	106.5	69.5	50	135
ACR - W			0.285959	4	5.01307	704082	5	140	106642	189257	152441	109000	146740					28	28	28	28	28	0	0	0	0		31.5	54.5	41.5	8	31.5	41.5	11	2	54.5	41.5	96.5	79	4	33
																												96.5	79	54.5	96.5	124	106	79	54.5	106	79	106	96.5	41.5	79
GCY - I			0.188272	4	6.1493	7.54528e+06	5	310	1.58081e+06	1.51258e+06	1.52479e+06	1.83146e+06	1.09565e+06					62	62	62	62	62	0	0	0	0		156.5	203	156.5	89	68	203	240.5	31	156.5	203	231.5	156.5	203	117.5	68	33	231.5	231.5	99	277	231.5	231.5
																												89	156.5	99	36.5	231.5	156.5	231.5	156.5	99	156.5	89	68	99	203	203	231.5	117.5	203	68	277	17	68
GCY - S	YES	YES	0.00995752	4	13.2865	1.06536e+06	5	160	301088	220282	269745	152352	121895					32	32	32	32	32	0	0	0	0		97	43.5	106.5	106.5	43.5	75.5	75.5	97	135	135	135	135	97	59	5	34
																												135	106.5	97	135	135	75.5	75.5	135	106.5	106.5	106.5	135	135	135	8	97
GCY - W			0.678367	4	2.3132	699640	5	140	129880	159909	130153	167556	112142					28	28	28	28	28	0	0	0	0		100	100	68.5	46	53.5	53.5	37	53.5	113	85.5	113	117	85.5	113
																												100	113	85.5	53.5	9.5	21	4	9.5	85.5	113	46	13	46	68.5
[truncated: 133 more columns]

## Sheet: Table4
	Statistical Analysis for Table 4																											Dengue
																											TTT	7.37463e-05	0.000368732	0.000368732	0.000221239	0.000221239	0.000294985	7.37463e-05	0.00117994	7.37463e-05	0.000221239	0.000368732	0.000147493	0.000589971	0.000368732	0.00103245	0.000294985	0.000368732	0.000147493	0.000737463	0	0	0.000147493
	Codon-pair frequencies for various genomes begin in column AB																										TTC	7.37463e-05	0.000147493	0.000442478	0.000221239	0.000221239	0.000147493	0	0.000368732	0.000294985	0.000516224	0.000221239	0.000294985	0	7.37463e-05	0.000147493	7.37463e-05	0	0.000221239	0.000294985	0.000147493	0.000147493	0.000663717
	RANKINGS for codon-pair frequencies begin colum AB, row 195																										TTT	0.000221239	7.37463e-05	0.000221239	0	0	7.37463e-05	0.000368732	7.37463e-05	0	0.000147493	7.37463e-05	0	0.000221239	0.000516224	0.000958702	0.000516224
	Krustal-Wallis Calculations for all 87 heatmap cells begin row 195																										TTC	7.37463e-05	0	7.37463e-05	0	0.000147493	0	0.000221239	0.000147493	0	0	0.000221239	0	7.37463e-05	7.37463e-05	0.000294985	7.37463e-05
																											TTT	0.000221239	0.000147493	0.000294985	0.000221239	0.000147493	0	7.37463e-05	0.000294985	0	7.37463e-05	0.000147493	0	0.000663717	0.000663717
	The table below show positions in the heatmap that differed																										TTC	0.000368732	0.000147493	0.000368732	0.000368732	7.37463e-05	0.000442478	0.000368732	0.000663717	7.37463e-05	7.37463e-05	0.000368732	0.000147493	0.000958702	0.00103245
	between at least two of the genomic groups compared																										TGT	7.37463e-05	0.000147493	0	0.000147493	7.37463e-05	0.000221239	0.000147493	0.000516224	0.000147493	7.37463e-05	0	0	0.000368732	0.000589971	0.000663717	0.000221239	7.37463e-05	0	0.000516224	7.37463e-05	0	0.000147493
																											TGC	0	7.37463e-05	7.37463e-05	0.000442478	0.000147493	0.000221239	7.37463e-05	0.000368732	0	0.000221239	0	7.37463e-05	0	7.37463e-05	0	0	7.37463e-05	0.000147493	0.000147493	7.37463e-05	7.37463e-05	0.000221239
	Heatmap positions with p<0.01 for comparisons of sets of genomes																										TGT	7.37463e-05	7.37463e-05	0.000221239	0	0.000294985	7.37463e-05	0.000147493	0.000147493	0	0	7.37463e-05	0	0.000221239	0.000221239	0.00117994	0.000221239
		ATY - I	TAY - I	AAY - I	TTR - I			AAR - I																			TGC	7.37463e-05	0.000442478	7.37463e-05	7.37463e-05	7.37463e-05	0	7.37463e-05	0	0	0.000221239	7.37463e-05	7.37463e-05	0	7.37463e-05	7.37463e-05	0
	TTY - S																										TGT	7.37463e-05	0	7.37463e-05	0.000221239	0	0.000147493	7.37463e-05	0	7.37463e-05	0	0	0	7.37463e-05	7.37463e-05
	TTY - W		TAY - W	AAY - W	TTR - W																						TGC	0.000147493	7.37463e-05	0	0.000221239	0.000368732	0.000147493	0.000442478	7.37463e-05	0.000221239	0.000221239	0.000147493	0.000221239	0.000294985	0.000221239
		AGY - I				AGR - I	CAR - I	GAR - I
		AGY - S	CAY - S	GAY - S		AGR - S	CAR - S	GAR - S																			ATT	0.000294985	0.000221239	0.000368732	0.000442478	0.000147493	0.000147493	0.000221239	0.000663717	0.000147493	0	0.000368732	0.000147493	0.000368732	0.000294985	0.00103245	0.000368732	7.37463e-05	0.000147493	0.000294985	0	0	0.000221239
	TGY - W	AGY - W				AGR - W	CAR - W																				ATC	0	0.000442478	0.000516224	0.000516224	7.37463e-05	7.37463e-05	7.37463e-05	7.37463e-05	0.000147493	0.000147493	0.000368732	0.000368732	0.000147493	0.000221239	0.000147493	7.37463e-05	7.37463e-05	0.000147493	0.000737463	0.000147493	0.000589971	7.37463e-05
	CTY - I		TCY - I	ACY - I	CTR - I		TCR - I	ACR - I																			ATT	0.000221239	0.000368732	0.000884956	0.000147493	7.37463e-05	0.000442478	0.000589971	0.000221239	0	0	7.37463e-05	0	0.000294985	0.000368732	0.00103245	0.000737463
	CTY - S	GTY - S	TCY - S	ACY - S	CTR - S		TCR - S																				ATC	0.000147493	0.000147493	0.000516224	7.37463e-05	0.000147493	7.37463e-05	7.37463e-05	7.37463e-05	7.37463e-05	0.000147493	0	0	0	7.37463e-05	0.000294985	0.000147493
	CTY - W	GTY - W	TCY - W	ACY - W	CTR - W																						ATT	0.00110619	0.000811209	0.000516224	0.000368732	0	0.000442478	0.000221239	0.000589971	7.37463e-05	7.37463e-05	7.37463e-05	0	0.000368732	0.000221239
	CGY - I	GGR - I	CCR - I	GCR - I	CGR - I	GGY - I	CCY - I																				ATC	0.000294985	0.000294985	0.000221239	0.000811209	0.000663717	0.000442478	0.000811209	0.00125369	0.000147493	0.000221239	7.37463e-05	0.000737463	0.000663717	0.000442478
	CGY - S	GGR - S	CCR - S	GCR - S	CGR - S	GGY - S	CCY - S	GCY - S																			AGT	7.37463e-05	0.000147493	7.37463e-05	7.37463e-05	0	0.000221239	7.37463e-05	0.000294985	0	0	0	0	0.000147493	7.37463e-05	0.000516224	0.000294985	0.000221239	0.000147493	0.000147493	0	0	0
	CGY - W	GGR - W	CCR - W	GCR - W	CGR - W	GGY - W	CCY - W																				AGC	0.000147493	0	7.37463e-05	0	0	7.37463e-05	0	0	0	0	7.37463e-05	7.37463e-05	0	0	7.37463e-05	0	7.37463e-05	0	0.000147493	0.000147493	0	0.000147493
	Null hypothesis that the mean frequency for the codon-pair grouping is the same across all viruses (species)																										AGT	0	0	7.37463e-05	0	0.000294985	0.000221239	0.000294985	7.37463e-05	0	7.37463e-05	7.37463e-05	0	0.000221239	7.37463e-05	0.00140118	0.000294985
	Reject if p-value is lower than alpha 0.01 or 0.05																										AGC	7.37463e-05	7.37463e-05	0.000294985	0	0.000221239	7.37463e-05	0.000221239	0	0	7.37463e-05	0.000147493	7.37463e-05	7.37463e-05	0.000147493	0.000516224	7.37463e-05
	Meaning that at least two of the groups have a mean frequency for the codon-pair grouping that differs																										AGT	7.37463e-05	0	0	7.37463e-05	0	0	0.000368732	0	7.37463e-05	0.000147493	0	0	0	7.37463e-05
	Note- must include three groups for analysis, if removing group also remove name in row 1 (used to determine df)																										AGC	0	0	0.000147493	0.000294985	0.000663717	0.000147493	0.000221239	0.000221239	0.000442478	0.000221239	0.000516224	0.000221239	7.37463e-05	0.000294985
	number of significant values <0.01 shown in table above
	58																										TAT	7.37463e-05	7.37463e-05	0.000221239	0.000147493	0.000147493	0.000294985	7.37463e-05	7.37463e-05	0.000147493	0	0.000221239	0.000221239	0.000294985	0.000221239	0.000589971	0.000221239	0.000221239	7.37463e-05	0.000368732	0	0	0
				H-values																							TAC	0.000368732	0	0.000442478	7.37463e-05	0.000147493	0.000294985	7.37463e-05	0.000442478	0.000221239	7.37463e-05	0.000516224	0.000221239	7.37463e-05	0	0.000147493	7.37463e-05	0.000147493	0.000221239	0.000147493	7.37463e-05	7.37463e-05	0.000368732
				163.959	high																						TAT	0	0	7.37463e-05	0	0.000221239	0.000368732	0.000516224	7.37463e-05	0	7.37463e-05	0	0	0.000221239	0.000442478	0.00132743	0.000294985
				37.6287	mean																						TAC	0	7.37463e-05	7.37463e-05	0	7.37463e-05	0.000294985	0.000147493	0	0	0.000147493	0	0	7.37463e-05	7.37463e-05	0.000147493	0.000147493
				2.62129	low																						TAT	0.000147493	7.37463e-05	7.37463e-05	0.000147493	7.37463e-05	0.000147493	0	0.000221239	7.37463e-05	0.000147493	7.37463e-05	0.000147493	0.000221239	7.37463e-05
																											TAC	0	0.000221239	0	0.000221239	0.000221239	0.000221239	0.000589971	0.00103245	7.37463e-05	0	0	0.000442478	0.000958702	0.000442478
																											CAT	0.000147493	7.37463e-05	0.000147493	0.000147493	7.37463e-05	0.000368732	7.37463e-05	0.000221239	0.000147493	0.000147493	7.37463e-05	0.000147493	7.37463e-05	0.000147493	0.000663717	0.000294985	7.37463e-05	0	0.000147493	7.37463e-05	0	0.000221239
																											CAC	0	0	0.000221239	7.37463e-05	0	0.000147493	7.37463e-05	0	0.000368732	0.000221239	0.000221239	0.000442478	0	0	0.000294985	7.37463e-05	0.000147493	7.37463e-05	7.37463e-05	0	0.000442478	0.000442478
																											CAT	7.37463e-05	0	0.000221239	0	0.000589971	0.000663717	0.000516224	0.000221239	0	0	0	0	0.000147493	0.000147493	0.000884956	0.000147493
																											CAC	0	7.37463e-05	0.000368732	0	0.000147493	0.000294985	0.000147493	0	0	0	7.37463e-05	7.37463e-05	0	0	0	0.000147493
																											CAT	7.37463e-05	0.000442478	0.000147493	0	0	0	0	0	0.000442478	7.37463e-05	0.000221239	7.37463e-05	0.000221239	7.37463e-05
																											CAC	0.000147493	0	0.000221239	0.000147493	0.000147493	7.37463e-05	0	0.000516224	0.000221239	0	0.000221239	0.000442478	0.000516224	0.000368732
																											AAT	0	0.000221239	0.000147493	0.000221239	0.000147493	7.37463e-05	0.000147493	0.000221239	7.37463e-05	0.000147493	0.000442478	0	0.00103245	0.000958702	0.00154867	0.00103245	7.37463e-05	0.000294985	0.000442478	7.37463e-05	7.37463e-05	0.000294985
																											AAC	0.000368732	0.000147493	0.000442478	0.000221239	0	0	0	0.000368732	7.37463e-05	0.000221239	0.00132743	0.000663717	7.37463e-05	0.000147493	7.37463e-05	0.000442478	0.000294985	0.000442478	0.000442478	7.37463e-05	0.000294985	0.000442478
																											AAT	7.37463e-05	0.000368732	0.000811209	0	0.000221239	0.000221239	0.000368732	7.37463e-05	0	0	0.000147493	0	0.000368732	0.000221239	0.00110619	0.000221239
																											AAC	0.000368732	0.000368732	0.00117994	0.000147493	0.000294985	0.000368732	0.000516224	7.37463e-05	7.37463e-05	0.000221239	0	0	7.37463e-05	7.37463e-05	0.000147493	0.000221239
																											AAT	7.37463e-05	0.000147493	7.37463e-05	0.000221239	0.000147493	0.000147493	0.000221239	0.000737463	0.000147493	0.000294985	7.37463e-05	0.000221239	7.37463e-05	0.000147493
																											AAC	0.000221239	0.000147493	0.000442478	0.000147493	0.000737463	0.000663717	0.00117994	0.00184366	0.000147493	0.000516224	0.000221239	0.000516224	0.000663717	0.000368732
																											GAT	0.000368732	0.000147493	0.000294985	0.000442478	0.000221239	0.000368732	0.000368732	0.000958702	7.37463e-05	0.000221239	7.37463e-05	0.000221239	0.000589971	0.00125369	0.00125369	0.000737463	0.000147493	0	7.37463e-05	7.37463e-05	0	0.000147493
																											GAC	0.000589971	0.000737463	0.000811209	0.000368732	0.000368732	0.000368732	0.000221239	0.000368732	0.000294985	0.000368732	0.000663717	0.000442478	7.37463e-05	7.37463e-05	0.000221239	7.37463e-05	0	0.000294985	0.000147493	7.37463e-05	0.000294985	0.000589971
																											GAT	7.37463e-05	0.000147493	0.000294985	0	7.37463e-05	0.000294985	0.000294985	7.37463e-05	0	0	0	7.37463e-05	0.000147493	0.000663717	0.00117994	0.000663717
																											GAC	0.000221239	0.000147493	0.000589971	7.37463e-05	0	0	7.37463e-05	0	0	0	0	0	0.000147493	0.000221239	7.37463e-05	0.000368732
																											GAT	0.000663717	0.000442478	0.000221239	0.000442478	0.000294985	0.000147493	0.000294985	0.000221239	7.37463e-05	0.000294985	0	0.000221239	7.37463e-05	0
																											GAC	0.000884956	0.000516224	0.000516224	0.000516224	0.00103245	0.000442478	0.00110619	0.00125369	0.000368732	0.000221239	0.000368732	0.00110619	0.000958702	0.000589971
																											TTA	0.000147493	7.37463e-05	0.000294985	0.000294985	7.37463e-05	0.000368732	7.37463e-05	0.000294985	0	7.37463e-05	0.000147493	0	0.000221239	7.37463e-05	0.000442478	0.000516224	0	7.37463e-05	0.000147493	0	0.000221239	0.000147493
																											TTG	0.000294985	0.000147493	0.000294985	0.000663717	0.000147493	0.000516224	0.000147493	0.000368732	0	0.000221239	0.000147493	7.37463e-05	0.000516224	0.000221239	0.000663717	0.000294985	0	0	0.000294985	0	0.000516224	0.000221239
																											TTA	0	7.37463e-05	0.000294985	0	0.000442478	0.000368732	0.000589971	0.000147493	7.37463e-05	0	0	0.000147493	0.000147493	0.000368732	0.000663717	0.000147493
																											TTG	0.000147493	7.37463e-05	0.000147493	7.37463e-05	0.000442478	0.000589971	0.000737463	0.000221239	7.37463e-05	0	0.000147493	7.37463e-05	7.37463e-05	0.000294985	0.00117994	0.000368732
																											TTA	0	0.000221239	7.37463e-05	0.000221239	7.37463e-05	0.000147493	0.000147493	0.000663717	0	0	0.000368732	0.000221239	0.000663717	0.000147493
																											TTG	0.000516224	0.000221239	7.37463e-05	0.000442478	0.000221239	0.000368732	0.000589971	0.000589971	0	7.37463e-05	0.000368732	0.000663717	0.000811209	0.000663717
																											AGA	0.000147493	0	0.000294985	0.000589971	0.000516224	0.000442478	0.000147493	0.000811209	0.000368732	0.000294985	0.000442478	0.000368732	0.000442478	0.00103245	0.00147493	0.00117994	0.000368732	0.000221239	0.000589971	0	0.000147493	0.000811209
																											AGG	0.000147493	0.000147493	0.000221239	0.000442478	0.000294985	0	7.37463e-05	0.000442478	0.000147493	7.37463e-05	7.37463e-05	0.000147493	7.37463e-05	0.000147493	0.000368732	0.000221239	0.000147493	0	0.000368732	0	0.000147493	0.000294985
																											AGA	0.000147493	0.000368732	0.000737463	0	0.000294985	0.000737463	0.000663717	0	0.000147493	0.000294985	7.37463e-05	0	0.000516224	0.000368732	0.0019174	0.00103245
																											AGG	0	0.000221239	0.000147493	0	7.37463e-05	0.000516224	0	7.37463e-05	0	7.37463e-05	0	7.37463e-05	0.000221239	0.000147493	0.000368732	0.000147493
																											AGA	0.000294985	0.000516224	0.000442478	0.000368732	0.000442478	0.000516224	0.000516224	0.000737463	0	0.000442478	0.000442478	0.000958702	0.000663717	0.000811209
																											AGG	0.000368732	0.000442478	0.000294985	0	7.37463e-05	0.000294985	7.37463e-05	0.000442478	7.37463e-05	0.000147493	0.000221239	0.000663717	0.00147493	0.000884956
																											CAA	7.37463e-05	0.000294985	0.000294985	0.000442478	0.000294985	0.000221239	0.000294985	0.000737463	0.000147493	0.000294985	0.000221239	0.000442478	0.000516224	0.000442478	0.000663717	0.000368732	0	0	0	0	7.37463e-05	0.000368732
																											CAG	0	7.37463e-05	0.000368732	0.000294985	0.000516224	0.000294985	0.000147493	0.000442478	0.000147493	0.000368732	0.000294985	7.37463e-05	0.000368732	0.000368732	0.000516224	7.37463e-05	0.000147493	0	7.37463e-05	0	0.000221239	0.000294985
																											CAA	0	0.000294985	0.000294985	0	0.000368732	0.000221239	0.000442478	0	0	7.37463e-05	0.000147493	0.000368732	7.37463e-05	7.37463e-05	0.000811209	0.000737463
																											CAG	0.000221239	7.37463e-05	0.000221239	0	0	0.000147493	0.000516224	7.37463e-05	0	0.000147493	0.000147493	0	0	0.000147493	0.000368732	0
																											CAA	0.000221239	0	0.000147493	0.000442478	0.000294985	7.37463e-05	0.000811209	0.000811209	0.000294985	0.000221239	0.000221239	0.000516224	0.000589971	0.000147493
																											CAG	0.000147493	0	0.000221239	0.000368732	7.37463e-05	0.000294985	7.37463e-05	0.000516224	7.37463e-05	0.000368732	0.000294985	0.000294985	0.000811209	0.000294985
																											AAA	0.000368732	0.000516224	0.000589971	0.000884956	0.000737463	0.000884956	0.000147493	0.000811209	0.000737463	0.000294985	0.000663717	0.000663717	0.000811209	0.000884956	0.00176991	0.00132743	0.000221239	0.000147493	0.000884956	0	0.000368732	0.000442478
																											AAG	7.37463e-05	0.000221239	0.000737463	0.000221239	0.000294985	0.000147493	0.000368732	0.000589971	0.000221239	0	0.000516224	0.000368732	0.000589971	0.000221239	0.00103245	0.000737463	0.000294985	0	0.000368732	0.000221239	0.000663717	0.000442478
																											AAA	0.000368732	0.000589971	0.000958702	0.000147493	0.000663717	0.000958702	0.000958702	0.000147493	0.000147493	0.000294985	0.000221239	0.000147493	0.000147493	0.000516224	0.00176991	0.000884956
																											AAG	7.37463e-05	0.000147493	0.000294985	0	0.000368732	0.000147493	0.000442478	7.37463e-05	0	7.37463e-05	7.37463e-05	0	7.37463e-05	7.37463e-05	0.000663717	0.000294985
																											AAA	0.000516224	0.000294985	0.000368732	0.000884956	0.000221239	0.000663717	0.000516224	0.000958702	0.000221239	0.000442478	0.00117994	0.000958702	0.00110619	0.00103245
																											AAG	0.000368732	0.000147493	0.000442478	0.000221239	0.000221239	0.000442478	0.000589971	0.000958702	0.000221239	7.37463e-05	0.000811209	0.000884956	0.00228614	0.000811209
																											GAA	0.000147493	0.000516224	0.000442478	0.000884956	0.000663717	0.000516224	0.000147493	0.00132743	0.000442478	0.000663717	0.000368732	0.000368732	0.00140118	0.00199115	0.00199115	0.00176991	0.000147493	0.000147493	7.37463e-05	7.37463e-05	0.000442478	0.000516224
																											GAG	0.000221239	7.37463e-05	0.000221239	0.000294985	0.000221239	0.000442478	0.000147493	0.000663717	0.000368732	0.000294985	0.000368732	0.000221239	0.000589971	0.000663717	0.00125369	0.000884956	0.000147493	0.000294985	0.000221239	7.37463e-05	0.000294985	0.000368732
																											GAA	0.000663717	0.000442478	0.00147493	0.000221239	0.000737463	0.00117994	0.00117994	0.000221239	0.000147493	7.37463e-05	7.37463e-05	0.000147493	0.000368732	0.000589971	0.00272861	0.00147493
																											GAG	0.000221239	0	0.000516224	0.000442478	0.000368732	0.000737463	0.000516224	7.37463e-05	0.000147493	0	0	0.000147493	7.37463e-05	0.000221239	0.000737463	0.000221239
																											GAA	0.000294985	0.000516224	0.000294985	0.000516224	0.000368732	0.000884956	0.000442478	0.00117994	0.000147493	0.000442478	0.000884956	0.00103245	0.00169617	0.000884956
																											GAG	0.000884956	0.000516224	0.000147493	0.000147493	0.000516224	0.000294985	0.000737463	0.00125369	0.000294985	0.000147493	0.000811209	0.000958702	0.00132743	0.000884956
																												2-Box Codon Pairs
																											CTT	0.000221239	0.000516224	7.37463e-05	0.000221239	0	7.37463e-05	0.000147493	0.000516224	0.000147493	0	0.000294985	0.000221239	0.000294985	0.000221239	0.000221239	0.000294985	7.37463e-05	0.000221239	0.000294985	0	7.37463e-05	0
																											CTC	0.000368732	0.000442478	0.000442478	0.000221239	0.000147493	7.37463e-05	0	7.37463e-05	0.000221239	0.000442478	0.000221239	0	0.000147493	0.000221239	0	0.000221239	0.000221239	7.37463e-05	0.000294985	0	0.000442478	0.000221239
																											CTT	0	7.37463e-05	0.000589971	0.000294985	0.000221239	7.37463e-05	7.37463e-05	0	7.37463e-05	0	0	0	0.000221239	7.37463e-05	0.000884956	0.000221239
																											CTC	0	0	0.000294985	0	0.000147493	0.000368732	7.37463e-05	0	0	0	7.37463e-05	0	0.000221239	0	0.000147493	7.37463e-05
																											CTT	0.000368732	0.000294985	0.000368732	0.000294985	0.000368732	0	0.000294985	0.000294985	0.000147493	7.37463e-05	0	0.000221239	7.37463e-05	0.000147493
																											CTC	0.000368732	0.000221239	0.000147493	0.000737463	0.000663717	0.000221239	0.000516224	0.000958702	0.000294985	7.37463e-05	0.000294985	0.000221239	0.000663717	0.000516224
																											CGT	7.37463e-05	0.000147493	0	0	0.000147493	7.37463e-05	7.37463e-05	0.000147493	0	0	0	0	0	0.000147493	0.000294985	0.000221239	0	7.37463e-05	0	7.37463e-05	0	0
																											CGC	0	7.37463e-05	0	0.000147493	7.37463e-05	0	0.000147493	0.000221239	0	0	7.37463e-05	7.37463e-05	0	0.000147493	0.000147493	0.000147493	0	7.37463e-05	0.000294985	7.37463e-05	0.000147493	0.000147493
																											CGT	7.37463e-05	0	0	0	0	0	0	0	0	0	0	0	0	7.37463e-05	0.000147493	0
																											CGC	0	0	0	0	0	0	7.37463e-05	7.37463e-05	0	0	0	0	0	0	0	0
																											CGT	0	0.000147493	0.000147493	7.37463e-05	0	7.37463e-05	0	7.37463e-05	7.37463e-05	0	0	0.000147493	0	0
																											CGC	7.37463e-05	7.37463e-05	0	7.37463e-05	0	0	0	0.000221239	0	0	7.37463e-05	7.37463e-05	7.37463e-05	0
																											GTT	7.37463e-05	0.000147493	0.000221239	0.000221239	0.000516224	0.000368732	0.000147493	0.000737463	0	7.37463e-05	0.000221239	0.000147493	0.000294985	0.000811209	0.000516224	0.000368732	0.000221239	0.000147493	0.000294985	7.37463e-05	0	7.37463e-05
																											GTC	0.000368732	0.000516224	0.000147493	0.000368732	7.37463e-05	7.37463e-05	0.000147493	0.000147493	0.000368732	0.000294985	0.000516224	0.000147493	7.37463e-05	0.000294985	0	0.000147493	0.000221239	0.000221239	0.000368732	0	0.000516224	0.000516224
																											GTT	0.000294985	0.000442478	0.00110619	0	0	0.000147493	0.000221239	0	0	0	0	7.37463e-05	7.37463e-05	0.000221239	0.000958702	0.000221239
																											GTC	0.000147493	0.000221239	0.000147493	0	0.000147493	7.37463e-05	7.37463e-05	7.37463e-05	0.000147493	0	0	0	0	7.37463e-05	7.37463e-05	0.000147493
																											GTT	0.000221239	0.000294985	0.000147493	0.000589971	0.000147493	0.000294985	7.37463e-05	0.000368732	0.000147493	0.000147493	7.37463e-05	0	0.000147493	0.000221239
																											GTC	0.000294985	0.000221239	0.000294985	0.000368732	0.000442478	0.000294985	0.000811209	0.000589971	7.37463e-05	0.000147493	0.000221239	0.000589971	0.000663717	0.000516224
																											GGA	0.000516224	0.000368732	0.000368732	0.000958702	0.000958702	0.00125369	0.000811209	0.00110619	0.000516224	0.000221239	0.000737463	0.000442478	0.000221239	0.00110619	0.00213864	0.00132743	0.000442478	0.000368732	0.000663717	0.000221239	0.000442478	0.000516224
																											GGG	0.000294985	0.000221239	0.000368732	0.000221239	0.000442478	0.000147493	7.37463e-05	0.000294985	0	7.37463e-05	0.000294985	0.000147493	0.000221239	0.000221239	0.00117994	0.000221239	7.37463e-05	0.000147493	0.000294985	0	7.37463e-05	7.37463e-05
																											GGA	0.000221239	0.000368732	0.00103245	0.000147493	0.00110619	0.00103245	0.00140118	0.000737463	0	0	0.000221239	0	0.000221239	0.000589971	0.00176991	0.000294985
																											GGG	7.37463e-05	7.37463e-05	0.000221239	7.37463e-05	0.000147493	0.000516224	0.000221239	7.37463e-05	7.37463e-05	7.37463e-05	7.37463e-05	7.37463e-05	0	7.37463e-05	0.000221239	7.37463e-05
																											GGA	0.000294985	0.000368732	0.000147493	0.000589971	0.000958702	0.000884956	0.000811209	0.00125369	0.000221239	0.000442478	0.00117994	0.000516224	0.00243363	0.00221239
																											GGG	7.37463e-05	0.000368732	0.000221239	0.000368732	0.000811209	0.000442478	0.000294985	0.000516224	0.000147493	0.000221239	7.37463e-05	0.000294985	0.00199115	0.000958702
																											TCT	0.000294985	0.000221239	0.000147493	0.000221239	0	0	0.000147493	0.000294985	0.000147493	0	0.000442478	0.000221239	0	0.000221239	0.000589971	0.000147493	7.37463e-05	7.37463e-05	0.000294985	0	0	7.37463e-05
																											TCC	0.000147493	0.000221239	0.000221239	0.000368732	0.000147493	7.37463e-05	0	0	0	0.000294985	0.000294985	0.000147493	0	7.37463e-05	7.37463e-05	0	0.000294985	0.000147493	0.000147493	0	0.000147493	0.000221239
																											TCT	0.000294985	7.37463e-05	0.000368732	7.37463e-05	7.37463e-05	0.000147493	0.000368732	0	0	7.37463e-05	0	0	0.000221239	0	0.000589971	7.37463e-05
																											TCC	0.000147493	0	0.000221239	0	0	0	0	0	0	0	7.37463e-05	7.37463e-05	7.37463e-05	7.37463e-05	0.000147493	0.000147493
																											TCT	7.37463e-05	0.000294985	0.000147493	0.000221239	0.000221239	0.000221239	0.000147493	0.000147493	7.37463e-05	0.000221239	0.000147493	0	7.37463e-05	0.000147493
																											TCC	7.37463e-05	7.37463e-05	0.000221239	0.000221239	0.000147493	0.000294985	0.000221239	0.000884956	0.000147493	0.000221239	0.000147493	0.000147493	0	0.000147493
																											CCA	0.000221239	0.000221239	0.000368732	0.000442478	0.000442478	0.000663717	0.000147493	0.000663717	0.000221239	0.000221239	0.000516224	0.000147493	0.000368732	0.000221239	0.00162242	0.000958702	0.000294985	0.000294985	0.000442478	7.37463e-05	0.000442478	0.000368732
																											CCG	0	7.37463e-05	7.37463e-05	0.000221239	0	0	7.37463e-05	0.000147493	0	7.37463e-05	7.37463e-05	7.37463e-05	7.37463e-05	0.000147493	0.000221239	0.000294985	0.000147493	0	0	0	7.37463e-05	0
																											CCA	0.000294985	0.000147493	0.000221239	7.37463e-05	0.000368732	0.000368732	0.000368732	0.000147493	0	0	0	7.37463e-05	0.000147493	0.000221239	0.00103245	0.000368732
																											CCG	0	0	7.37463e-05	0	0	7.37463e-05	0	7.37463e-05	0	7.37463e-05	0	7.37463e-05	7.37463e-05	0	0.000221239	7.37463e-05
																											CCA	0.000221239	0.000147493	0.000368732	0.000294985	0.000221239	0.000663717	0.000811209	0.000737463	0.000147493	0.000442478	0.000368732	0.000442478	0.000884956	0.000368732
																											CCG	0	0	7.37463e-05	0	7.37463e-05	0	0	7.37463e-05	0	0	0	7.37463e-05	7.37463e-05	0
																											ACT	0.000147493	0.000368732	0.000221239	0.000221239	0.000442478	0.000368732	0.000147493	0.000368732	0.000147493	0	0.000221239	0.000221239	0.000294985	0.000516224	0.000663717	0.000442478	7.37463e-05	0.000221239	0.000368732	0	0.000147493	0.000221239
																											ACC	0.000221239	0.000368732	0.000221239	0.000442478	0	7.37463e-05	0.000147493	0.000147493	0.000147493	0.000147493	0.000737463	0.000516224	0.000221239	7.37463e-05	0.000221239	0.000147493	0.000147493	7.37463e-05	7.37463e-05	7.37463e-05	0.000368732	0.000663717
																											ACT	7.37463e-05	0.000368732	0.000663717	0	0	0.000147493	0.000368732	0.000221239	0.000147493	0	0.000147493	0	0.000147493	0.000147493	0.000589971	0.000147493
																											ACC	0.000442478	7.37463e-05	0.000589971	0	0	7.37463e-05	0.000221239	7.37463e-05	0.000147493	0	0.000221239	0	0	0	7.37463e-05	0.000147493
																											ACT	0.000442478	0.000516224	7.37463e-05	0.000221239	7.37463e-05	7.37463e-05	0.000294985	0.000294985	0.000516224	0.000294985	7.37463e-05	7.37463e-05	0.000221239	0.000147493
																											ACC	0.000368732	0.000442478	0.000368732	0.000368732	0.000516224	0.000221239	0.000811209	0.000958702	0.000442478	0.000368732	0.000442478	0.000958702	0.000368732	0
																											GCA	0.000147493	0.000442478	0.000147493	0.000663717	0.000294985	0.000516224	0.000663717	0.000884956	0.000368732	7.37463e-05	0.000516224	0	0.000294985	0.000442478	0.000663717	0.000221239	0.000221239	0.000294985	0.000516224	0	0.000147493	0.000589971
																											GCG	0	0.000147493	7.37463e-05	0	7.37463e-05	0	7.37463e-05	0.000368732	0	7.37463e-05	0.000147493	0	0	0.000294985	7.37463e-05	0.000147493	7.37463e-05	0	7.37463e-05	0.000147493	0	0.000147493
																											GCA	7.37463e-05	0	0.000221239	7.37463e-05	0.00117994	0.00110619	0.000663717	7.37463e-05	0.000147493	7.37463e-05	0.000147493	0	0.000368732	0.000294985	0.00147493	0.000442478
																											GCG	0	0	0	7.37463e-05	0.000442478	0.000368732	0.000147493	0.000221239	0	7.37463e-05	0	7.37463e-05	0	0.000147493	0.000368732	7.37463e-05
																											GCA	0	0.000147493	0.000221239	0.000294985	0.000294985	0.000663717	0.000516224	0.000811209	0.000147493	0.000221239	0.000368732	0.000368732	0.00162242	0.000221239
																											GCG	7.37463e-05	0.000294985	0.000147493	7.37463e-05	7.37463e-05	7.37463e-05	7.37463e-05	0	0.000147493	7.37463e-05	0	0.000147493	0.000442478	0.000442478
																											CTA	7.37463e-05	0.000294985	0.000221239	0.000294985	0.000221239	0.000294985	0.000147493	0.000368732	0.000147493	7.37463e-05	0.000147493	7.37463e-05	0.000516224	0.000368732	0.000811209	0.000294985	7.37463e-05	7.37463e-05	0.000368732	0	0.000147493	0.000368732
																											CTG	0.000147493	0.000147493	0.000516224	0.000442478	0.000294985	0.000294985	7.37463e-05	0.000516224	7.37463e-05	0.000368732	7.37463e-05	0.000221239	0.000221239	0.000737463	0.00103245	0.000958702	0.000294985	0.000147493	0.000368732	0	0.000442478	0.000663717
																											CTA	0.000147493	0	0.000516224	0	0.000516224	0.000737463	0.000516224	7.37463e-05	0.000221239	0	0.000221239	7.37463e-05	0.000294985	0.000221239	0.000811209	0.000221239
																											CTG	0.000147493	7.37463e-05	0.000221239	0.000147493	0.000221239	0.000221239	0.000442478	0.000368732	7.37463e-05	0.000221239	7.37463e-05	7.37463e-05	0.000221239	0.000147493	0.00103245	0.000221239
																											CTA	0.000147493	7.37463e-05	0	7.37463e-05	0.000221239	0.000221239	0.000737463	0.000958702	0	7.37463e-05	0.000294985	0.000294985	0.000663717	0.000147493
																											CTG	0.000294985	0.000221239	0.000294985	0.000221239	0.000884956	0.000294985	0.000442478	0.000589971	0.000221239	7.37463e-05	0.000221239	0.000589971	0.00110619	0.000368732
																											CGA	0	0	0	0	0	7.37463e-05	7.37463e-05	0.000147493	7.37463e-05	0	0	0	7.37463e-05	7.37463e-05	7.37463e-05	0.000147493	0.000147493	0	7.37463e-05	7.37463e-05	0.000221239	0
																											CGG	0	0	7.37463e-05	0	0	0	0	0.000221239	0	0	0	0	0	7.37463e-05	7.37463e-05	0.000147493	0	0	0	0	0	7.37463e-05
																											CGA	0	7.37463e-05	0	0.000147493	0	0.000221239	7.37463e-05	0	0	0	0.000147493	0	7.37463e-05	0.000147493	0.000221239	7.37463e-05
																											CGG	7.37463e-05	0	0	0	0	7.37463e-05	0	0	0	0	0	0	0.000221239	0	7.37463e-05	0
																											CGA	0	7.37463e-05	0	0.000147493	0	7.37463e-05	7.37463e-05	0.000147493	0	7.37463e-05	7.37463e-05	0.000221239	0.000147493	0.000147493
																											CGG	0.000147493	7.37463e-05	0	0	0	7.37463e-05	0	7.37463e-05	0	0	0	0	0.000442478	7.37463e-05
																											GTA	7.37463e-05	0.000147493	7.37463e-05	0.000147493	0.000221239	7.37463e-05	7.37463e-05	0.000294985	7.37463e-05	7.37463e-05	7.37463e-05	0.000221239	0.000147493	0.000442478	0.000589971	0.000294985	0.000147493	0.000147493	0.000368732	0	0.000147493	0.000147493
																											GTG	0.000147493	0.000221239	0.000368732	0.000442478	0.000737463	0.000516224	0.000516224	0.00140118	0.000221239	0.000516224	0.000442478	0.000442478	0.000811209	0.00110619	0.0019174	0.000737463	0.000147493	0.000516224	0.000589971	0.000221239	0.000811209	0.000294985
																											GTA	7.37463e-05	7.37463e-05	0.000147493	0	0.000221239	7.37463e-05	0.000221239	0	0	0	0	0	0.000147493	7.37463e-05	0.000663717	0.000221239
																											GTG	0.000147493	0.000221239	0.000294985	7.37463e-05	0.000516224	0.000516224	0.000663717	0.000294985	0.000147493	0	0.000147493	0	0.000294985	0.000147493	0.000589971	0.000147493
																											GTA	7.37463e-05	0.000221239	0	0.000368732	7.37463e-05	0.000147493	0.000442478	0.000516224	0	0.000147493	0	0.000147493	0.000221239	0.000221239
																											GTG	0.000294985	0.000589971	0.000147493	0.000884956	0.000442478	0.000442478	0.000663717	0.000737463	7.37463e-05	0.000221239	0.000147493	0.000589971	0.00103245	0.000589971
																											GGT	0.000221239	0.000294985	0.000221239	0.000294985	0.000368732	0.000294985	7.37463e-05	0.000442478	7.37463e-05	0	0	0	0.000147493	0.000221239	0.000663717	0.000442478	0.000147493	0.000147493	0	0	0	0.000221239
																											GGC	7.37463e-05	0.000147493	0.000147493	7.37463e-05	7.37463e-05	7.37463e-05	0	0.000294985	0	0	0.000221239	0.000294985	0.000147493	0	0.000221239	0	0.000221239	0	0.000442478	0	0.000294985	0.000147493
																											GGT	0.000147493	0	0.000221239	7.37463e-05	0.000221239	0.000147493	0.000147493	0	0	0.000147493	7.37463e-05	0	7.37463e-05	0.000147493	0.000368732	0.000147493
																											GGC	7.37463e-05	7.37463e-05	0.000589971	0	0.000221239	0.000294985	7.37463e-05	0	0	0.000147493	0	0	0.000147493	0	0	0
																											GGT	0.000147493	0.000221239	0	0.000516224	0	0	0	0.000147493	0.000221239	7.37463e-05	7.37463e-05	7.37463e-05	0.000221239	0.000147493
																											GGC	7.37463e-05	0.000294985	0.000221239	0.000221239	0.000516224	0.000294985	0.000221239	0.000663717	0.000221239	0.000221239	0.000516224	0.000221239	0.000589971	0.000516224
																											TCA	0.000294985	0.000147493	0.000294985	0.000294985	7.37463e-05	0.000147493	0.000147493	0.000589971	0.000221239	0.000368732	0.000516224	0.000442478	7.37463e-05	7.37463e-05	0.000958702	0.000147493	7.37463e-05	0.000221239	0.000368732	7.37463e-05	0.000294985	0.000442478
																											TCG	0.000147493	7.37463e-05	0	0	0	0	0	0.000147493	0	0	7.37463e-05	7.37463e-05	0	0	0.000147493	7.37463e-05	0	7.37463e-05	0	0	7.37463e-05	7.37463e-05
																											TCA	0.000147493	0.000221239	0.000516224	0	0.000221239	0.000589971	0.000663717	0.000294985	0	7.37463e-05	0.000221239	0	0.000368732	0.000294985	0.00147493	0.000368732
																											TCG	0	0	0	0	0.000147493	0.000221239	0.000221239	0	7.37463e-05	0	7.37463e-05	0	0	0	0.000294985	0.000221239
																											TCA	7.37463e-05	0.000147493	0.000221239	0.000294985	0.000221239	0.000294985	0.000589971	0.000589971	0.000663717	0.000294985	0.000221239	0.000516224	0.000884956	0.000368732
																											TCG	0	0	0	7.37463e-05	7.37463e-05	7.37463e-05	7.37463e-05	0	0	0	0	0	0	0
																											CCT	0.000147493	0.000221239	0.000221239	0.000147493	0	0.000147493	7.37463e-05	0.000221239	0.000147493	7.37463e-05	0.000221239	0.000294985	7.37463e-05	0	0.000811209	0.000147493	7.37463e-05	0	0.000589971	7.37463e-05	0	7.37463e-05
																											CCC	0.000221239	7.37463e-05	0.000221239	7.37463e-05	0	0	0	0	0.000221239	0.000147493	0.000147493	0.000221239	0	0	0.000221239	7.37463e-05	7.37463e-05	0	0.000147493	0	0.000221239	0.000147493
																											CCT	7.37463e-05	0.000147493	0.000221239	0	0	0.000147493	7.37463e-05	0	0	0	0	0	0.000147493	7.37463e-05	0.000368732	7.37463e-05
																											CCC	7.37463e-05	0.000294985	0.000221239	7.37463e-05	7.37463e-05	0	7.37463e-05	0	0	7.37463e-05	0	7.37463e-05	7.37463e-05	7.37463e-05	0.000589971	7.37463e-05
																											CCT	0.000442478	0.000294985	0.000221239	0.000147493	7.37463e-05	0.000221239	0	0.000147493	0.000147493	0.000147493	7.37463e-05	0	7.37463e-05	7.37463e-05
																											CCC	0.000294985	0.000147493	0.000147493	0.000147493	0	0.000294985	0.000221239	0.00110619	7.37463e-05	0.000147493	0.000147493	0.000147493	7.37463e-05	7.37463e-05
																											ACA	0.000221239	0.000884956	0.000368732	0.000516224	0.000294985	0.000589971	0.000221239	0.00140118	0.000368732	7.37463e-05	0.000958702	0.000368732	0.000663717	0.000663717	0.00228614	0.000811209	0.000368732	0.000442478	0.000737463	7.37463e-05	0.000516224	0.000737463
																											ACG	0.000147493	7.37463e-05	7.37463e-05	0.000294985	0	7.37463e-05	0.000147493	0.000221239	0	7.37463e-05	0.000442478	7.37463e-05	0.000221239	0.000147493	0.000294985	0.000147493	0.000294985	0.000147493	0.000294985	0.000147493	0.000221239	0.000147493
																											ACA	0.000221239	0.000516224	0.00110619	0.000147493	0.00110619	0.00125369	0.00176991	0.000221239	0.000147493	7.37463e-05	0.000147493	7.37463e-05	0.000294985	0.000368732	0.00140118	0.000516224
																											ACG	7.37463e-05	7.37463e-05	0.000147493	0	0.000221239	0.000294985	0.000368732	0	7.37463e-05	0	0	0	7.37463e-05	0.000221239	0.000294985	0
																											ACA	0.000516224	0.000294985	0.000368732	0.000884956	0.000516224	0.000368732	0.000663717	0.00147493	0.000294985	0.000368732	0.000147493	0.000221239	0.00103245	0.000442478
	# signif values				H-values																						ACG	0.000147493	0.000221239	0.000294985	0.000147493	0	7.37463e-05	0.000221239	0.000294985	7.37463e-05	0.000221239	7.37463e-05	0.000147493	0.000368732	0.000221239
	58	66		high	163.959																						GCT	0.000294985	0.000221239	0.000294985	0.000516224	0.000589971	0.000221239	7.37463e-05	0.000811209	0.000294985	0.000221239	0.000147493	0.000294985	0.000221239	0.000368732	0.000589971	0.000737463	0.000147493	0.000147493	0.000442478	0	0.000147493	0.000147493
				mean	37.6287																						GCC	0.000516224	0.000294985	0.000442478	0.000663717	0.000147493	0.000294985	0.000147493	0.000294985	0.000442478	0.000294985	0.000516224	0.000589971	0.000442478	0.000221239	0.000221239	0.000147493	0.000368732	0.000221239	0.000589971	0	0.000884956	0.000589971
				low	2.62129																						GCT	0.000147493	0.000368732	7.37463e-05	7.37463e-05	0.000368732	0.000221239	0.000221239	0.000147493	0	0	0	0	0.000147493	0.000294985	0.00125369	0.000442478
	Null hypothesis that the mean frequency for the codon-pair grouping is the same across all viruses (species)																										GCC	0	7.37463e-05	0.000147493	0	0	0.000221239	0.000221239	0	7.37463e-05	7.37463e-05	7.37463e-05	0	0	0	0.000958702	0.000147493
	Reject if p-value is lower than alpha 0.01 or 0.05																										GCT	0.000221239	0.000221239	0.000368732	0.000516224	0.000442478	0.000442478	0.000589971	0.000442478	0.000147493	0.000294985	0.000147493	7.37463e-05	0.000294985	0.000147493
	Meaning that at least two of the groups have a mean frequency for the codon-pair grouping that differs																										GCC	0.000221239	0.000147493	0.000294985	0.000442478	0.00103245	0.000811209	0.00140118	0.00103245	0.000294985	0.000147493	0.000516224	0.000884956	0.000516224	0.000368732
	SIGNIFICANCE		RANKINGS																								RANKINGS
	0.01	0.05	p-value	df	H		k	n all	(R sums)2/n	(R sums)2/n	(R sums)2/n	(R sums)2/n	(R sums)2/n	(R sums)2/n	(R sums)2/n	(R sums)2/n	(R sums)2/n	group n	group n	group n	group n	group n	group n	group n	group n	group n		Dengue
TTY - I			0.123145	8	12.6853	4.39208e+07	9	558	5.67611e+06	6.78914e+06	4.73202e+06	4.62162e+06	4.6827e+06	4.31271e+06	3.5186e+06	4.53601e+06	5.05192e+06	62	62	62	62	62	62	62	62	62		468	162.5	162.5	311.5	311.5	235.5	468	10.5	468	311.5	162.5	403.5	84	162.5	20	235.5	162.5	403.5	47	519.5	519.5	403.5
																												468	403.5	125	311.5	311.5	403.5	519.5	162.5	235.5	106	311.5	235.5	519.5	468	403.5	468	519.5	311.5	235.5	403.5	403.5	53
TTY - S	YES	YES	1.08462e-05	8	37.14	6.27112e+06	9	288	1.05089e+06	1.32011e+06	601704	395939	588884	844025	406577	610789	452200	32	32	32	32	32	32	32	32	32		122	206	122	261.5	261.5	206	66	206	261.5	161	206	261.5	122	34.5	5	34.5
																												206	261.5	206	261.5	161	261.5	122	161	261.5	261.5	122	261.5	206	206	97	206
TTY - W	YES	YES	0.000581422	8	27.4908	4.17863e+06	9	252	597286	485762	602262	550201	552727	161728	226980	469826	531853	28	28	28	28	28	28	28	28	28		163.5	199	127.5	163.5	199	235.5	215	127.5	235.5	215	199	235.5	35	35
																												103	199	103	103	215	79	103	35	215	215	103	199	17	15
TGY - I		YES	9.52716e-10	8	58.4152	4.51095e+07	9	558	5.90068e+06	8.12618e+06	6.6748e+06	7.0926e+06	2.99684e+06	3.05516e+06	3.23396e+06	3.64987e+06	4.37943e+06	62	62	62	62	62	62	62	62	62		364	255	489	255	364	157	255	37.5	255	364	489	489	69.5	29	15	157	364	489	37.5	364	489	255
																												489	364	364	49.5	255	157	364	69.5	489	157	489	364	489	364	489	489	364	255	255	364	364	157
TGY - S			0.125842	8	12.6139	6.101e+06	9	288	932466	783596	725410	804863	392498	742371	498751	615773	605275	32	32	32	32	32	32	32	32	32		186	186	79	258.5	50	186	124.5	124.5	258.5	258.5	186	258.5	79	79	5	79
																												186	19	186	186	186	258.5	186	258.5	258.5	79	186	186	258.5	186	186	258.5
TGY - W	YES	YES	1.15586e-10	8	63.079	4.36771e+06	9	252	574003	934401	736129	660050	405844	83712.9	254413	341224	377929	28	28	28	28	28	28	28	28	28		173.5	220	173.5	77.5	220	131.5	173.5	220	173.5	220	220	220	173.5	173.5
																												131.5	173.5	220	77.5	26	131.5	15	173.5	77.5	77.5	131.5	77.5	49	77.5
ATY - I	YES	YES	0.00793029	8	20.7198	4.41297e+07	9	558	5.72341e+06	6.86613e+06	4.2756e+06	5.94116e+06	4.00711e+06	5.50764e+06	4.51656e+06	3.96148e+06	3.3306e+06	62	62	62	62	62	62	62	62	62		212.5	290.5	155.5	115.5	382.5	382.5	290.5	41	382.5	514.5	155.5	382.5	155.5	212.5	17	155.5	447	382.5	212.5	514.5	514.5	290.5
																												514.5	115.5	96	96	447	447	447	447	382.5	382.5	155.5	155.5	382.5	290.5	382.5	447	447	382.5	37	382.5	74	447
ATY - S		YES	0.0154914	8	18.8842	6.14449e+06	9	288	891780	687671	563922	437814	619384	1080450	751538	707158	404775	32	32	32	32	32	32	32	32	32		143.5	70.5	16	184.5	227.5	45	37	143.5	270	270	227.5	270	98.5	70.5	8	22
																												184.5	184.5	42	227.5	184.5	227.5	227.5	227.5	227.5	184.5	270	270	270	227.5	98.5	184.5
ATY - W			0.163092	8	11.742	4.09495e+06	9	252	359796	412372	596556	714881	465432	342329	338800	430032	434754	28	28	28	28	28	28	28	28	28		9	25	67	98.5	236	77	163.5	45	216.5	216.5	216.5	236	98.5	163.5
																												125.5	125.5	163.5	25	34.5	77	25	5	203	163.5	216.5	30	34.5	77
AGY - I	YES	YES	7.0751e-16	8	89.102	4.59072e+07	9	558	8.34778e+06	8.39114e+06	4.8793e+06	7.30934e+06	4.20057e+06	4654712	3.63533e+06	2.10644e+06	2.38258e+06	62	62	62	62	62	62	62	62	62		386.5	280.5	386.5	386.5	491	180.5	386.5	128	491	491	491	491	280.5	386.5	42	128	180.5	280.5	280.5	491	491	491
																												280.5	491	386.5	491	491	386.5	491	491	491	491	386.5	386.5	491	491	386.5	491	386.5	491	280.5	280.5	491	280.5
AGY - S	YES	YES	0.00283704	8	23.4454	6.17613e+06	9	288	894453	848904	817281	792855	593505	946344	547581	391170	344035	32	32	32	32	32	32	32	32	32		259	259	193.5	259	66.5	98.5	66.5	193.5	259	193.5	193.5	259	98.5	193.5	1	66.5
																												193.5	193.5	66.5	259	98.5	193.5	98.5	259	259	193.5	137.5	193.5	193.5	137.5	20	193.5
AGY - W	YES	YES	0.00191058	8	24.47	4.16258e+06	9	252	697729	686722	460546	611833	437000	309541	440505	266760	251941	28	28	28	28	28	28	28	28	28		196	226	226	196	226	226	43	226	196	163	226	226	226	196
																												226	226	163	74.5	6	163	110.5	110.5	30	110.5	21	110.5	196	74.5
TAY - I	YES	YES	2.64988e-09	8	56.1394	4.50504e+07	9	558	5.86218e+06	8.13487e+06	7.09327e+06	6.03065e+06	3.72939e+06	2.49843e+06	2.98498e+06	4.43809e+06	4.27849e+06	62	62	62	62	62	62	62	62	62		419.5	419.5	223	333.5	333.5	153	419.5	419.5	333.5	500.5	223	223	153	223	40	223	223	419.5	97.5	500.5	500.5	500.5
																												97.5	500.5	67	419.5	333.5	153	419.5	67	223	419.5	56	223	419.5	500.5	333.5	419.5	333.5	223	333.5	419.5	419.5	97.5
TAY - S		YES	0.0155438	8	18.8748	6.14443e+06	9	288	1.02102e+06	924120	867080	638874	450538	610512	461040	701520	469723	32	32	32	32	32	32	32	32	32		257.5	257.5	199.5	257.5	96.5	43	22	199.5	257.5	199.5	257.5	257.5	96.5	27	2	68.5
																												257.5	199.5	199.5	257.5	199.5	68.5	151.5	257.5	257.5	151.5	257.5	257.5	199.5	199.5	151.5	151.5
TAY - W	YES	YES	1.3089e-06	8	42.0788	4.25613e+06	9	252	672390	656064	520066	728366	401761	99961.8	284417	443269	449836	28	28	28	28	28	28	28	28	28		168	197	197	168	197	168	228	131.5	197	168	197	168	131.5	197
																												228	131.5	228	131.5	131.5	131.5	39	8	197	228	228	67.5	9	67.5
CAY - I		YES	0.00014495	8	30.9239	4.43949e+07	9	558	5.6864e+06	6.19044e+06	5.31327e+06	6.85748e+06	4.1497e+06	5.97123e+06	3.84307e+06	2.91128e+06	3.47206e+06	62	62	62	62	62	62	62	62	62		284	393.5	284	284	393.5	81	393.5	185.5	284	284	393.5	284	393.5	284	15	130	393.5	501.5	284	393.5	501.5	185.5
																												501.5	501.5	185.5	393.5	501.5	284	393.5	501.5	81	185.5	185.5	55.5	501.5	501.5	130	393.5	284	393.5	393.5	501.5	55.5	55.5
CAY - S	YES	YES	0.00271677	8	23.5583	6.17691e+06	9	288	936054	904008	936567	571915	506773	943251	410871	513845	453628	32	32	32	32	32	32	32	32	32		195.5	255.5	86.5	255.5	15	4	20	86.5	255.5	255.5	255.5	255.5	135.5	135.5	1	135.5
																												255.5	195.5	34	255.5	135.5	54	135.5	255.5	255.5	255.5	195.5	195.5	255.5	255.5	255.5	135.5
CAY - W		YES	0.0364073	8	16.4473	4.11995e+06	9	252	553852	653923	571429	614200	431024	315669	347434	295817	336604	28	28	28	28	28	28	28	28	28		189	23	144.5	225	225	225	225	225	23	189	95	189	95	189
																												144.5	225	95	144.5	144.5	189	225	16.5	95	225	95	23	16.5	38
AAY - I	YES	YES	0.000344873	8	28.792	4.43395e+07	9	558	5.71825e+06	5.33788e+06	6.63679e+06	6.68071e+06	5.32322e+06	3.50194e+06	3.94683e+06	4.2089e+06	2.98498e+06	62	62	62	62	62	62	62	62	62		515	316.5	400	316.5	400	457.5	400	316.5	457.5	400	113	515	15.5	19.5	2	15.5	457.5	223	113	457.5	457.5	223
																												160	400	113	316.5	515	515	515	160	457.5	316.5	4	55	457.5	400	457.5	113	223	113	113	457.5	223	113
AAY - S			0.0794458	8	14.0901	6.11124e+06	9	288	790968	790810	607202	821602	634220	751538	661825	752764	300312	32	32	32	32	32	32	32	32	32		225.5	72.5	19	266.5	147.5	147.5	72.5	225.5	266.5	266.5	190	266.5	72.5	147.5	7	147.5
																												72.5	72.5	4	190	114	72.5	45	225.5	225.5	147.5	266.5	266.5	225.5	225.5	190	147.5
AAY - W	YES	YES	5.8587e-05	8	33.1204	4.20854e+06	9	252	572000	715521	600357	572858	563740	138182	311225	410432	324220	28	28	28	28	28	28	28	28	28		217.5	204.5	217.5	175	204.5	204.5	175	33.5	204.5	131	217.5	175	217.5	204.5
																												175	204.5	83	204.5	33.5	40.5	8	1	204.5	70.5	175	70.5	40.5	109
GAY - I			0.212403	8	10.815	4.38722e+07	9	558	5.55573e+06	5.89914e+06	5.66673e+06	5.41799e+06	4.25226e+06	5.12699e+06	3.99035e+06	4.21203e+06	3.75101e+06	62	62	62	62	62	62	62	62	62		223	447.5	285	178	367	223	223	41	478.5	367	478.5	367	130.5	19.5	19.5	74	447.5	523.5	478.5	478.5	523.5	447.5
																												130.5	74	68	223	223	223	367	223	285	223	84	178	478.5	478.5	367	478.5	523.5	285	447.5	478.5	285	130.5
GAY - S	YES	YES	5.12188e-05	8	33.4438	6.24548e+06	9	288	1.1885e+06	1.0989e+06	610512	705375	578081	764466	388521	569778	341345	32	32	32	32	32	32	32	32	32		225	190.5	134	263	225	134	134	225	263	263	263	225	190.5	33.5	9	33.5
																												161.5	190.5	46	225	263	263	225	263	263	263	263	263	190.5	161.5	225	90
GAY - W		YES	0.0201332	8	18.1495	4.129e+06	9	252	462343	646304	625359	527040	500092	201790	426076	411886	328106	28	28	28	28	28	28	28	28	28		57	108	200.5	108	174	222	174	200.5	224.5	174	239.5	200.5	224.5	239.5
																												32	90	90	90	19	108	15.5	9	141.5	200.5	141.5	15.5	24	75
TTR - I	YES	YES	1.15492e-06	8	42.3682	4.46924e+07	9	558	4.16472e+06	7.66727e+06	6.05938e+06	5.32e+06	4.07245e+06	2.1238e+06	4.23343e+06	5.01602e+06	6035328	62	62	62	62	62	62	62	62	62		321.5	418.5	147.5	147.5	418.5	105	418.5	147.5	504.5	418.5	321.5	504.5	206.5	418.5	82.5	72.5	504.5	418.5	321.5	504.5	206.5	321.5
																												147.5	321.5	147.5	23.5	321.5	72.5	321.5	105	504.5	206.5	321.5	418.5	72.5	206.5	23.5	147.5	504.5	504.5	147.5	504.5	72.5	206.5
TTR - S		YES	0.0204316	8	18.1079	6.13911e+06	9	288	535224	970399	919707	839808	462001	393384	581312	738416	698858	32	32	32	32	32	32	32	32	32		258.5	197	63.5	258.5	31.5	46	22.5	139	197	258.5	258.5	139	139	46	14	139
																												139	197	139	197	31.5	22.5	13	92	197	258.5	139	197	197	63.5	2	46
TTR - W	YES	YES	0.000192922	8	30.2243	4.19315e+06	9	252	363660	705485	518024	645393	421646	139026	324436	524437	551042	28	28	28	28	28	28	28	28	28		228.5	119	195.5	119	195.5	155	155	17.5	228.5	228.5	69	119	17.5	155
																												38	119	195.5	52	119	69	27.5	27.5	228.5	195.5	69	17.5	13	17.5
AGR - I	YES	YES	1.22175e-23	8	126.933	4.68905e+07	9	558	2.15725e+06	3.56113e+06	7.14003e+06	9.79957e+06	1.92932e+06	6.57217e+06	4.42526e+06	2.82098e+06	8.48484e+06	62	62	62	62	62	62	62	62	62		265	502	115	29.5	40	48.5	265	18.5	75	115	48.5	75	48.5	11	1	5.5	75	175	29.5	502	265	18.5
																												265	265	175	48.5	115	502	380	48.5	265	380	380	265	380	265	75	175	265	502	75	502	265	115
AGR - S	YES	YES	1.23061e-09	8	57.8467	6.41474e+06	9	288	484866	533803	877481	1.47147e+06	245700	866915	429433	449826	1.05524e+06	32	32	32	32	32	32	32	32	32		115	37	6.5	255.5	53.5	6.5	8	255.5	115	53.5	177	255.5	21.5	37	1	3
																												255.5	74.5	115	255.5	177	21.5	255.5	177	255.5	177	255.5	177	74.5	115	37	115
AGR - W	YES	YES	1.01927e-05	8	37.2866	4.23067e+06	9	252	146740	439753	567436	555822	243103	609765	513274	351008	803769	28	28	28	28	28	28	28	28	28		72	32	37.5	52.5	37.5	32	32	14	231.5	37.5	37.5	7	15.5	13
																												52.5	37.5	72	231.5	196	72	196	37.5	196	151	107	15.5	2	9
CAR - I	YES	YES	2.12177e-06	8	40.9589	4.46558e+07	9	558	4.93726e+06	5.7703e+06	7.49141e+06	6.13747e+06	5.6263e+06	4.71133e+06	4.55551e+06	2.49322e+06	2.93299e+06	62	62	62	62	62	62	62	62	62		441	209.5	209.5	114	209.5	293	209.5	40.5	379.5	209.5	293	114	92.5	114	46	159.5	506.5	506.5	506.5	506.5	441	159.5
																												506.5	441	159.5	209.5	92.5	209.5	379.5	114	379.5	159.5	209.5	441	159.5	159.5	92.5	441	379.5	506.5	441	506.5	293	209.5
CAR - S	YES	YES	8.17208e-05	8	32.3169	6.23766e+06	9	288	918012	1.22735e+06	619941	768490	697676	735988	593778	347361	329063	32	32	32	32	32	32	32	32	32		260	90.5	90.5	260	61	131	37	260	260	212	184	61	212	212	6	8
																												131	212	131	260	260	184	32	212	260	184	184	260	260	184	61	260
CAR - W	YES	YES	0.000314024	8	29.0241	4.18677e+06	9	252	455175	771900	676425	484972	595389	276213	411886	284216	230596	28	28	28	28	28	28	28	28	28		152.5	232	189	60	119.5	208.5	9	9	119.5	152.5	152.5	42.5	29	189
																												189	232	152.5	88.5	208.5	119.5	208.5	42.5	208.5	88.5	119.5	119.5	9	119.5
AAR - I	YES	YES	0.000163973	8	30.6226	4.43871e+07	9	558	3.55825e+06	4.73396e+06	6.75114e+06	6.44387e+06	4.25069e+06	4.48853e+06	6.93385e+06	3.17123e+06	4.05556e+06	62	62	62	62	62	62	62	62	62		268	174	138	49	87.5	49	464.5	78	87.5	345	99	99	78	49	4	14.5	406	464.5	49	523	268	211
																												484	406	87.5	406	345	464.5	268	138	406	523	174	268	138	406	36	87.5	345	523	268	406	99	211
AAR - S		YES	0.0116401	8	19.6745	6.14997e+06	9	288	766632	814088	926841	648660	481180	647238	1.00465e+06	474582	386101	32	32	32	32	32	32	32	32	32		104.5	43	10	222	27.5	10	10	222	222	145	179	222	222	64	1	17
																												245.5	222	145	271	104.5	222	80	245.5	271	245.5	245.5	271	245.5	245.5	27.5	145
AAR - W		YES	0.0236492	8	17.6931	4.12657e+06	9	252	324866	466206	720966	620734	444276	284014	565729	349666	350113	28	28	28	28	28	28	28	28	28		103.5	185	155.5	31.5	209	60	103.5	25	209	128	14	25	16	22
																												155.5	225	128	209	209	128	81	25	209	229	48.5	31.5	2	48.5
GAR - I	YES	YES	2.82088e-07	8	45.6086	4.47766e+07	9	558	4.15151e+06	5.589e+06	6.79642e+06	7.19715e+06	3.95491e+06	6.73993e+06	4.35713e+06	2.39003e+06	3.60054e+06	62	62	62	62	62	62	62	62	62		458.5	172	201.5	65.5	107.5	172	458.5	30	201.5	107.5	258	258	28	5.5	5.5	8	458.5	458.5	485	485	201.5	172
																												405	485	405	333	405	201.5	458.5	107.5	258	333	258	405	138.5	107.5	34	65.5	458.5	333	405	485	333	258
GAR - S	YES	YES	0.0036753	8	22.7679	6.17143e+06	9	288	628320	700928	1.10002e+06	655799	553352	1.07128e+06	580503	426888	454343	32	32	32	32	32	32	32	32	32		43	96.5	4.5	188	34	10.5	10.5	188	228.5	246.5	246.5	228.5	116.5	57	1	4.5
																												188	272	84.5	96.5	116.5	34	84.5	246.5	228.5	272	272	228.5	246.5	188	34	188
GAR - W			0.146082	8	12.1165	4.09694e+06	9	252	335070	477761	639939	444402	427310	619544	515714	309961	327240	28	28	28	28	28	28	28	28	28		188.5	114.5	188.5	114.5	157	48	132.5	24	229.5	132.5	48	33	7	48
																												48	114.5	229.5	229.5	114.5	188.5	73	18	188.5	229.5	64	37	15	48
CTY - I	YES	YES	0.00153134	8	25.0386	4.42419e+07	9	558	5.08452e+06	5.91673e+06	5.03196e+06	7.03993e+06	3601022	4.51764e+06	4.08476e+06	3.05605e+06	5.90932e+06	62	62	62	62	62	62	62	62	62		224.5	64	417	224.5	506	417	313.5	64	313.5	506	155	224.5	155	224.5	224.5	155	417	224.5	155	506	417	506
																												108	80	80	224.5	313.5	417	506	417	224.5	80	224.5	506	313.5	224.5	506	224.5	224.5	417	155	506	80	224.5
CTY - S	YES	YES	0.000413839	8	28.3394	6.21007e+06	9	288	1.06179e+06	1.10782e+06	496506	673090	410192	905522	463444	493024	598692	32	32	32	32	32	32	32	32	32		259	200.5	19	62.5	95.5	200.5	200.5	259	200.5	259	259	259	95.5	200.5	4	95.5
																												259	259	62.5	259	144.5	39	200.5	259	259	259	200.5	259	95.5	259	144.5	200.5
CTY - W	YES	YES	2.49931e-05	8	35.1609	4.21938e+06	9	252	312703	616572	617166	835246	339901	219657	329189	305976	642966	28	28	28	28	28	28	28	28	28		64.5	85.5	64.5	85.5	64.5	229	85.5	85.5	169	200	229	121.5	200	169
																												64.5	121.5	169	14	19.5	121.5	39.5	5	85.5	200	85.5	121.5	19.5	39.5
CGY - I	YES	YES	3.90921e-13	8	75.5042	4.55537e+07	9	558	7.90541e+06	9.41928e+06	3.75839e+06	5.94519e+06	3.90456e+06	4.57831e+06	2.38611e+06	4.67281e+06	2.98366e+06	62	62	62	62	62	62	62	62	62		320.5	188	489	489	188	320.5	320.5	188	489	489	489	489	489	188	80.5	112.5	489	320.5	489	320.5	489	489
																												489	320.5	489	188	320.5	489	188	112.5	489	489	320.5	320.5	489	188	188	188	489	320.5	80.5	320.5	188	188
CGY - S	YES	YES	8.22995e-15	8	83.8376	6.59501e+06	9	288	1.65597e+06	1.26584e+06	613832	827541	466820	710134	169944	581312	303615	32	32	32	32	32	32	32	32	32		149.5	244.5	244.5	244.5	244.5	244.5	244.5	244.5	244.5	244.5	244.5	244.5	244.5	149.5	80	244.5
																												244.5	244.5	244.5	244.5	244.5	244.5	149.5	149.5	244.5	244.5	244.5	244.5	244.5	244.5	244.5	244.5
CGY - W	YES	YES	6.98201e-08	8	48.7877	4.29178e+06	9	252	901808	683906	347992	728850	464144	193224	245157	484709	241986	28	28	28	28	28	28	28	28	28		221.5	100	100	156.5	221.5	156.5	221.5	156.5	156.5	221.5	221.5	100	221.5	221.5
																												156.5	156.5	221.5	156.5	221.5	221.5	221.5	59	221.5	221.5	156.5	156.5	156.5	221.5
GTY - I		YES	0.0278646	8	17.2235	4.40388e+07	9	558	5.67581e+06	4.80607e+06	4.39379e+06	5.30098e+06	3.22803e+06	3.50289e+06	5.40795e+06	6.20372e+06	5.51956e+06	62	62	62	62	62	62	62	62	62		455.5	386	289.5	289.5	104.5	166.5	386	48	518	455.5	289.5	386	217	44	104.5	166.5	289.5	386	217	455.5	518	455.5
																												166.5	104.5	386	166.5	455.5	455.5	386	386	166.5	217	104.5	386	455.5	217	518	386	289.5	289.5	166.5	518	104.5	104.5
GTY - S	YES	YES	0.00709998	8	21.0179	6.15929e+06	9	288	1.13421e+06	815205	557304	491164	418384	774857	597598	863298	507276	32	32	32	32	32	32	32	32	32		86	48	9	262.5	262.5	167.5	121.5	262.5	262.5	262.5	262.5	213	213	121.5	12	121.5
																												167.5	121.5	167.5	262.5	167.5	213	213	213	167.5	262.5	262.5	262.5	262.5	213	213	167.5
GTY - W	YES	YES	3.89434e-05	8	34.1014	4.21375e+06	9	252	538766	593640	470085	391289	341224	109250	441258	650565	677669	28	28	28	28	28	28	28	28	28		163.5	122	199.5	48	199.5	122	221	87.5	199.5	199.5	221	238	199.5	163.5
																												122	163.5	122	87.5	74	122	30	48	221	199.5	163.5	48	36	63
GGR - I	YES	YES	2.3657e-19	8	106.136	4.63499e+07	9	558	2.90045e+06	3.19139e+06	4.69893e+06	3.23031e+06	2.44492e+06	1.1813e+07	5.89513e+06	5.28403e+06	6.89178e+06	62	62	62	62	62	62	62	62	62		125	170	170	31.5	31.5	17	53.5	27	125	301.5	58	139.5	301.5	27	2	15	139.5	170	65	301.5	139.5	125
																												225.5	301.5	170	301.5	139.5	391	462.5	225.5	533.5	462.5	225.5	391	301.5	301.5	21.5	301.5	462.5	391	225.5	533.5	462.5	462.5
GGR - S	YES	YES	0.000113753	8	31.5145	6.2321e+06	9	288	721801	625521	547189	580638	382375	1.45394e+06	508284	618550	793800	32	32	32	32	32	32	32	32	32		135.5	78	11.5	178.5	7	11.5	5	23	270.5	270.5	135.5	270.5	135.5	40	3	107
																												221.5	221.5	135.5	221.5	178.5	53	135.5	221.5	221.5	221.5	221.5	221.5	270.5	221.5	135.5	221.5
GGR - W	YES	YES	1.03215e-07	8	47.9006	4.28706e+06	9	252	197904	406085	408739	298496	215251	1.02376e+06	643876	557232	535719	28	28	28	28	28	28	28	28	28		117	90	186.5	45	21.5	29	34.5	12	152	68.5	14	55.5	1	4
																												216.5	90	152	90	34.5	68.5	117	55.5	186.5	152	216.5	117	6	21.5
TCY - I	YES	YES	6.8107e-10	8	59.1598	4.51289e+07	9	558	5.81952e+06	6.53576e+06	6.80139e+06	7.2634e+06	5.07307e+06	4.60552e+06	2.50526e+06	2.11197e+06	4.41298e+06	62	62	62	62	62	62	62	62	62		134.5	198.5	302	198.5	498	498	302	134.5	302	498	55	198.5	498	198.5	27	302	401	401	134.5	498	498	401
																												302	198.5	198.5	81	302	401	498	498	498	134.5	134.5	302	498	401	401	498	134.5	302	302	498	302	198.5
TCY - S	YES	YES	5.66578e-05	8	33.201	6.24379e+06	9	288	1.07476e+06	870540	956690	639439	600608	920385	306544	395605	479220	32	32	32	32	32	32	32	32	32		57	188	36.5	188	188	130.5	36.5	256.5	256.5	188	256.5	256.5	88.5	256.5	9	188
																												130.5	256.5	88.5	256.5	256.5	256.5	256.5	256.5	256.5	256.5	188	188	188	188	130.5	130.5
TCY - W	YES	YES	0.00097925	8	26.1776	4.17165e+06	9	252	601529	626704	456706	626704	486026	192726	333541	258432	589280	28	28	28	28	28	28	28	28	28		200	74.5	157.5	114.5	114.5	114.5	157.5	157.5	200	114.5	157.5	230	200	157.5
																												200	200	114.5	114.5	157.5	74.5	114.5	4	157.5	114.5	157.5	157.5	230	157.5
CCR - I	YES	YES	5.57066e-07	8	44.0486	4.47361e+07	9	558	4.75111e+06	6.61522e+06	6.10228e+06	6.4297e+06	4.01525e+06	6833888	3.06939e+06	4.46757e+06	2.45168e+06	62	62	62	62	62	62	62	62	62		208.5	208.5	92.5	69.5	69.5	24.5	294.5	24.5	208.5	208.5	53	294.5	92.5	208.5	1	6.5	146	146	69.5	384	69.5	92.5
																												502	384	384	208.5	502	502	384	294.5	502	384	384	384	384	294.5	208.5	146	294.5	502	502	502	384	502
CCR - S	YES	YES	1.03837e-09	8	58.224	6.41735e+06	9	288	920046	1.23363e+06	743590	1.15482e+06	526338	891446	263175	387860	296450	32	32	32	32	32	32	32	32	32		70	136	98	186	48.5	48.5	48.5	136	253	253	253	186	136	98	3	48.5
																												253	253	186	253	253	186	253	186	253	186	253	186	186	253	98	186
CCR - W	YES	YES	3.31447e-05	8	34.4872	4.2158e+06	9	252	437750	845294	637824	507604	316519	509221	317796	489722	154069	28	28	28	28	28	28	28	28	28		91.5	122.5	39	62	91.5	11	6	8	122.5	28.5	39	28.5	4	39
																												222	222	162	222	162	222	222	162	222	222	222	162	162	222
ACY - I	YES	YES	0.00342477	8	22.9533	4.41877e+07	9	558	4.83843e+06	5.45471e+06	5.46599e+06	7.67431e+06	3.41127e+06	4.73949e+06	3.96552e+06	3.78058e+06	4.85744e+06	62	62	62	62	62	62	62	62	62		367	130.5	255	255	99	130.5	367	130.5	367	509	255	255	186.5	85	33	99	437	255	130.5	509	367	255
																												255	130.5	255	99	509	437	367	367	367	367	25	85	255	437	255	367	367	437	437	437	130.5	33
ACY - S	YES	YES	0.000719329	8	26.9565	6.20048e+06	9	288	919029	1.14648e+06	522625	814886	375628	864612	465612	585092	506521	32	32	32	32	32	32	32	32	32		206	54.5	9	259.5	259.5	158.5	54.5	114	158.5	259.5	158.5	259.5	158.5	158.5	19.5	158.5
																												31	206	19.5	259.5	259.5	206	114	206	158.5	259.5	114	259.5	259.5	259.5	206	158.5
ACY - W	YES	YES	0.00677571	8	21.1436	4.1449e+06	9	252	348772	522249	587251	653006	333104	192892	436251	457473	613904	28	28	28	28	28	28	28	28	28		66.5	52	210	144	210	210	112	112	52	112	210	210	144	187
																												87	66.5	87	87	52	144	16	6.5	66.5	87	66.5	6.5	87	234
GCR - I	YES	YES	9.62056e-07	8	42.7902	4.47034e+07	9	558	5.50823e+06	6.80603e+06	7.77526e+06	4.31113e+06	3.15678e+06	5.31737e+06	2.91865e+06	5.43456e+06	3.47537e+06	62	62	62	62	62	62	62	62	62		311.5	78.5	311.5	25.5	150.5	61	25.5	9.5	112	400.5	61	504	150.5	78.5	25.5	211	211	150.5	61	504	311.5	47
																												504	311.5	400.5	504	400.5	504	400.5	112	504	400.5	311.5	504	504	150.5	400.5	311.5	400.5	504	400.5	311.5	504	311.5
GCR - S	YES	YES	3.50031e-05	8	34.3568	6.25181e+06	9	288	729934	1.05688e+06	1.01086e+06	944625	431985	780938	297220	563657	435711	32	32	32	32	32	32	32	32	32		202.5	256.5	111.5	202.5	5	6	20	202.5	145.5	202.5	145.5	256.5	56	75	3	39.5
																												256.5	256.5	256.5	202.5	39.5	56	145.5	111.5	256.5	202.5	256.5	202.5	256.5	145.5	56	202.5
GCR - W	YES	YES	0.00232615	8	23.9614	4.15987e+06	9	252	455685	704692	568575	253461	318222	426569	399608	735804	297258	28	28	28	28	28	28	28	28	28		234	167	119	83	83	11	31	10	167	119	56.5	56.5	2	119
																												196.5	83	167	196.5	196.5	196.5	196.5	234	167	196.5	234	167	41.5	41.5
CTR - I	YES	YES	2.6192e-06	8	40.4692	4.4643e+07	9	558	4.15229e+06	4.88659e+06	6.243e+06	5.79993e+06	3.63872e+06	8.75404e+06	3.45976e+06	3.68684e+06	4.02187e+06	62	62	62	62	62	62	62	62	62		440.5	189.5	250	189.5	250	189.5	342.5	142.5	342.5	440.5	342.5	440.5	97	142.5	50	189.5	440.5	440.5	142.5	518.5	342.5	142.5
																												342.5	342.5	97	112	189.5	189.5	440.5	97	440.5	142.5	440.5	250	250	54	28	29.5	189.5	342.5	142.5	518.5	112	61
CTR - S	YES	YES	1.17301e-05	8	36.955	6.26983e+06	9	288	544707	925480	1.14875e+06	816003	411098	1101128	403202	455058	464407	32	32	32	32	32	32	32	32	32		156.5	261	42	261	42	21	42	209.5	113.5	261	113.5	209.5	89	113.5	18	113.5
																												156.5	209.5	113.5	156.5	113.5	113.5	49	61	209.5	113.5	209.5	209.5	113.5	156.5	10	113.5
CTR - W	YES	YES	0.00965399	8	20.1862	4.13982e+06	9	252	328756	505452	677980	518160	330709	732566	280000	416752	349442	28	28	28	28	28	28	28	28	28		162.5	198.5	232	198.5	117.5	117.5	24	9	232	198.5	93	93	26	162.5
																												93	117.5	93	117.5	13	93	56	38.5	117.5	198.5	117.5	38.5	7	69
CGR - I	YES	YES	2.37481e-31	8	163.959	4.7853e+07	9	558	8.7285e+06	9.12155e+06	8.07124e+06	4.76163e+06	3.01049e+06	8.07846e+06	2.20941e+06	2.55739e+06	1.3143e+06	62	62	62	62	62	62	62	62	62		477.5	477.5	477.5	477.5	477.5	285	285	149	285	477.5	477.5	477.5	285	285	285	149	149	477.5	285	285	92.5	477.5
																												477.5	477.5	285	477.5	477.5	477.5	477.5	92.5	477.5	477.5	477.5	477.5	477.5	285	285	149	477.5	477.5	477.5	477.5	477.5	285
CGR - S	YES	YES	2.79038e-14	8	81.2093	6.57678e+06	9	288	1.26445e+06	1.50078e+06	588612	497254	528392	1.22227e+06	267912	414505	292612	32	32	32	32	32	32	32	32	32		251	164	251	96	251	52	164	251	251	251	96	251	164	96	52	164
																												164	251	251	251	251	164	251	251	251	251	251	251	52	251	164	251
CGR - W	YES	YES	3.81206e-15	8	85.4912	4.48678e+06	9	252	647520	1.17465e+06	571714	397461	319503	731596	276610	304932	62795.6	28	28	28	28	28	28	28	28	28		218	134	218	76	218	134	134	76	218	134	134	45	76	76
																												76	134	218	218	218	134	218	134	218	218	218	218	11	134
GTR - I			0.146753	8	12.101	4.39056e+07	9	558	4.18444e+06	5.91426e+06	5.95882e+06	5.7377e+06	3.4839e+06	4.48423e+06	4.23447e+06	4.84905e+06	5.05878e+06	62	62	62	62	62	62	62	62	62		439.5	350.5	439.5	350.5	271	439.5	439.5	211	439.5	439.5	439.5	271	350.5	127	88	211	350.5	350.5	167	512	350.5	350.5
																												350.5	271	167	127	64	112.5	112.5	9	271	112.5	127	127	54.5	21	5	64	350.5	112.5	88	271	54.5	211
GTR - S			0.265709	8	9.99027	6.0828e+06	9	288	866915	857886	839646	557832	444389	656372	538982	657231	663552	32	32	32	32	32	32	32	32	32		216	216	167	264.5	121.5	216	121.5	264.5	264.5	264.5	264.5	264.5	167	216	19.5	121.5
																												167	121.5	86	216	43.5	43.5	19.5	86	167	264.5	167	264.5	86	167	32	167
GTR - W			0.955835	8	2.62129	4.04649e+06	9	252	439252	487608	453646	515714	370990	398653	385401	523069	472161	28	28	28	28	28	28	28	28	28		209	137.5	233	94	209	179	70	62	233	179	233	179	137.5	137.5
																												111	50	179	22	70	70	37	35	209	137.5	179	50	15	50
GGY - I	YES	YES	2.76981e-05	8	34.9159	4.44987e+07	9	558	6.2805e+06	7.13731e+06	5214200	6.64203e+06	2.90262e+06	3.51336e+06	4.82056e+06	4.24545e+06	3.74265e+06	62	62	62	62	62	62	62	62	62		257	190.5	257	190.5	133.5	190.5	432.5	92	432.5	504	504	504	340.5	257	39	92	340.5	340.5	504	504	504	257
																												432.5	340.5	340.5	432.5	432.5	432.5	504	190.5	504	504	257	190.5	340.5	504	257	504	257	504	92	504	190.5	340.5
GGY - S	YES	YES	0.000211328	8	30.0006	6.2216e+06	9	288	1.18811e+06	1.03572e+06	746642	604725	555458	777504	427350	517144	368940	32	32	32	32	32	32	32	32	32		163.5	259	115	208.5	115	163.5	163.5	259	259	163.5	208.5	259	208.5	163.5	51	163.5
																												208.5	208.5	24	259	115	79	208.5	259	259	163.5	259	259	163.5	259	259	259
GGY - W	YES	YES	7.71236e-05	8	32.457	4.20501e+06	9	252	549921	527726	629400	590441	322072	111384	602702	495292	376072	28	28	28	28	28	28	28	28	28		181	131	232	46.5	232	232	232	181	131	207.5	207.5	207.5	131	181
																												207.5	103.5	131	131	46.5	103.5	131	17	131	131	46.5	131	34	46.5
TCR - I	YES	YES	9.28923e-09	8	53.3348	4.49775e+07	9	558	5.40736e+06	8.87393e+06	5.64076e+06	5.52732e+06	3.86001e+06	5.47193e+06	3.02152e+06	4.77161e+06	2.40301e+06	62	62	62	62	62	62	62	62	62		122.5	248.5	122.5	122.5	356	248.5	248.5	37	172.5	82.5	50.5	56.5	356	356	3	248.5	356	172.5	82.5	356	122.5	56.5
																												248.5	356	496	496	496	496	496	248.5	496	496	356	356	496	496	248.5	356	496	356	496	496	356	356
TCR - S	YES	YES	1.36732e-06	8	41.9778	6.30467e+06	9	288	626080	1.191e+06	848090	1.16644e+06	437580	785474	381501	541060	327443	32	32	32	32	32	32	32	32	32		121.5	76.5	14	250.5	76.5	11	6	53	250.5	172	76.5	250.5	30.5	53	1	30.5
																												250.5	250.5	250.5	250.5	121.5	76.5	76.5	250.5	172	250.5	172	250.5	250.5	250.5	53	76.5
TCR - W		YES	0.0380234	8	16.3199	4.11927e+06	9	252	522796	674251	480246	349666	386105	465948	386105	621926	232232	28	28	28	28	28	28	28	28	28		170	122	90	66	90	66	16.5	16.5	10	66	90	27	3	43
																												227	227	227	170	170	170	170	227	227	227	227	227	227	227
CCY - I	YES	YES	6.13582e-14	8	79.5097	4.56578e+07	9	558	6.36161e+06	6.82393e+06	5.76145e+06	8.62973e+06	3.53625e+06	4.96495e+06	2.55049e+06	1.80304e+06	5.22639e+06	62	62	62	62	62	62	62	62	62		274.5	183	183	274.5	493	274.5	385.5	183	274.5	385.5	183	124.5	385.5	493	13	274.5	385.5	493	34.5	385.5	493	385.5
																												183	385.5	183	385.5	493	493	493	493	183	274.5	274.5	183	493	493	183	385.5	385.5	493	274.5	493	183	274.5
CCY - S	YES	YES	2.07699e-11	8	66.8493	6.47718e+06	9	288	1.09298e+06	1.42383e+06	743895	829150	478242	893450	226801	243602	545229	32	32	32	32	32	32	32	32	32		187	129	88.5	254	254	129	187	254	254	254	254	254	129	187	40	187
																												187	63	88.5	187	187	254	187	254	254	187	254	187	187	187	22	187
CCY - W	YES	YES	4.19641e-07	8	44.6989	4.27005e+06	9	252	507873	592476	790608	818064	308280	269697	273439	177763	531853	28	28	28	28	28	28	28	28	28		24	52	89	135.5	185	89	224	135.5	135.5	135.5	185	224	185	185
																												52	135.5	135.5	135.5	224	52	89	2	185	135.5	135.5	135.5	185	185
ACR - I	YES	YES	9.07233e-05	8	32.0638	4.44245e+07	9	558	3.08498e+06	7.4994e+06	5.02342e+06	4.10687e+06	3.78503e+06	6.33089e+06	3.91058e+06	6.26079e+06	4.42259e+06	62	62	62	62	62	62	62	62	62		252	21	132	84	186.5	68	252	7	132	425	14	132	37.5	37.5	1	28	132	95.5	31.5	425	84	31.5
																												349	425	425	186.5	516	425	349	252	516	425	95.5	425	252	349	186.5	349	186.5	349	186.5	349	252	349
ACR - S			0.153125	8	11.9572	6.09645e+06	9	288	598965	874834	789082	779376	410192	825934	495012	743895	579157	32	32	32	32	32	32	32	32	32		112.5	36.5	4.5	159.5	4.5	3	1	112.5	159.5	211.5	159.5	211.5	80	57.5	2	36.5
																												211.5	211.5	159.5	263	112.5	80	57.5	263	211.5	263	263	263	211.5	112.5	80	263
ACR - W			0.0581061	8	15.0539	4.11255e+06	9	252	298702	592185	452629	335508	396746	479461	422874	759992	374452	28	28	28	28	28	28	28	28	28		37.5	85.5	61.5	8	37.5	61.5	13	2	85.5	61.5	170.5	128	4	44
																												170.5	128	85.5	170.5	236	200	128	85.5	200	128	200	170.5	61.5	128
GCY - I		YES	0.0259659	8	17.4261	4.40441e+07	9	558	4.83507e+06	4.52953e+06	4.81332e+06	6.13621e+06	2.97314e+06	6.26714e+06	4.77883e+06	4.14401e+06	5.56681e+06	62	62	62	62	62	62	62	62	62		252.5	340	252.5	140	108	340	472.5	48	252.5	340	416.5	252.5	340	193.5	108	55	416.5	416.5	158	525	416.5	416.5
																												140	252.5	158	64.5	416.5	252.5	416.5	252.5	158	252.5	140	108	158	340	340	416.5	193.5	340	108	525	29	108
GCY - S	YES	YES	7.82239e-05	8	32.4227	6.2384e+06	9	288	1161288	801378	975455	576470	428970	952890	423430	475069	443447	32	32	32	32	32	32	32	32	32		188	77.5	222.5	222.5	77.5	144.5	144.5	188	263	263	263	263	188	112	9	61
																												263	222.5	188	263	263	144.5	144.5	263	222.5	222.5	222.5	263	263	263	13	188
GCY - W		YES	0.0490511	8	15.5647	4.11526e+06	9	252	410917	509760	401522	545724	326160	231686	526080	477630	685783	28	28	28	28	28	28	28	28	28		173	173	116.5	75	91.5	91.5	65	91.5	216	143.5	216	228	143.5	216
																												173	216	143.5	91.5	17.5	37	5	17.5	143.5	216	75	25	75	116.5
[truncated: 257 more columns]
